# Supplementary material for: Data on generation of Kekulé structures for graphenes, graphynes, nanotubes and fullerenes and their aza-analogs
Source: Data Brief. 2018 Nov 1;21:1166–77. doi: 10.1016/j.dib.2018.10.128 (PMC6258249; doi:10.1016/j.dib.2018.10.128)
Supplement: Supplementary file 2 — Supplementary material [file mmc2.zip]

Archive with 4 entries (3 files):
- Attachment1/
- Attachment1/!readme.txt
- Attachment1/KekuleTest.program
- Attachment1/STRED.TPL
