# Supplementary material for: Data on generation of Kekulé structures for graphenes, graphynes, nanotubes and fullerenes and their aza-analogs
Source: Data Brief. 2018 Nov 1;21:1166–77. doi: 10.1016/j.dib.2018.10.128 (PMC6258249; doi:10.1016/j.dib.2018.10.128)
Supplement: Supplementary file 2 — Supplementary material [file mmc2.zip › Attachment1/!readme.txt]

Change the file extension KekuleTest.program to KekuleTest.exe to run
