# Supplementary material for: Data on generation of Kekulé structures for graphenes, graphynes, nanotubes and fullerenes and their aza-analogs
Source: Data Brief. 2018 Nov 1;21:1166–77. doi: 10.1016/j.dib.2018.10.128 (PMC6258249; doi:10.1016/j.dib.2018.10.128)
Supplement: Supplementary file 3 — Supplementary material [file mmc3.zip]

Archive with 30 entries (24 files):
- Attachment2/
- Attachment2/Examples/
- Attachment2/Examples/ExamplesNew/
- Attachment2/Examples/ExamplesNew/polycyclopentadiene-monomer.mol
- Attachment2/Examples/fullereneC20.mol
- Attachment2/Examples/fullereneC60.mol
- Attachment2/Examples/fullereneC70.mol
- Attachment2/Examples/fullereneC80.mol
- Attachment2/Examples/fullereneC82.mol
- Attachment2/Examples/Graphene-Monomer.mol
- Attachment2/Examples/Graphyne-Nanotube-Monomer.mol
- Attachment2/Examples/GY1-Monomer.mol
- Attachment2/Examples/GY7-Monomer.mol
- Attachment2/Examples/hypoteticalcumulene.mol
- Attachment2/Examples/Nanotube-Monomer.mol
- Attachment2/Examples/NarainKrishnamurthy/
- Attachment2/Examples/NarainKrishnamurthy/sheet-1800.xyz
- Attachment2/Examples/NarainKrishnamurthy/sheet-19602.xyz
- Attachment2/Examples/NarainKrishnamurthy/tube-980.xyz
- Attachment2/Examples/Pictures/
- Attachment2/Examples/Pictures/diyne-half-fullscale.cdx
- Attachment2/Examples/Pictures/fine1.mol
- Attachment2/Examples/Pictures/fine1.tpl
- Attachment2/Examples/Pictures/FullerenesPorphine.cdx
- Attachment2/Examples/Pictures/graphydiyn-Monomer.cdx
- Attachment2/Examples/Pictures/Graphyne-Monomer.cdx
- Attachment2/Examples/Pictures/GraphyneG1andG7.cdx
- Attachment2/Examples/Pictures/polycyclopentane.cdx
- Attachment2/Examples/Yoshida-Fullerenes/
- Attachment2/Examples/Yoshida-Fullerenes/readme.txt
