# Supplementary material for: Data on generation of Kekulé structures for graphenes, graphynes, nanotubes and fullerenes and their aza-analogs
Source: Data Brief. 2018 Nov 1;21:1166–77. doi: 10.1016/j.dib.2018.10.128 (PMC6258249; doi:10.1016/j.dib.2018.10.128)
Supplement: Supplementary file 3 — Supplementary material [file mmc3.zip › Attachment2/Examples/ExamplesNew/polycyclopentadiene-monomer.mol]

  -ISIS-  -- StrEd -- 

200248  0  0  0  0  0  0  0  0999 V2000
   32.0236   -0.2773    0.0000 C   0  4  0  0  0  0  0  0  0  0  0  0
   32.3328    0.6723    0.0000 C   0  4  0  0  0  0  0  0  0  0  0  0
   31.5230    1.2613    0.0000 C   0  0  0  0  0  0  0  0  0  0  0  0
   30.7133    0.6723    0.0000 C   0  0  0  0  0  0  0  0  0  0  0  0
   31.0224   -0.2773    0.0000 C   0  0  0  0  0  0  0  0  0  0  0  0
   30.2200   -0.8613    0.0000 C   0  0  0  0  0  0  0  0  0  0  0  0
   29.4078   -0.2773    0.0000 C   0  0  0  0  0  0  0  0  0  0  0  0
   29.7195    0.6723    0.0000 C   0  0  0  0  0  0  0  0  0  0  0  0
   28.9097    1.2613    0.0000 C   0  0  0  0  0  0  0  0  0  0  0  0
   28.1048    0.6723    0.0000 C   0  0  0  0  0  0  0  0  0  0  0  0
   28.4091   -0.2773    0.0000 C   0  0  0  0  0  0  0  0  0  0  0  0
   27.6043   -0.8613    0.0000 C   0  0  0  0  0  0  0  0  0  0  0  0
   26.7921   -0.2773    0.0000 C   0  0  0  0  0  0  0  0  0  0  0  0
   27.1037    0.6723    0.0000 C   0  0  0  0  0  0  0  0  0  0  0  0
   26.2964    1.2613    0.0000 C   0  0  0  0  0  0  0  0  0  0  0  0
   25.4915    0.6723    0.0000 C   0  0  0  0  0  0  0  0  0  0  0  0
   25.7958   -0.2773    0.0000 C   0  0  0  0  0  0  0  0  0  0  0  0
   24.9885   -0.8613    0.0000 C   0  0  0  0  0  0  0  0  0  0  0  0
   24.1812   -0.2773    0.0000 C   0  0  0  0  0  0  0  0  0  0  0  0
   24.4904    0.6723    0.0000 C   0  0  0  0  0  0  0  0  0  0  0  0
   23.6806    1.2613    0.0000 C   0  0  0  0  0  0  0  0  0  0  0  0
   22.8733    0.6723    0.0000 C   0  0  0  0  0  0  0  0  0  0  0  0
   23.1776   -0.2773    0.0000 C   0  0  0  0  0  0  0  0  0  0  0  0
   22.3752   -0.8613    0.0000 C   0  0  0  0  0  0  0  0  0  0  0  0
   21.5654   -0.2773    0.0000 C   0  0  0  0  0  0  0  0  0  0  0  0
   21.8770    0.6723    0.0000 C   0  0  0  0  0  0  0  0  0  0  0  0
   21.0722    1.2613    0.0000 C   0  0  0  0  0  0  0  0  0  0  0  0
   20.2575    0.6723    0.0000 C   0  0  0  0  0  0  0  0  0  0  0  0
   20.5643   -0.2773    0.0000 C   0  0  0  0  0  0  0  0  0  0  0  0
   19.7619   -0.8613    0.0000 C   0  0  0  0  0  0  0  0  0  0  0  0
   18.9545   -0.2773    0.0000 C   0  0  0  0  0  0  0  0  0  0  0  0
   19.2637    0.6723    0.0000 C   0  0  0  0  0  0  0  0  0  0  0  0
   18.4540    1.2613    0.0000 C   0  0  0  0  0  0  0  0  0  0  0  0
   17.6467    0.6723    0.0000 C   0  0  0  0  0  0  0  0  0  0  0  0
   17.9534   -0.2773    0.0000 C   0  0  0  0  0  0  0  0  0  0  0  0
   17.1485   -0.8613    0.0000 C   0  0  0  0  0  0  0  0  0  0  0  0
   16.3388   -0.2773    0.0000 C   0  0  0  0  0  0  0  0  0  0  0  0
   16.6455    0.6723    0.0000 C   0  0  0  0  0  0  0  0  0  0  0  0
   15.8406    1.2613    0.0000 C   0  0  0  0  0  0  0  0  0  0  0  0
   15.0333    0.6723    0.0000 C   0  0  0  0  0  0  0  0  0  0  0  0
   15.3401   -0.2773    0.0000 C   0  0  0  0  0  0  0  0  0  0  0  0
   14.5328   -0.8613    0.0000 C   0  0  0  0  0  0  0  0  0  0  0  0
   13.7230   -0.2773    0.0000 C   0  0  0  0  0  0  0  0  0  0  0  0
   14.0322    0.6723    0.0000 C   0  0  0  0  0  0  0  0  0  0  0  0
   13.2273    1.2613    0.0000 C   0  0  0  0  0  0  0  0  0  0  0  0
   12.4176    0.6723    0.0000 C   0  0  0  0  0  0  0  0  0  0  0  0
   12.7267   -0.2773    0.0000 C   0  0  0  0  0  0  0  0  0  0  0  0
   11.9170   -0.8613    0.0000 C   0  0  0  0  0  0  0  0  0  0  0  0
   11.1097   -0.2773    0.0000 C   0  0  0  0  0  0  0  0  0  0  0  0
   11.4189    0.6723    0.0000 C   0  0  0  0  0  0  0  0  0  0  0  0
   10.6116    1.2613    0.0000 C   0  0  0  0  0  0  0  0  0  0  0  0
    9.8067    0.6723    0.0000 C   0  0  0  0  0  0  0  0  0  0  0  0
   10.1134   -0.2773    0.0000 C   0  0  0  0  0  0  0  0  0  0  0  0
    9.3037   -0.8613    0.0000 C   0  0  0  0  0  0  0  0  0  0  0  0
    8.4915   -0.2773    0.0000 C   0  0  0  0  0  0  0  0  0  0  0  0
    8.8055    0.6723    0.0000 C   0  0  0  0  0  0  0  0  0  0  0  0
    7.9982    1.2613    0.0000 C   0  0  0  0  0  0  0  0  0  0  0  0
    7.1909    0.6723    0.0000 C   0  0  0  0  0  0  0  0  0  0  0  0
    7.5001   -0.2773    0.0000 C   0  0  0  0  0  0  0  0  0  0  0  0
    6.6903   -0.8613    0.0000 C   0  0  0  0  0  0  0  0  0  0  0  0
    5.8806   -0.2773    0.0000 C   0  0  0  0  0  0  0  0  0  0  0  0
    6.1922    0.6723    0.0000 C   0  0  0  0  0  0  0  0  0  0  0  0
    5.3849    1.2613    0.0000 C   0  0  0  0  0  0  0  0  0  0  0  0
    4.5776    0.6723    0.0000 C   0  0  0  0  0  0  0  0  0  0  0  0
    4.8868   -0.2773    0.0000 C   0  0  0  0  0  0  0  0  0  0  0  0
    4.0770   -0.8613    0.0000 C   0  0  0  0  0  0  0  0  0  0  0  0
    3.2697   -0.2773    0.0000 C   0  0  0  0  0  0  0  0  0  0  0  0
    3.5814    0.6723    0.0000 C   0  0  0  0  0  0  0  0  0  0  0  0
    2.7716    1.2613    0.0000 C   0  0  0  0  0  0  0  0  0  0  0  0
    1.9643    0.6723    0.0000 C   0  0  0  0  0  0  0  0  0  0  0  0
    2.2710   -0.2773    0.0000 C   0  0  0  0  0  0  0  0  0  0  0  0
    1.4662   -0.8613    0.0000 C   0  0  0  0  0  0  0  0  0  0  0  0
    0.6564   -0.2773    0.0000 C   0  0  0  0  0  0  0  0  0  0  0  0
    0.9656    0.6723    0.0000 C   0  0  0  0  0  0  0  0  0  0  0  0
    0.1583    1.2613    0.0000 C   0  0  0  0  0  0  0  0  0  0  0  0
   -0.6490    0.6723    0.0000 C   0  0  0  0  0  0  0  0  0  0  0  0
   -0.3399   -0.2773    0.0000 C   0  0  0  0  0  0  0  0  0  0  0  0
   -1.1472   -0.8613    0.0000 C   0  0  0  0  0  0  0  0  0  0  0  0
   -1.9618   -0.2773    0.0000 C   0  0  0  0  0  0  0  0  0  0  0  0
   -1.6477    0.6723    0.0000 C   0  0  0  0  0  0  0  0  0  0  0  0
   -2.4550    1.2613    0.0000 C   0  0  0  0  0  0  0  0  0  0  0  0
   -3.2624    0.6723    0.0000 C   0  0  0  0  0  0  0  0  0  0  0  0
   -2.9532   -0.2773    0.0000 C   0  0  0  0  0  0  0  0  0  0  0  0
   -3.7629   -0.8613    0.0000 C   0  0  0  0  0  0  0  0  0  0  0  0
   -4.5702   -0.2773    0.0000 C   0  0  0  0  0  0  0  0  0  0  0  0
   -4.2635    0.6723    0.0000 C   0  0  0  0  0  0  0  0  0  0  0  0
   -5.0684    1.2613    0.0000 C   0  0  0  0  0  0  0  0  0  0  0  0
   -5.8781    0.6723    0.0000 C   0  0  0  0  0  0  0  0  0  0  0  0
   -5.5714   -0.2773    0.0000 C   0  0  0  0  0  0  0  0  0  0  0  0
   -6.3787   -0.8613    0.0000 C   0  0  0  0  0  0  0  0  0  0  0  0
   -7.1811   -0.2773    0.0000 C   0  0  0  0  0  0  0  0  0  0  0  0
   -6.8768    0.6723    0.0000 C   0  0  0  0  0  0  0  0  0  0  0  0
   -7.6817    1.2613    0.0000 C   0  0  0  0  0  0  0  0  0  0  0  0
   -8.4890    0.6723    0.0000 C   0  0  0  0  0  0  0  0  0  0  0  0
   -8.1872   -0.2773    0.0000 C   0  0  0  0  0  0  0  0  0  0  0  0
   -8.9920   -0.8613    0.0000 C   0  0  0  0  0  0  0  0  0  0  0  0
   -9.7944   -0.2773    0.0000 C   0  0  0  0  0  0  0  0  0  0  0  0
   -9.4902    0.6723    0.0000 C   0  0  0  0  0  0  0  0  0  0  0  0
  -10.2950    1.2613    0.0000 C   0  0  0  0  0  0  0  0  0  0  0  0
  -11.1048    0.6723    0.0000 C   0  0  0  0  0  0  0  0  0  0  0  0
  -10.7980   -0.2773    0.0000 C   0  0  0  0  0  0  0  0  0  0  0  0
  -11.6053   -0.8613    0.0000 C   0  0  0  0  0  0  0  0  0  0  0  0
  -12.4102   -0.2773    0.0000 C   0  0  0  0  0  0  0  0  0  0  0  0
  -12.1059    0.6723    0.0000 C   0  0  0  0  0  0  0  0  0  0  0  0
  -12.9108    1.2613    0.0000 C   0  0  0  0  0  0  0  0  0  0  0  0
  -13.7181    0.6723    0.0000 C   0  0  0  0  0  0  0  0  0  0  0  0
  -13.4089   -0.2773    0.0000 C   0  0  0  0  0  0  0  0  0  0  0  0
  -14.2211   -0.8613    0.0000 C   0  0  0  0  0  0  0  0  0  0  0  0
  -15.0235   -0.2773    0.0000 C   0  0  0  0  0  0  0  0  0  0  0  0
  -14.7192    0.6723    0.0000 C   0  0  0  0  0  0  0  0  0  0  0  0
  -15.5241    1.2613    0.0000 C   0  0  0  0  0  0  0  0  0  0  0  0
  -16.3339    0.6723    0.0000 C   0  0  0  0  0  0  0  0  0  0  0  0
  -16.0247   -0.2773    0.0000 C   0  0  0  0  0  0  0  0  0  0  0  0
  -16.8320   -0.8613    0.0000 C   0  0  0  0  0  0  0  0  0  0  0  0
  -17.6393   -0.2773    0.0000 C   0  0  0  0  0  0  0  0  0  0  0  0
  -17.3326    0.6723    0.0000 C   0  0  0  0  0  0  0  0  0  0  0  0
  -18.1374    1.2613    0.0000 C   0  0  0  0  0  0  0  0  0  0  0  0
  -18.9423    0.6723    0.0000 C   0  0  0  0  0  0  0  0  0  0  0  0
  -18.6405   -0.2773    0.0000 C   0  0  0  0  0  0  0  0  0  0  0  0
  -19.4502   -0.8613    0.0000 C   0  0  0  0  0  0  0  0  0  0  0  0
  -20.2526   -0.2773    0.0000 C   0  0  0  0  0  0  0  0  0  0  0  0
  -19.9508    0.6723    0.0000 C   0  0  0  0  0  0  0  0  0  0  0  0
  -20.7532    1.2613    0.0000 C   0  0  0  0  0  0  0  0  0  0  0  0
  -21.5580    0.6723    0.0000 C   0  0  0  0  0  0  0  0  0  0  0  0
  -21.2538   -0.2773    0.0000 C   0  0  0  0  0  0  0  0  0  0  0  0
  -22.0660   -0.8613    0.0000 C   0  0  0  0  0  0  0  0  0  0  0  0
  -22.8684   -0.2773    0.0000 C   0  0  0  0  0  0  0  0  0  0  0  0
  -22.5617    0.6723    0.0000 C   0  0  0  0  0  0  0  0  0  0  0  0
  -23.3665    1.2613    0.0000 C   0  0  0  0  0  0  0  0  0  0  0  0
  -24.1738    0.6723    0.0000 C   0  0  0  0  0  0  0  0  0  0  0  0
  -23.8696   -0.2773    0.0000 C   0  0  0  0  0  0  0  0  0  0  0  0
  -24.6769   -0.8613    0.0000 C   0  0  0  0  0  0  0  0  0  0  0  0
  -25.4817   -0.2773    0.0000 C   0  0  0  0  0  0  0  0  0  0  0  0
  -25.1701    0.6723    0.0000 C   0  0  0  0  0  0  0  0  0  0  0  0
  -25.9798    1.2613    0.0000 C   0  0  0  0  0  0  0  0  0  0  0  0
  -26.7896    0.6723    0.0000 C   0  0  0  0  0  0  0  0  0  0  0  0
  -26.4804   -0.2773    0.0000 C   0  0  0  0  0  0  0  0  0  0  0  0
  -27.2902   -0.8613    0.0000 C   0  0  0  0  0  0  0  0  0  0  0  0
  -28.0950   -0.2773    0.0000 C   0  0  0  0  0  0  0  0  0  0  0  0
  -27.7809    0.6723    0.0000 C   0  0  0  0  0  0  0  0  0  0  0  0
  -28.5981    1.2613    0.0000 C   0  0  0  0  0  0  0  0  0  0  0  0
  -29.4029    0.6723    0.0000 C   0  0  0  0  0  0  0  0  0  0  0  0
  -29.0913   -0.2773    0.0000 C   0  0  0  0  0  0  0  0  0  0  0  0
  -29.8961   -0.8613    0.0000 C   0  0  0  0  0  0  0  0  0  0  0  0
  -30.7108   -0.2773    0.0000 C   0  0  0  0  0  0  0  0  0  0  0  0
  -30.3992    0.6723    0.0000 C   0  0  0  0  0  0  0  0  0  0  0  0
  -31.2089    1.2613    0.0000 C   0  0  0  0  0  0  0  0  0  0  0  0
  -32.0138    0.6723    0.0000 C   0  4  0  0  0  0  0  0  0  0  0  0
  -31.7046   -0.2773    0.0000 C   0  0  0  0  0  0  0  0  0  0  0  0
  -31.2089    2.2575    0.0000 H   0  0  0  0  0  0  0  0  0  0  0  0
  -29.8961   -1.8625    0.0000 H   0  0  0  0  0  0  0  0  0  0  0  0
  -28.5981    2.2600    0.0000 H   0  0  0  0  0  0  0  0  0  0  0  0
  -27.2902   -1.8625    0.0000 H   0  0  0  0  0  0  0  0  0  0  0  0
  -25.9798    2.2575    0.0000 H   0  0  0  0  0  0  0  0  0  0  0  0
  -24.6769   -1.8625    0.0000 H   0  0  0  0  0  0  0  0  0  0  0  0
  -23.3665    2.2575    0.0000 H   0  0  0  0  0  0  0  0  0  0  0  0
  -22.0660   -1.8625    0.0000 H   0  0  0  0  0  0  0  0  0  0  0  0
  -20.7532    2.2575    0.0000 H   0  0  0  0  0  0  0  0  0  0  0  0
  -19.4502   -1.8625    0.0000 H   0  0  0  0  0  0  0  0  0  0  0  0
  -18.1374    2.2575    0.0000 H   0  0  0  0  0  0  0  0  0  0  0  0
  -16.8320   -1.8625    0.0000 H   0  0  0  0  0  0  0  0  0  0  0  0
  -15.5241    2.2575    0.0000 H   0  0  0  0  0  0  0  0  0  0  0  0
  -14.2211   -1.8625    0.0000 H   0  0  0  0  0  0  0  0  0  0  0  0
  -12.9108    2.2600    0.0000 H   0  0  0  0  0  0  0  0  0  0  0  0
  -11.6053   -1.8625    0.0000 H   0  0  0  0  0  0  0  0  0  0  0  0
  -10.2950    2.2575    0.0000 H   0  0  0  0  0  0  0  0  0  0  0  0
   -8.9920   -1.8625    0.0000 H   0  0  0  0  0  0  0  0  0  0  0  0
   -7.6817    2.2575    0.0000 H   0  0  0  0  0  0  0  0  0  0  0  0
   -6.3787   -1.8625    0.0000 H   0  0  0  0  0  0  0  0  0  0  0  0
   -5.0684    2.2575    0.0000 H   0  0  0  0  0  0  0  0  0  0  0  0
   -3.7629   -1.8625    0.0000 H   0  0  0  0  0  0  0  0  0  0  0  0
   -2.4550    2.2575    0.0000 H   0  0  0  0  0  0  0  0  0  0  0  0
   -1.1472   -1.8625    0.0000 H   0  0  0  0  0  0  0  0  0  0  0  0
    0.1583    2.2575    0.0000 H   0  0  0  0  0  0  0  0  0  0  0  0
    1.4662   -1.8625    0.0000 H   0  0  0  0  0  0  0  0  0  0  0  0
    2.7716    2.2600    0.0000 H   0  0  0  0  0  0  0  0  0  0  0  0
    4.0770   -1.8625    0.0000 H   0  0  0  0  0  0  0  0  0  0  0  0
    5.3849    2.2575    0.0000 H   0  0  0  0  0  0  0  0  0  0  0  0
    6.6903   -1.8625    0.0000 H   0  0  0  0  0  0  0  0  0  0  0  0
    7.9982    2.2575    0.0000 H   0  0  0  0  0  0  0  0  0  0  0  0
    9.3037   -1.8625    0.0000 H   0  0  0  0  0  0  0  0  0  0  0  0
   10.6116    2.2575    0.0000 H   0  0  0  0  0  0  0  0  0  0  0  0
   11.9170   -1.8625    0.0000 H   0  0  0  0  0  0  0  0  0  0  0  0
   13.2273    2.2575    0.0000 H   0  0  0  0  0  0  0  0  0  0  0  0
   14.5328   -1.8625    0.0000 H   0  0  0  0  0  0  0  0  0  0  0  0
   15.8406    2.2575    0.0000 H   0  0  0  0  0  0  0  0  0  0  0  0
   17.1485   -1.8625    0.0000 H   0  0  0  0  0  0  0  0  0  0  0  0
   18.4540    2.2600    0.0000 H   0  0  0  0  0  0  0  0  0  0  0  0
   19.7619   -1.8625    0.0000 H   0  0  0  0  0  0  0  0  0  0  0  0
   21.0722    2.2575    0.0000 H   0  0  0  0  0  0  0  0  0  0  0  0
   22.3752   -1.8625    0.0000 H   0  0  0  0  0  0  0  0  0  0  0  0
   23.6806    2.2575    0.0000 H   0  0  0  0  0  0  0  0  0  0  0  0
   24.9885   -1.8625    0.0000 H   0  0  0  0  0  0  0  0  0  0  0  0
   26.2964    2.2575    0.0000 H   0  0  0  0  0  0  0  0  0  0  0  0
   27.6043   -1.8625    0.0000 H   0  0  0  0  0  0  0  0  0  0  0  0
   28.9097    2.2575    0.0000 H   0  0  0  0  0  0  0  0  0  0  0  0
   30.2200   -1.8625    0.0000 H   0  0  0  0  0  0  0  0  0  0  0  0
   31.5230    2.2575    0.0000 H   0  0  0  0  0  0  0  0  0  0  0  0
  -32.3328   -0.5570    0.0000 C   0  4  0  0  0  0  0  0  0  0  0  0
  -32.2714   -2.2600    0.0000 H   0  0  0  0  0  0  0  0  0  0  0  0
  2  1  4  0  0  0  0
  3  2  4  0  0  0  0
  4  3  4  0  0  0  0
  5  4  4  0  0  0  0
  5  1  4  0  0  0  0
  6  5  4  0  0  0  0
  7  6  4  0  0  0  0
  8  7  4  0  0  0  0
  8  4  4  0  0  0  0
  9  8  4  0  0  0  0
 10  9  4  0  0  0  0
 11 10  4  0  0  0  0
 11  7  4  0  0  0  0
 12 11  4  0  0  0  0
 13 12  4  0  0  0  0
 14 13  4  0  0  0  0
 14 10  4  0  0  0  0
 15 14  4  0  0  0  0
 16 15  4  0  0  0  0
 17 16  4  0  0  0  0
 17 13  4  0  0  0  0
 18 17  4  0  0  0  0
 19 18  4  0  0  0  0
 20 19  4  0  0  0  0
 20 16  4  0  0  0  0
 21 20  4  0  0  0  0
 22 21  4  0  0  0  0
 23 22  4  0  0  0  0
 23 19  4  0  0  0  0
 24 23  4  0  0  0  0
 25 24  4  0  0  0  0
 26 25  4  0  0  0  0
 26 22  4  0  0  0  0
 27 26  4  0  0  0  0
 28 27  4  0  0  0  0
 29 28  4  0  0  0  0
 29 25  4  0  0  0  0
 30 29  4  0  0  0  0
 31 30  4  0  0  0  0
 32 31  4  0  0  0  0
 32 28  4  0  0  0  0
 33 32  4  0  0  0  0
 34 33  4  0  0  0  0
 35 34  4  0  0  0  0
 35 31  4  0  0  0  0
 36 35  4  0  0  0  0
 37 36  4  0  0  0  0
 38 37  4  0  0  0  0
 38 34  4  0  0  0  0
 39 38  4  0  0  0  0
 40 39  4  0  0  0  0
 41 40  4  0  0  0  0
 41 37  4  0  0  0  0
 42 41  4  0  0  0  0
 43 42  4  0  0  0  0
 44 43  4  0  0  0  0
 44 40  4  0  0  0  0
 45 44  4  0  0  0  0
 46 45  4  0  0  0  0
 47 46  4  0  0  0  0
 47 43  4  0  0  0  0
 48 47  4  0  0  0  0
 49 48  4  0  0  0  0
 50 49  4  0  0  0  0
 50 46  4  0  0  0  0
 51 50  4  0  0  0  0
 52 51  4  0  0  0  0
 53 52  4  0  0  0  0
 53 49  4  0  0  0  0
 54 53  4  0  0  0  0
 55 54  4  0  0  0  0
 56 55  4  0  0  0  0
 56 52  4  0  0  0  0
 57 56  4  0  0  0  0
 58 57  4  0  0  0  0
 59 58  4  0  0  0  0
 59 55  4  0  0  0  0
 60 59  4  0  0  0  0
 61 60  4  0  0  0  0
 62 61  4  0  0  0  0
 62 58  4  0  0  0  0
 63 62  4  0  0  0  0
 64 63  4  0  0  0  0
 65 64  4  0  0  0  0
 65 61  4  0  0  0  0
 66 65  4  0  0  0  0
 67 66  4  0  0  0  0
 68 67  4  0  0  0  0
 68 64  4  0  0  0  0
 69 68  4  0  0  0  0
 70 69  4  0  0  0  0
 71 70  4  0  0  0  0
 71 67  4  0  0  0  0
 72 71  4  0  0  0  0
 73 72  4  0  0  0  0
 74 73  4  0  0  0  0
 74 70  4  0  0  0  0
 75 74  4  0  0  0  0
 76 75  4  0  0  0  0
 77 76  4  0  0  0  0
 77 73  4  0  0  0  0
 78 77  4  0  0  0  0
 79 78  4  0  0  0  0
 80 79  4  0  0  0  0
 80 76  4  0  0  0  0
 81 80  4  0  0  0  0
 82 81  4  0  0  0  0
 83 82  4  0  0  0  0
 83 79  4  0  0  0  0
 84 83  4  0  0  0  0
 85 84  4  0  0  0  0
 86 85  4  0  0  0  0
 86 82  4  0  0  0  0
 87 86  4  0  0  0  0
 88 87  4  0  0  0  0
 89 88  4  0  0  0  0
 89 85  4  0  0  0  0
 90 89  4  0  0  0  0
 91 90  4  0  0  0  0
 92 91  4  0  0  0  0
 92 88  4  0  0  0  0
 93 92  4  0  0  0  0
 94 93  4  0  0  0  0
 95 94  4  0  0  0  0
 95 91  4  0  0  0  0
 96 95  4  0  0  0  0
 97 96  4  0  0  0  0
 98 97  4  0  0  0  0
 98 94  4  0  0  0  0
 99 98  4  0  0  0  0
100 99  4  0  0  0  0
101100  4  0  0  0  0
101 97  4  0  0  0  0
102101  4  0  0  0  0
103102  4  0  0  0  0
104103  4  0  0  0  0
104100  4  0  0  0  0
105104  4  0  0  0  0
106105  4  0  0  0  0
107106  4  0  0  0  0
107103  4  0  0  0  0
108107  4  0  0  0  0
109108  4  0  0  0  0
110109  4  0  0  0  0
110106  4  0  0  0  0
111110  4  0  0  0  0
112111  4  0  0  0  0
113112  4  0  0  0  0
113109  4  0  0  0  0
114113  4  0  0  0  0
115114  4  0  0  0  0
116115  4  0  0  0  0
116112  4  0  0  0  0
117116  4  0  0  0  0
118117  4  0  0  0  0
119118  4  0  0  0  0
119115  4  0  0  0  0
120119  4  0  0  0  0
121120  4  0  0  0  0
122121  4  0  0  0  0
122118  4  0  0  0  0
123122  4  0  0  0  0
124123  4  0  0  0  0
125124  4  0  0  0  0
125121  4  0  0  0  0
126125  4  0  0  0  0
127126  4  0  0  0  0
128127  4  0  0  0  0
128124  4  0  0  0  0
129128  4  0  0  0  0
130129  4  0  0  0  0
131130  4  0  0  0  0
131127  4  0  0  0  0
132131  4  0  0  0  0
133132  4  0  0  0  0
134133  4  0  0  0  0
134130  4  0  0  0  0
135134  4  0  0  0  0
136135  4  0  0  0  0
137136  4  0  0  0  0
137133  4  0  0  0  0
138137  4  0  0  0  0
139138  4  0  0  0  0
140139  4  0  0  0  0
140136  4  0  0  0  0
141140  4  0  0  0  0
142141  4  0  0  0  0
143142  4  0  0  0  0
143139  4  0  0  0  0
144143  4  0  0  0  0
145144  4  0  0  0  0
146145  4  0  0  0  0
146142  4  0  0  0  0
147146  4  0  0  0  0
148147  4  0  0  0  0
149148  4  0  0  0  0
149145  4  0  0  0  0
147150  4  0  0  0  0
144151  4  0  0  0  0
141152  4  0  0  0  0
138153  4  0  0  0  0
135154  4  0  0  0  0
132155  4  0  0  0  0
129156  4  0  0  0  0
126157  4  0  0  0  0
123158  4  0  0  0  0
120159  4  0  0  0  0
117160  4  0  0  0  0
114161  4  0  0  0  0
111162  4  0  0  0  0
108163  4  0  0  0  0
105164  4  0  0  0  0
102165  4  0  0  0  0
 99166  4  0  0  0  0
 96167  4  0  0  0  0
 93168  4  0  0  0  0
 90169  4  0  0  0  0
 87170  4  0  0  0  0
 84171  4  0  0  0  0
 81172  4  0  0  0  0
 78173  4  0  0  0  0
 75174  4  0  0  0  0
 72175  4  0  0  0  0
 69176  4  0  0  0  0
 66177  4  0  0  0  0
 63178  4  0  0  0  0
 60179  4  0  0  0  0
 57180  4  0  0  0  0
 54181  4  0  0  0  0
 51182  4  0  0  0  0
 48183  4  0  0  0  0
 45184  4  0  0  0  0
 42185  4  0  0  0  0
 39186  4  0  0  0  0
 36187  4  0  0  0  0
 33188  4  0  0  0  0
 30189  4  0  0  0  0
 27190  4  0  0  0  0
 24191  4  0  0  0  0
 21192  4  0  0  0  0
 18193  4  0  0  0  0
 15194  4  0  0  0  0
 12195  4  0  0  0  0
  9196  4  0  0  0  0
  6197  4  0  0  0  0
  3198  4  0  0  0  0
149199  4  0  0  0  0
199200  4  0  0  0  0
M  RAD  4   1   2   2   2 148   2 199   2
M  END
$$$$
