# Supplementary material for: Data on generation of Kekulé structures for graphenes, graphynes, nanotubes and fullerenes and their aza-analogs
Source: Data Brief. 2018 Nov 1;21:1166–77. doi: 10.1016/j.dib.2018.10.128 (PMC6258249; doi:10.1016/j.dib.2018.10.128)
Supplement: Supplementary file 3 — Supplementary material [file mmc3.zip › Attachment2/Examples/fullereneC20.mol]

 
  -ISIS-    -- CHED.EXE
 
 20 30  0  0  0  0  0  0  0  0999 V2000
    2.3040   -1.1690    0.0000 C   0  0        0  0  0  0  0  0
    2.0224   -0.8708    0.0000 C   0  0        0  0  0  0  0  0
    2.1648   -2.4203    0.0000 C   0  0        0  0  0  0  0  0
    1.7058   -1.9409    0.0000 C   0  0        0  0  0  0  0  0
    1.7927   -2.8966    0.0000 C   0  0        0  0  0  0  0  0
    3.0689   -0.4108    0.0000 C   0  0        0  0  0  0  0  0
    3.3941   -1.1925    0.0000 C   0  0        0  0  0  0  0  0
    2.5537   -2.1390    0.0000 C   0  0        0  0  0  0  0  0
    3.1678   -3.2155    0.0000 C   0  0        0  0  0  0  0  0
    3.6197   -3.6974    0.0000 C   0  0        0  0  0  0  0  0
    2.6922   -3.6887    0.0000 C   0  0        0  0  0  0  0  0
    4.1387   -1.9641    0.0000 C   0  0        0  0  0  0  0  0
    3.2975   -2.9112    0.0000 C   0  0        0  0  0  0  0  0
    3.5232   -0.8863    0.0000 C   0  0        0  0  0  0  0  0
    3.9974   -0.4154    0.0000 C   0  0        0  0  0  0  0  0
    4.8979   -1.2085    0.0000 C   0  0        0  0  0  0  0  0
    4.5244   -1.6861    0.0000 C   0  0        0  0  0  0  0  0
    4.3858   -2.9375    0.0000 C   0  0        0  0  0  0  0  0
    4.6652   -3.2352    0.0000 C   0  0        0  0  0  0  0  0
    4.9859   -2.1648    0.0000 C   0  0        0  0  0  0  0  0
  2  6  4  0  0  0  0
  2  4  4  0  0  0  0
  6  7  4  0  0  0  0
  4  8  4  0  0  0  0
  7  8  4  0  0  0  0
  4  5  4  0  0  0  0
  8  9  4  0  0  0  0
  5 11  4  0  0  0  0
  9 11  4  0  0  0  0
  3 13  4  0  0  0  0
  3  5  4  0  0  0  0
 13 10  4  0  0  0  0
 10 11  4  0  0  0  0
  1 14  4  0  0  0  0
  1  3  4  0  0  0  0
 14 12  4  0  0  0  0
 12 13  4  0  0  0  0
  1  2  4  0  0  0  0
 14 15  4  0  0  0  0
 15  6  4  0  0  0  0
 16 15  4  0  0  0  0
 17  7  4  0  0  0  0
 18  9  4  0  0  0  0
 19 10  4  0  0  0  0
 20 12  4  0  0  0  0
 16 17  4  0  0  0  0
 17 18  4  0  0  0  0
 18 19  4  0  0  0  0
 19 20  4  0  0  0  0
 20 16  4  0  0  0  0
