# Supplementary material for: Data on generation of Kekulé structures for graphenes, graphynes, nanotubes and fullerenes and their aza-analogs
Source: Data Brief. 2018 Nov 1;21:1166–77. doi: 10.1016/j.dib.2018.10.128 (PMC6258249; doi:10.1016/j.dib.2018.10.128)
Supplement: Supplementary file 3 — Supplementary material [file mmc3.zip › Attachment2/Examples/fullereneC60.mol]

 
  -ISIS-    -- CHED.EXE
 
 60 90  0  0  0  0  0  0  0  0999 V2000
    6.9424   -6.8671    0.0000 C   0  0        0  0  0  0  0  0
    5.3404   -3.2850    0.0000 C   0  0        0  0  0  0  0  0
    6.3603   -6.5195    0.0000 C   0  0        0  0  0  0  0  0
    5.4734   -4.5377    0.0000 C   0  0        0  0  0  0  0  0
    5.8856   -2.9299    0.0000 C   0  0        0  0  0  0  0  0
    5.4403   -1.9364    0.0000 C   0  0        0  0  0  0  0  0
    6.7926   -6.5274    0.0000 C   0  0        0  0  0  0  0  0
    4.6398   -1.7186    0.0000 C   0  0        0  0  0  0  0  0
    6.2912   -6.9545    0.0000 C   0  0        0  0  0  0  0  0
    4.4128   -2.7577    0.0000 C   0  0        0  0  0  0  0  0
    6.0999   -4.9578    0.0000 C   0  0        0  0  0  0  0  0
    4.4947   -1.3749    0.0000 C   0  0        0  0  0  0  0  0
    5.8711   -6.0022    0.0000 C   0  0        0  0  0  0  0  0
    3.9889   -1.8043    0.0000 C   0  0        0  0  0  0  0  0
    5.2556   -4.0215    0.0000 C   0  0        0  0  0  0  0  0
    4.3681   -2.0394    0.0000 C   0  0        0  0  0  0  0  0
    5.1209   -6.2585    0.0000 C   0  0        0  0  0  0  0  0
    4.6787   -5.2697    0.0000 C   0  0        0  0  0  0  0  0
    5.0576   -6.6929    0.0000 C   0  0        0  0  0  0  0  0
    3.6216   -3.4859    0.0000 C   0  0        0  0  0  0  0  0
    4.7983   -6.1047    0.0000 C   0  0        0  0  0  0  0  0
    3.3595   -2.8962    0.0000 C   0  0        0  0  0  0  0  0
    4.4711   -6.3448    0.0000 C   0  0        0  0  0  0  0  0
    3.7552   -4.7447    0.0000 C   0  0        0  0  0  0  0  0
    4.1794   -4.1249    0.0000 C   0  0        0  0  0  0  0  0
    3.7357   -3.1363    0.0000 C   0  0        0  0  0  0  0  0
    3.6266   -5.4087    0.0000 C   0  0        0  0  0  0  0  0
    3.9512   -5.1640    0.0000 C   0  0        0  0  0  0  0  0
    3.2326   -3.5640    0.0000 C   0  0        0  0  0  0  0  0
    3.3656   -4.8167    0.0000 C   0  0        0  0  0  0  0  0
    9.2230   -2.9087    0.0000 C   0  0        0  0  0  0  0  0
    9.3539   -4.1623    0.0000 C   0  0        0  0  0  0  0  0
    8.6418   -2.5600    0.0000 C   0  0        0  0  0  0  0  0
    8.9608   -2.3170    0.0000 C   0  0        0  0  0  0  0  0
    8.8552   -4.5894    0.0000 C   0  0        0  0  0  0  0  0
    8.4138   -3.5994    0.0000 C   0  0        0  0  0  0  0  0
    8.8328   -2.9830    0.0000 C   0  0        0  0  0  0  0  0
    8.1168   -1.3813    0.0000 C   0  0        0  0  0  0  0  0
    9.2242   -4.8304    0.0000 C   0  0        0  0  0  0  0  0
    7.7931   -1.6208    0.0000 C   0  0        0  0  0  0  0  0
    8.9652   -4.2425    0.0000 C   0  0        0  0  0  0  0  0
    7.5321   -1.0314    0.0000 C   0  0        0  0  0  0  0  0
    7.9110   -2.4587    0.0000 C   0  0        0  0  0  0  0  0
    7.4682   -1.4686    0.0000 C   0  0        0  0  0  0  0  0
    8.5959   -5.9229    0.0000 C   0  0        0  0  0  0  0  0
    6.7195   -1.7253    0.0000 C   0  0        0  0  0  0  0  0
    8.2222   -5.6869    0.0000 C   0  0        0  0  0  0  0  0
    7.3353   -3.7039    0.0000 C   0  0        0  0  0  0  0  0
    8.0927   -6.3523    0.0000 C   0  0        0  0  0  0  0  0
    6.4901   -2.7690    0.0000 C   0  0        0  0  0  0  0  0
    8.1778   -4.9712    0.0000 C   0  0        0  0  0  0  0  0
    6.2976   -0.7727    0.0000 C   0  0        0  0  0  0  0  0
    7.9482   -6.0103    0.0000 C   0  0        0  0  0  0  0  0
    5.7965   -1.2015    0.0000 C   0  0        0  0  0  0  0  0
    7.1509   -5.7911    0.0000 C   0  0        0  0  0  0  0  0
    6.7064   -4.7967    0.0000 C   0  0        0  0  0  0  0  0
    7.1181   -3.1903    0.0000 C   0  0        0  0  0  0  0  0
    6.2300   -1.2076    0.0000 C   0  0        0  0  0  0  0  0
    7.2514   -4.4440    0.0000 C   0  0        0  0  0  0  0  0
    5.6455   -0.8604    0.0000 C   0  0        0  0  0  0  0  0
  1  3  4  0  0  0  0
  1  9  4  0  0  0  0
  1 49  4  0  0  0  0
  2  4  4  0  0  0  0
  2 10  4  0  0  0  0
  2 50  4  0  0  0  0
  3 17  4  0  0  0  0
  3 55  4  0  0  0  0
  4 18  4  0  0  0  0
  4 56  4  0  0  0  0
  5  6  4  0  0  0  0
  5 15  4  0  0  0  0
  5 57  4  0  0  0  0
  6 16  4  0  0  0  0
  6 58  4  0  0  0  0
  7  9  4  0  0  0  0
  7 13  4  0  0  0  0
  7 53  4  0  0  0  0
  8 10  4  0  0  0  0
  8 14  4  0  0  0  0
  8 54  4  0  0  0  0
  9 19  4  0  0  0  0
 10 20  4  0  0  0  0
 11 13  4  0  0  0  0
 11 15  4  0  0  0  0
 11 59  4  0  0  0  0
 12 14  4  0  0  0  0
 12 16  4  0  0  0  0
 12 60  4  0  0  0  0
 13 21  4  0  0  0  0
 14 22  4  0  0  0  0
 15 25  4  0  0  0  0
 16 26  4  0  0  0  0
 17 18  4  0  0  0  0
 17 23  4  0  0  0  0
 18 24  4  0  0  0  0
 19 21  4  0  0  0  0
 19 23  4  0  0  0  0
 20 22  4  0  0  0  0
 20 24  4  0  0  0  0
 21 28  4  0  0  0  0
 22 29  4  0  0  0  0
 23 27  4  0  0  0  0
 24 27  4  0  0  0  0
 25 26  4  0  0  0  0
 25 28  4  0  0  0  0
 26 29  4  0  0  0  0
 27 30  4  0  0  0  0
 28 30  4  0  0  0  0
 29 30  4  0  0  0  0
 31 32  4  0  0  0  0
 31 33  4  0  0  0  0
 31 34  4  0  0  0  0
 32 35  4  0  0  0  0
 32 39  4  0  0  0  0
 33 36  4  0  0  0  0
 33 40  4  0  0  0  0
 34 37  4  0  0  0  0
 34 38  4  0  0  0  0
 35 36  4  0  0  0  0
 35 47  4  0  0  0  0
 36 48  4  0  0  0  0
 37 41  4  0  0  0  0
 37 43  4  0  0  0  0
 38 42  4  0  0  0  0
 38 44  4  0  0  0  0
 39 41  4  0  0  0  0
 39 45  4  0  0  0  0
 40 42  4  0  0  0  0
 40 46  4  0  0  0  0
 41 51  4  0  0  0  0
 42 52  4  0  0  0  0
 43 44  4  0  0  0  0
 43 57  4  0  0  0  0
 44 58  4  0  0  0  0
 45 49  4  0  0  0  0
 45 53  4  0  0  0  0
 46 50  4  0  0  0  0
 46 54  4  0  0  0  0
 47 49  4  0  0  0  0
 47 55  4  0  0  0  0
 48 50  4  0  0  0  0
 48 56  4  0  0  0  0
 51 53  4  0  0  0  0
 51 59  4  0  0  0  0
 52 54  4  0  0  0  0
 52 60  4  0  0  0  0
 55 56  4  0  0  0  0
 57 59  4  0  0  0  0
 58 60  4  0  0  0  0
