# Supplementary material for: Data on generation of Kekulé structures for graphenes, graphynes, nanotubes and fullerenes and their aza-analogs
Source: Data Brief. 2018 Nov 1;21:1166–77. doi: 10.1016/j.dib.2018.10.128 (PMC6258249; doi:10.1016/j.dib.2018.10.128)
Supplement: Supplementary file 3 — Supplementary material [file mmc3.zip › Attachment2/Examples/fullereneC70.mol]

 
  -ISIS-    -- CHED.EXE
 
 70105  0  0  0  0  0  0  0  0999 V2000
    5.9548   -4.5238    0.0000 C   0  0        0  0  0  0  0  0
    5.9698   -3.0805    0.0000 C   0  0        0  0  0  0  0  0
    4.8233   -4.8101    0.0000 C   0  0        0  0  0  0  0  0
    7.0161   -4.8605    0.0000 C   0  0        0  0  0  0  0  0
    4.7277   -2.6626    0.0000 C   0  0        0  0  0  0  0  0
    7.0008   -2.7889    0.0000 C   0  0        0  0  0  0  0  0
    4.8483   -5.7455    0.0000 C   0  0        0  0  0  0  0  0
    3.6767   -4.3828    0.0000 C   0  0        0  0  0  0  0  0
    7.0412   -5.7555    0.0000 C   0  0        0  0  0  0  0  0
    8.0922   -4.3931    0.0000 C   0  0        0  0  0  0  0  0
    3.6316   -3.1958    0.0000 C   0  0        0  0  0  0  0  0
    4.6622   -1.6223    0.0000 C   0  0        0  0  0  0  0  0
    8.0969   -3.2413    0.0000 C   0  0        0  0  0  0  0  0
    7.0161   -1.7680    0.0000 C   0  0        0  0  0  0  0  0
    5.9197   -5.8968    0.0000 C   0  0        0  0  0  0  0  0
    3.7118   -5.8968    0.0000 C   0  0        0  0  0  0  0  0
    3.0329   -5.0566    0.0000 C   0  0        0  0  0  0  0  0
    8.1323   -5.8410    0.0000 C   0  0        0  0  0  0  0  0
    8.7457   -5.0162    0.0000 C   0  0        0  0  0  0  0  0
    2.9321   -2.4622    0.0000 C   0  0        0  0  0  0  0  0
    5.8743   -1.2649    0.0000 C   0  0        0  0  0  0  0  0
    3.5257   -1.5061    0.0000 C   0  0        0  0  0  0  0  0
    8.7457   -2.5073    0.0000 C   0  0        0  0  0  0  0  0
    8.1173   -1.5969    0.0000 C   0  0        0  0  0  0  0  0
    5.7938   -6.4497    0.0000 C   0  0        0  0  0  0  0  0
    3.7118   -6.1734    0.0000 C   0  0        0  0  0  0  0  0
    2.2081   -4.3828    0.0000 C   0  0        0  0  0  0  0  0
    8.1473   -6.1330    0.0000 C   0  0        0  0  0  0  0  0
    9.5254   -4.3377    0.0000 C   0  0        0  0  0  0  0  0
    2.1530   -3.0448    0.0000 C   0  0        0  0  0  0  0  0
    5.8392   -0.7166    0.0000 C   0  0        0  0  0  0  0  0
    3.5007   -1.0236    0.0000 C   0  0        0  0  0  0  0  0
    9.5254   -3.0448    0.0000 C   0  0        0  0  0  0  0  0
    8.1323   -1.1546    0.0000 C   0  0        0  0  0  0  0  0
    4.8483   -6.2486    0.0000 C   0  0        0  0  0  0  0  0
    7.0412   -6.2539    0.0000 C   0  0        0  0  0  0  0  0
    3.0229   -5.6550    0.0000 C   0  0        0  0  0  0  0  0
    2.1981   -4.6895    0.0000 C   0  0        0  0  0  0  0  0
    8.7811   -5.6299    0.0000 C   0  0        0  0  0  0  0  0
    9.5404   -4.6390    0.0000 C   0  0        0  0  0  0  0  0
    2.1226   -2.5220    0.0000 C   0  0        0  0  0  0  0  0
    4.6422   -0.7818    0.0000 C   0  0        0  0  0  0  0  0
    7.0509   -0.9632    0.0000 C   0  0        0  0  0  0  0  0
    2.8619   -1.4256    0.0000 C   0  0        0  0  0  0  0  0
    9.5454   -2.5527    0.0000 C   0  0        0  0  0  0  0  0
    8.7811   -1.5412    0.0000 C   0  0        0  0  0  0  0  0
    4.8082   -5.7759    0.0000 C   0  0        0  0  0  0  0  0
    7.0462   -5.8010    0.0000 C   0  0        0  0  0  0  0  0
    3.6567   -5.4034    0.0000 C   0  0        0  0  0  0  0  0
    2.1430   -3.5329    0.0000 C   0  0        0  0  0  0  0  0
    8.1423   -5.4034    0.0000 C   0  0        0  0  0  0  0  0
    9.5505   -3.5426    0.0000 C   0  0        0  0  0  0  0  0
    4.6472   -1.0434    0.0000 C   0  0        0  0  0  0  0  0
    7.0663   -1.2345    0.0000 C   0  0        0  0  0  0  0  0
    3.5257   -1.4610    0.0000 C   0  0        0  0  0  0  0  0
    8.1627   -1.5969    0.0000 C   0  0        0  0  0  0  0  0
    5.7537   -5.3182    0.0000 C   0  0        0  0  0  0  0  0
    3.6062   -4.3828    0.0000 C   0  0        0  0  0  0  0  0
    2.9224   -3.4223    0.0000 C   0  0        0  0  0  0  0  0
    8.1523   -4.4079    0.0000 C   0  0        0  0  0  0  0  0
    8.8061   -3.4474    0.0000 C   0  0        0  0  0  0  0  0
    5.7887   -1.3353    0.0000 C   0  0        0  0  0  0  0  0
    3.5558   -2.3813    0.0000 C   0  0        0  0  0  0  0  0
    8.1774   -2.4769    0.0000 C   0  0        0  0  0  0  0  0
    5.7887   -4.3527    0.0000 C   0  0        0  0  0  0  0  0
    4.7428   -3.9401    0.0000 C   0  0        0  0  0  0  0  0
    7.0559   -3.9956    0.0000 C   0  0        0  0  0  0  0  0
    5.8088   -2.1799    0.0000 C   0  0        0  0  0  0  0  0
    4.7127   -2.7034    0.0000 C   0  0        0  0  0  0  0  0
    7.1063   -2.7635    0.0000 C   0  0        0  0  0  0  0  0
  1  2  4  0  0  0  0
  1  3  4  0  0  0  0
  1  4  4  0  0  0  0
  2  5  4  0  0  0  0
  2  6  4  0  0  0  0
  3  7  4  0  0  0  0
  3  8  4  0  0  0  0
  4  9  4  0  0  0  0
  4 10  4  0  0  0  0
  5 11  4  0  0  0  0
  5 12  4  0  0  0  0
  6 13  4  0  0  0  0
  6 14  4  0  0  0  0
  7 15  4  0  0  0  0
  7 16  4  0  0  0  0
  8 11  4  0  0  0  0
  8 17  4  0  0  0  0
  9 15  4  0  0  0  0
  9 18  4  0  0  0  0
 10 13  4  0  0  0  0
 10 19  4  0  0  0  0
 11 20  4  0  0  0  0
 12 21  4  0  0  0  0
 12 22  4  0  0  0  0
 13 23  4  0  0  0  0
 14 21  4  0  0  0  0
 14 24  4  0  0  0  0
 15 25  4  0  0  0  0
 16 17  4  0  0  0  0
 16 26  4  0  0  0  0
 17 27  4  0  0  0  0
 18 19  4  0  0  0  0
 18 28  4  0  0  0  0
 19 29  4  0  0  0  0
 20 22  4  0  0  0  0
 20 30  4  0  0  0  0
 21 31  4  0  0  0  0
 22 32  4  0  0  0  0
 23 24  4  0  0  0  0
 23 33  4  0  0  0  0
 24 34  4  0  0  0  0
 25 35  4  0  0  0  0
 25 36  4  0  0  0  0
 26 35  4  0  0  0  0
 26 37  4  0  0  0  0
 27 30  4  0  0  0  0
 27 38  4  0  0  0  0
 28 36  4  0  0  0  0
 28 39  4  0  0  0  0
 29 33  4  0  0  0  0
 29 40  4  0  0  0  0
 30 41  4  0  0  0  0
 31 42  4  0  0  0  0
 31 43  4  0  0  0  0
 32 42  4  0  0  0  0
 32 44  4  0  0  0  0
 33 45  4  0  0  0  0
 34 43  4  0  0  0  0
 34 46  4  0  0  0  0
 35 47  4  0  0  0  0
 36 48  4  0  0  0  0
 37 38  4  0  0  0  0
 37 49  4  0  0  0  0
 38 50  4  0  0  0  0
 39 40  4  0  0  0  0
 39 51  4  0  0  0  0
 40 52  4  0  0  0  0
 41 44  4  0  0  0  0
 41 50  4  0  0  0  0
 42 53  4  0  0  0  0
 43 54  4  0  0  0  0
 44 55  4  0  0  0  0
 45 46  4  0  0  0  0
 45 52  4  0  0  0  0
 46 56  4  0  0  0  0
 47 49  4  0  0  0  0
 47 57  4  0  0  0  0
 48 51  4  0  0  0  0
 48 57  4  0  0  0  0
 49 58  4  0  0  0  0
 50 59  4  0  0  0  0
 51 60  4  0  0  0  0
 52 61  4  0  0  0  0
 53 55  4  0  0  0  0
 53 62  4  0  0  0  0
 54 56  4  0  0  0  0
 54 62  4  0  0  0  0
 55 63  4  0  0  0  0
 56 64  4  0  0  0  0
 57 65  4  0  0  0  0
 58 59  4  0  0  0  0
 58 66  4  0  0  0  0
 59 63  4  0  0  0  0
 60 61  4  0  0  0  0
 60 67  4  0  0  0  0
 61 64  4  0  0  0  0
 62 68  4  0  0  0  0
 63 69  4  0  0  0  0
 64 70  4  0  0  0  0
 65 66  4  0  0  0  0
 65 67  4  0  0  0  0
 66 69  4  0  0  0  0
 67 70  4  0  0  0  0
 68 69  4  0  0  0  0
 68 70  4  0  0  0  0
