# Supplementary material for: Data on generation of Kekulé structures for graphenes, graphynes, nanotubes and fullerenes and their aza-analogs
Source: Data Brief. 2018 Nov 1;21:1166–77. doi: 10.1016/j.dib.2018.10.128 (PMC6258249; doi:10.1016/j.dib.2018.10.128)
Supplement: Supplementary file 3 — Supplementary material [file mmc3.zip › Attachment2/Examples/fullereneC80.mol]

 
  -ISIS-    -- CHED.EXE
 
 80120  0  0  0  0  0  0  0  0999 V2000
    4.2469   -6.4273    0.0000 C   0  0        0  0  0  0  0  0
    4.9218   -7.1999    0.0000 C   0  0        0  0  0  0  0  0
    5.7872   -7.7511    0.0000 C   0  0        0  0  0  0  0  0
    6.7746   -8.0360    0.0000 C   0  0        0  0  0  0  0  0
    7.7999   -8.0328    0.0000 C   0  0        0  0  0  0  0  0
    8.7843   -7.7375    0.0000 C   0  0        0  0  0  0  0  0
    9.6451   -7.1788    0.0000 C   0  0        0  0  0  0  0  0
   10.3139   -6.4004    0.0000 C   0  0        0  0  0  0  0  0
   10.7357   -5.4650    0.0000 C   0  0        0  0  0  0  0  0
   10.8776   -4.4483    0.0000 C   0  0        0  0  0  0  0  0
   10.7271   -3.4330    0.0000 C   0  0        0  0  0  0  0  0
   10.2963   -2.5016    0.0000 C   0  0        0  0  0  0  0  0
    9.6208   -1.7286    0.0000 C   0  0        0  0  0  0  0  0
    8.7556   -1.1778    0.0000 C   0  0        0  0  0  0  0  0
    7.7698   -0.8929    0.0000 C   0  0        0  0  0  0  0  0
    6.7434   -0.8975    0.0000 C   0  0        0  0  0  0  0  0
    5.7596   -1.1911    0.0000 C   0  0        0  0  0  0  0  0
    4.8988   -1.7498    0.0000 C   0  0        0  0  0  0  0  0
    4.2301   -2.5281    0.0000 C   0  0        0  0  0  0  0  0
    3.8065   -3.4639    0.0000 C   0  0        0  0  0  0  0  0
    3.6664   -4.4806    0.0000 C   0  0        0  0  0  0  0  0
    3.8165   -5.4955    0.0000 C   0  0        0  0  0  0  0  0
    5.7503   -1.8680    0.0000 C   0  0        0  0  0  0  0  0
    6.7964   -2.3740    0.0000 C   0  0        0  0  0  0  0  0
    7.7045   -1.8311    0.0000 C   0  0        0  0  0  0  0  0
    7.8063   -1.3240    0.0000 C   0  0        0  0  0  0  0  0
    9.0638   -1.7111    0.0000 C   0  0        0  0  0  0  0  0
    4.9909   -2.6457    0.0000 C   0  0        0  0  0  0  0  0
    6.8602   -3.4714    0.0000 C   0  0        0  0  0  0  0  0
    5.0784   -3.7179    0.0000 C   0  0        0  0  0  0  0  0
    6.0256   -4.0785    0.0000 C   0  0        0  0  0  0  0  0
    8.4958   -2.5339    0.0000 C   0  0        0  0  0  0  0  0
    8.4715   -3.3800    0.0000 C   0  0        0  0  0  0  0  0
    7.7683   -3.9176    0.0000 C   0  0        0  0  0  0  0  0
    9.5602   -2.2916    0.0000 C   0  0        0  0  0  0  0  0
   10.0562   -3.0173    0.0000 C   0  0        0  0  0  0  0  0
   10.0680   -4.1663    0.0000 C   0  0        0  0  0  0  0  0
    9.2215   -4.0211    0.0000 C   0  0        0  0  0  0  0  0
   10.2128   -5.2539    0.0000 C   0  0        0  0  0  0  0  0
    8.8585   -5.4152    0.0000 C   0  0        0  0  0  0  0  0
    9.4165   -6.1925    0.0000 C   0  0        0  0  0  0  0  0
    7.6135   -6.9917    0.0000 C   0  0        0  0  0  0  0  0
    6.1857   -6.8326    0.0000 C   0  0        0  0  0  0  0  0
    8.0532   -5.8901    0.0000 C   0  0        0  0  0  0  0  0
    5.7625   -5.9083    0.0000 C   0  0        0  0  0  0  0  0
    6.3542   -4.9389    0.0000 C   0  0        0  0  0  0  0  0
    7.4709   -4.9472    0.0000 C   0  0        0  0  0  0  0  0
    4.9110   -5.6241    0.0000 C   0  0        0  0  0  0  0  0
    4.6426   -4.6254    0.0000 C   0  0        0  0  0  0  0  0
    5.2085   -1.9870    0.0000 C   0  0        0  0  0  0  0  0
    6.3789   -1.3710    0.0000 C   0  0        0  0  0  0  0  0
    7.0835   -1.7860    0.0000 C   0  0        0  0  0  0  0  0
    8.0894   -1.7985    0.0000 C   0  0        0  0  0  0  0  0
    6.5929   -2.4271    0.0000 C   0  0        0  0  0  0  0  0
    4.7824   -2.8546    0.0000 C   0  0        0  0  0  0  0  0
    5.8130   -2.9804    0.0000 C   0  0        0  0  0  0  0  0
    4.2412   -3.6348    0.0000 C   0  0        0  0  0  0  0  0
    4.3907   -4.3763    0.0000 C   0  0        0  0  0  0  0  0
    5.6489   -4.1247    0.0000 C   0  0        0  0  0  0  0  0
    4.3043   -5.3572    0.0000 C   0  0        0  0  0  0  0  0
    6.2284   -4.8042    0.0000 C   0  0        0  0  0  0  0  0
    6.0395   -5.7596    0.0000 C   0  0        0  0  0  0  0  0
    4.9203   -5.9485    0.0000 C   0  0        0  0  0  0  0  0
    7.2974   -4.2258    0.0000 C   0  0        0  0  0  0  0  0
    7.4730   -2.9804    0.0000 C   0  0        0  0  0  0  0  0
    6.8068   -6.4022    0.0000 C   0  0        0  0  0  0  0  0
    7.8124   -5.8729    0.0000 C   0  0        0  0  0  0  0  0
    7.9887   -4.8171    0.0000 C   0  0        0  0  0  0  0  0
    8.6553   -2.9804    0.0000 C   0  0        0  0  0  0  0  0
    8.9700   -4.1125    0.0000 C   0  0        0  0  0  0  0  0
    9.0452   -2.1511    0.0000 C   0  0        0  0  0  0  0  0
    9.7369   -2.8672    0.0000 C   0  0        0  0  0  0  0  0
    9.9250   -3.9115    0.0000 C   0  0        0  0  0  0  0  0
    9.4598   -4.6533    0.0000 C   0  0        0  0  0  0  0  0
    9.2588   -5.5965    0.0000 C   0  0        0  0  0  0  0  0
    5.5486   -6.7792    0.0000 C   0  0        0  0  0  0  0  0
    6.4545   -7.1053    0.0000 C   0  0        0  0  0  0  0  0
    7.1838   -7.4583    0.0000 C   0  0        0  0  0  0  0  0
    8.5797   -6.0366    0.0000 C   0  0        0  0  0  0  0  0
    8.3406   -6.9422    0.0000 C   0  0        0  0  0  0  0  0
  1  2  4  0  0  0  0
  2  3  4  0  0  0  0
  3  4  4  0  0  0  0
  4  5  4  0  0  0  0
  5  6  4  0  0  0  0
  6  7  4  0  0  0  0
  7  8  4  0  0  0  0
  8  9  4  0  0  0  0
  9 10  4  0  0  0  0
 10 11  4  0  0  0  0
 11 12  4  0  0  0  0
 12 13  4  0  0  0  0
 13 14  4  0  0  0  0
 14 15  4  0  0  0  0
 15 16  4  0  0  0  0
 16 17  4  0  0  0  0
 17 18  4  0  0  0  0
 18 19  4  0  0  0  0
 19 20  4  0  0  0  0
 20 21  4  0  0  0  0
 21 22  4  0  0  0  0
  1 22  4  0  0  0  0
 17 23  4  0  0  0  0
 23 24  4  0  0  0  0
 24 25  4  0  0  0  0
 16 26  4  0  0  0  0
 26 25  4  0  0  0  0
 26 27  4  0  0  0  0
 23 28  4  0  0  0  0
 19 28  4  0  0  0  0
 24 29  4  0  0  0  0
 28 30  4  0  0  0  0
 30 31  4  0  0  0  0
 29 31  4  0  0  0  0
 27 13  4  0  0  0  0
 25 32  4  0  0  0  0
 32 33  4  0  0  0  0
 29 34  4  0  0  0  0
 33 34  4  0  0  0  0
 32 35  4  0  0  0  0
 27 35  4  0  0  0  0
 35 36  4  0  0  0  0
 36 37  4  0  0  0  0
 33 38  4  0  0  0  0
 37 38  4  0  0  0  0
 36 11  4  0  0  0  0
 37 39  4  0  0  0  0
 39  9  4  0  0  0  0
 38 40  4  0  0  0  0
 40 41  4  0  0  0  0
 39 41  4  0  0  0  0
  5 42  4  0  0  0  0
 42 43  4  0  0  0  0
 42 44  4  0  0  0  0
 43 45  4  0  0  0  0
 45 46  4  0  0  0  0
 46 47  4  0  0  0  0
 47 44  4  0  0  0  0
 40 44  4  0  0  0  0
 34 47  4  0  0  0  0
 31 46  4  0  0  0  0
 45 48  4  0  0  0  0
 48  1  4  0  0  0  0
 48 49  4  0  0  0  0
 49 21  4  0  0  0  0
 30 49  4  0  0  0  0
  3 43  4  0  0  0  0
 18 50  4  0  0  0  0
 50 51  4  0  0  0  0
 51 52  4  0  0  0  0
 52 53  4  0  0  0  0
 14 53  4  0  0  0  0
 15 51  4  0  0  0  0
 52 54  4  0  0  0  0
 50 55  4  0  0  0  0
 54 56  4  0  0  0  0
 55 56  4  0  0  0  0
 55 57  4  0  0  0  0
 57 58  4  0  0  0  0
 56 59  4  0  0  0  0
 58 59  4  0  0  0  0
 57 20  4  0  0  0  0
 58 60  4  0  0  0  0
 59 61  4  0  0  0  0
 61 62  4  0  0  0  0
 60 63  4  0  0  0  0
 60 22  4  0  0  0  0
 63 62  4  0  0  0  0
 61 64  4  0  0  0  0
 54 65  4  0  0  0  0
 65 64  4  0  0  0  0
 62 66  4  0  0  0  0
 66 67  4  0  0  0  0
 64 68  4  0  0  0  0
 68 67  4  0  0  0  0
 65 69  4  0  0  0  0
 69 70  4  0  0  0  0
 70 68  4  0  0  0  0
 69 71  4  0  0  0  0
 53 71  4  0  0  0  0
 71 72  4  0  0  0  0
 72 73  4  0  0  0  0
 73 74  4  0  0  0  0
 70 74  4  0  0  0  0
 72 12  4  0  0  0  0
 73 10  4  0  0  0  0
 74 75  4  0  0  0  0
 75  8  4  0  0  0  0
  2 76  4  0  0  0  0
 63 76  4  0  0  0  0
 66 77  4  0  0  0  0
 76 77  4  0  0  0  0
 77 78  4  0  0  0  0
 67 79  4  0  0  0  0
 79 80  4  0  0  0  0
 78 80  4  0  0  0  0
 78  4  4  0  0  0  0
 79 75  4  0  0  0  0
 80  7  4  0  0  0  0
 41  6  4  0  0  0  0
