# Supplementary material for: Data on generation of Kekulé structures for graphenes, graphynes, nanotubes and fullerenes and their aza-analogs
Source: Data Brief. 2018 Nov 1;21:1166–77. doi: 10.1016/j.dib.2018.10.128 (PMC6258249; doi:10.1016/j.dib.2018.10.128)
Supplement: Supplementary file 3 — Supplementary material [file mmc3.zip › Attachment2/Examples/fullereneC82.mol]

 
  -ISIS-    -- CHED.EXE
 
 82123  0  0  0  0  0  0  0  0999 V2000
    7.2055   -0.9278    0.0000 C   0  0        0  0  0  0  0  0
    8.1780   -0.9635    0.0000 C   0  0        0  0  0  0  0  0
    9.1088   -1.2498    0.0000 C   0  0        0  0  0  0  0  0
    9.9327   -1.7670    0.0000 C   0  0        0  0  0  0  0  0
   10.5955   -2.4810    0.0000 C   0  0        0  0  0  0  0  0
   11.0507   -3.3398    0.0000 C   0  0        0  0  0  0  0  0
   11.2679   -4.2896    0.0000 C   0  0        0  0  0  0  0  0
   11.2323   -5.2609    0.0000 C   0  0        0  0  0  0  0  0
   10.9460   -6.1914    0.0000 C   0  0        0  0  0  0  0  0
   10.4288   -7.0157    0.0000 C   0  0        0  0  0  0  0  0
    9.7159   -7.6781    0.0000 C   0  0        0  0  0  0  0  0
    8.8560   -8.1333    0.0000 C   0  0        0  0  0  0  0  0
    7.9073   -8.3505    0.0000 C   0  0        0  0  0  0  0  0
    6.9345   -8.3152    0.0000 C   0  0        0  0  0  0  0  0
    6.0044   -8.0286    0.0000 C   0  0        0  0  0  0  0  0
    5.1801   -7.5121    0.0000 C   0  0        0  0  0  0  0  0
    4.5173   -6.7996    0.0000 C   0  0        0  0  0  0  0  0
    4.0621   -5.9397    0.0000 C   0  0        0  0  0  0  0  0
    3.8453   -4.9910    0.0000 C   0  0        0  0  0  0  0  0
    3.8805   -4.0174    0.0000 C   0  0        0  0  0  0  0  0
    4.1668   -3.0873    0.0000 C   0  0        0  0  0  0  0  0
    4.6840   -2.2630    0.0000 C   0  0        0  0  0  0  0  0
    5.3969   -1.6003    0.0000 C   0  0        0  0  0  0  0  0
    6.2572   -1.1450    0.0000 C   0  0        0  0  0  0  0  0
    7.2308   -1.3738    0.0000 C   0  0        0  0  0  0  0  0
    7.9132   -1.8583    0.0000 C   0  0        0  0  0  0  0  0
    7.7955   -2.6789    0.0000 C   0  0        0  0  0  0  0  0
    6.8272   -2.7079    0.0000 C   0  0        0  0  0  0  0  0
    6.5680   -1.8954    0.0000 C   0  0        0  0  0  0  0  0
    8.4234   -3.3053    0.0000 C   0  0        0  0  0  0  0  0
    9.4203   -3.3198    0.0000 C   0  0        0  0  0  0  0  0
    8.8095   -1.8539    0.0000 C   0  0        0  0  0  0  0  0
    9.5885   -2.4754    0.0000 C   0  0        0  0  0  0  0  0
    9.9179   -4.3371    0.0000 C   0  0        0  0  0  0  0  0
   10.7897   -4.6486    0.0000 C   0  0        0  0  0  0  0  0
    7.9752   -4.2495    0.0000 C   0  0        0  0  0  0  0  0
    8.5233   -4.8852    0.0000 C   0  0        0  0  0  0  0  0
    9.4452   -5.1466    0.0000 C   0  0        0  0  0  0  0  0
    9.6439   -6.4669    0.0000 C   0  0        0  0  0  0  0  0
    8.9217   -7.2392    0.0000 C   0  0        0  0  0  0  0  0
    7.9871   -5.7696    0.0000 C   0  0        0  0  0  0  0  0
    8.0250   -6.8779    0.0000 C   0  0        0  0  0  0  0  0
    7.0280   -7.5129    0.0000 C   0  0        0  0  0  0  0  0
    6.8168   -5.7444    0.0000 C   0  0        0  0  0  0  0  0
    6.3434   -6.5802    0.0000 C   0  0        0  0  0  0  0  0
    6.9163   -4.2625    0.0000 C   0  0        0  0  0  0  0  0
    6.4054   -4.9360    0.0000 C   0  0        0  0  0  0  0  0
    6.3434   -3.5024    0.0000 C   0  0        0  0  0  0  0  0
    5.4593   -2.2318    0.0000 C   0  0        0  0  0  0  0  0
    4.9109   -3.2410    0.0000 C   0  0        0  0  0  0  0  0
    5.4964   -3.9395    0.0000 C   0  0        0  0  0  0  0  0
    4.8363   -5.6448    0.0000 C   0  0        0  0  0  0  0  0
    5.4214   -4.9227    0.0000 C   0  0        0  0  0  0  0  0
    5.2599   -6.6414    0.0000 C   0  0        0  0  0  0  0  0
    6.4804   -1.7091    0.0000 C   0  0        0  0  0  0  0  0
    7.3644   -2.0703    0.0000 C   0  0        0  0  0  0  0  0
    7.3774   -3.1909    0.0000 C   0  0        0  0  0  0  0  0
    8.1743   -1.6107    0.0000 C   0  0        0  0  0  0  0  0
    9.0461   -2.2693    0.0000 C   0  0        0  0  0  0  0  0
    9.9431   -2.3692    0.0000 C   0  0        0  0  0  0  0  0
   10.4659   -3.3781    0.0000 C   0  0        0  0  0  0  0  0
    9.9554   -4.0130    0.0000 C   0  0        0  0  0  0  0  0
    9.0583   -3.2659    0.0000 C   0  0        0  0  0  0  0  0
    8.2363   -3.7765    0.0000 C   0  0        0  0  0  0  0  0
    9.9554   -5.1963    0.0000 C   0  0        0  0  0  0  0  0
   10.5658   -5.8442    0.0000 C   0  0        0  0  0  0  0  0
    9.8681   -6.8278    0.0000 C   0  0        0  0  0  0  0  0
    9.0212   -5.7444    0.0000 C   0  0        0  0  0  0  0  0
    8.2363   -5.0597    0.0000 C   0  0        0  0  0  0  0  0
    7.3396   -5.6823    0.0000 C   0  0        0  0  0  0  0  0
    6.5175   -3.7887    0.0000 C   0  0        0  0  0  0  0  0
    6.5301   -4.8985    0.0000 C   0  0        0  0  0  0  0  0
    7.2404   -6.6537    0.0000 C   0  0        0  0  0  0  0  0
    9.0212   -6.6414    0.0000 C   0  0        0  0  0  0  0  0
    5.6832   -2.3826    0.0000 C   0  0        0  0  0  0  0  0
    5.6832   -3.2785    0.0000 C   0  0        0  0  0  0  0  0
    4.3008   -4.2870    0.0000 C   0  0        0  0  0  0  0  0
    5.0854   -4.2747    0.0000 C   0  0        0  0  0  0  0  0
    5.6082   -5.4332    0.0000 C   0  0        0  0  0  0  0  0
    5.4716   -6.3919    0.0000 C   0  0        0  0  0  0  0  0
    6.1317   -7.2515    0.0000 C   0  0        0  0  0  0  0  0
    8.1119   -7.3885    0.0000 C   0  0        0  0  0  0  0  0
  1  2  4  0  0  0  0
  2  3  4  0  0  0  0
  3  4  4  0  0  0  0
  4  5  4  0  0  0  0
  5  6  4  0  0  0  0
  6  7  4  0  0  0  0
  7  8  4  0  0  0  0
  8  9  4  0  0  0  0
  9 10  4  0  0  0  0
 10 11  4  0  0  0  0
 11 12  4  0  0  0  0
 12 13  4  0  0  0  0
 13 14  4  0  0  0  0
 14 15  4  0  0  0  0
 15 16  4  0  0  0  0
 16 17  4  0  0  0  0
 17 18  4  0  0  0  0
 18 19  4  0  0  0  0
 19 20  4  0  0  0  0
 20 21  4  0  0  0  0
 21 22  4  0  0  0  0
 22 23  4  0  0  0  0
 23 24  4  0  0  0  0
  1 24  4  0  0  0  0
  1 25  4  0  0  0  0
 25 26  4  0  0  0  0
 29 25  4  0  0  0  0
 28 29  4  0  0  0  0
 27 26  4  0  0  0  0
 28 27  4  0  0  0  0
 32 33  4  0  0  0  0
 26 32  4  0  0  0  0
 27 30  4  0  0  0  0
 30 31  4  0  0  0  0
 31 33  4  0  0  0  0
 32  3  4  0  0  0  0
 33  5  4  0  0  0  0
 31 34  4  0  0  0  0
 34 35  4  0  0  0  0
 35  6  4  0  0  0  0
 35  9  4  0  0  0  0
 30 36  4  0  0  0  0
 36 37  4  0  0  0  0
 37 38  4  0  0  0  0
 34 38  4  0  0  0  0
 38 39  4  0  0  0  0
 39 10  4  0  0  0  0
 39 40  4  0  0  0  0
 40 12  4  0  0  0  0
 37 41  4  0  0  0  0
 41 42  4  0  0  0  0
 42 40  4  0  0  0  0
 42 43  4  0  0  0  0
 43 14  4  0  0  0  0
 41 44  4  0  0  0  0
 44 45  4  0  0  0  0
 43 45  4  0  0  0  0
 36 46  4  0  0  0  0
 46 47  4  0  0  0  0
 44 47  4  0  0  0  0
 28 48  4  0  0  0  0
 46 48  4  0  0  0  0
 23 49  4  0  0  0  0
 49 29  4  0  0  0  0
 49 50  4  0  0  0  0
 20 50  4  0  0  0  0
 50 51  4  0  0  0  0
 48 51  4  0  0  0  0
 19 52  4  0  0  0  0
 52 53  4  0  0  0  0
 51 53  4  0  0  0  0
 53 47  4  0  0  0  0
 16 54  4  0  0  0  0
 54 45  4  0  0  0  0
 52 54  4  0  0  0  0
 24 55  4  0  0  0  0
 55 56  4  0  0  0  0
 56 57  4  0  0  0  0
  2 58  4  0  0  0  0
 56 58  4  0  0  0  0
 58 59  4  0  0  0  0
 59 60  4  0  0  0  0
  4 60  4  0  0  0  0
 60 61  4  0  0  0  0
 61 62  4  0  0  0  0
 59 63  4  0  0  0  0
 63 62  4  0  0  0  0
 61  7  4  0  0  0  0
 57 64  4  0  0  0  0
 63 64  4  0  0  0  0
 62 65  4  0  0  0  0
 65 66  4  0  0  0  0
  8 66  4  0  0  0  0
 66 67  4  0  0  0  0
 67 11  4  0  0  0  0
 65 68  4  0  0  0  0
 64 69  4  0  0  0  0
 69 68  4  0  0  0  0
 69 70  4  0  0  0  0
 57 71  4  0  0  0  0
 71 72  4  0  0  0  0
 72 70  4  0  0  0  0
 70 73  4  0  0  0  0
 68 74  4  0  0  0  0
 55 75  4  0  0  0  0
 75 76  4  0  0  0  0
 76 71  4  0  0  0  0
 75 22  4  0  0  0  0
 21 77  4  0  0  0  0
 76 78  4  0  0  0  0
 78 79  4  0  0  0  0
 79 72  4  0  0  0  0
 78 77  4  0  0  0  0
 79 80  4  0  0  0  0
 17 80  4  0  0  0  0
 80 81  4  0  0  0  0
 81 73  4  0  0  0  0
 73 82  4  0  0  0  0
 82 74  4  0  0  0  0
 82 13  4  0  0  0  0
 81 15  4  0  0  0  0
 74 67  4  0  0  0  0
 18 77  4  0  0  0  0
