# Supplementary material for: Data on generation of Kekulé structures for graphenes, graphynes, nanotubes and fullerenes and their aza-analogs
Source: Data Brief. 2018 Nov 1;21:1166–77. doi: 10.1016/j.dib.2018.10.128 (PMC6258249; doi:10.1016/j.dib.2018.10.128)
Supplement: Supplementary file 3 — Supplementary material [file mmc3.zip › Attachment2/Examples/Graphene-Monomer.mol]

 
  -ISIS-    -- CHED.EXE
 
156210  0  0  0  0  0  0  0  0999 V2000
   18.6533  -15.8668    0.0000 C   0  0        0  0  0  0  0  0
   19.6514  -15.8668    0.0000 C   0  0        0  0  0  0  0  0
   20.1496  -15.0020    0.0000 C   0  0        0  0  0  0  0  0
   19.6514  -14.1371    0.0000 C   0  0        0  0  0  0  0  0
   18.6533  -14.1371    0.0000 C   0  0        0  0  0  0  0  0
   18.1552  -15.0020    0.0000 C   0  4        0  0  0  0  0  0
   18.1552  -16.7307    0.0000 C   0  4        0  0  0  0  0  0
   18.6533  -17.5947    0.0000 C   0  0        0  0  0  0  0  0
   19.6514  -17.5947    0.0000 C   0  0        0  0  0  0  0  0
   20.1496  -16.7307    0.0000 C   0  0        0  0  0  0  0  0
   18.1552  -18.4586    0.0000 C   0  4        0  0  0  0  0  0
   18.6533  -19.3225    0.0000 C   0  0        0  0  0  0  0  0
   19.6514  -19.3225    0.0000 C   0  0        0  0  0  0  0  0
   20.1496  -18.4586    0.0000 C   0  0        0  0  0  0  0  0
   20.1496  -13.2732    0.0000 C   0  0        0  0  0  0  0  0
   19.6514  -12.4083    0.0000 C   0  0        0  0  0  0  0  0
   18.6533  -12.4083    0.0000 C   0  0        0  0  0  0  0  0
   18.1552  -13.2732    0.0000 C   0  4        0  0  0  0  0  0
   18.1552  -20.1864    0.0000 C   0  4        0  0  0  0  0  0
   18.6533  -21.0503    0.0000 C   0  0        0  0  0  0  0  0
   19.6514  -21.0503    0.0000 C   0  0        0  0  0  0  0  0
   20.1496  -20.1864    0.0000 C   0  0        0  0  0  0  0  0
   18.1552  -21.9142    0.0000 C   0  4        0  0  0  0  0  0
   18.6533  -22.7781    0.0000 C   0  0        0  0  0  0  0  0
   19.6514  -22.7781    0.0000 C   0  0        0  0  0  0  0  0
   20.1496  -21.9142    0.0000 C   0  0        0  0  0  0  0  0
   21.1477  -15.0020    0.0000 C   0  0        0  0  0  0  0  0
   21.6477  -14.1371    0.0000 C   0  0        0  0  0  0  0  0
   21.1477  -13.2732    0.0000 C   0  0        0  0  0  0  0  0
   21.1477  -16.7307    0.0000 C   0  0        0  0  0  0  0  0
   21.6477  -15.8668    0.0000 C   0  0        0  0  0  0  0  0
   21.1477  -18.4586    0.0000 C   0  0        0  0  0  0  0  0
   21.6477  -17.5947    0.0000 C   0  0        0  0  0  0  0  0
   21.1477  -20.1864    0.0000 C   0  0        0  0  0  0  0  0
   21.6477  -19.3225    0.0000 C   0  0        0  0  0  0  0  0
   21.1477  -21.9142    0.0000 C   0  0        0  0  0  0  0  0
   21.6477  -21.0503    0.0000 C   0  0        0  0  0  0  0  0
   20.1496  -23.6421    0.0000 C   0  0        0  0  0  0  0  0
   21.1477  -23.6421    0.0000 C   0  0        0  0  0  0  0  0
   21.6477  -22.7781    0.0000 C   0  0        0  0  0  0  0  0
   22.6439  -22.7781    0.0000 C   0  0        0  0  0  0  0  0
   23.1430  -21.9142    0.0000 C   0  0        0  0  0  0  0  0
   22.6439  -21.0503    0.0000 C   0  0        0  0  0  0  0  0
   23.1430  -20.1864    0.0000 C   0  0        0  0  0  0  0  0
   22.6439  -19.3225    0.0000 C   0  0        0  0  0  0  0  0
   23.1430  -18.4586    0.0000 C   0  0        0  0  0  0  0  0
   22.6439  -17.5947    0.0000 C   0  0        0  0  0  0  0  0
   23.1430  -16.7307    0.0000 C   0  0        0  0  0  0  0  0
   22.6439  -15.8668    0.0000 C   0  0        0  0  0  0  0  0
   23.1430  -15.0020    0.0000 C   0  0        0  0  0  0  0  0
   22.6439  -14.1371    0.0000 C   0  0        0  0  0  0  0  0
   23.1430  -13.2732    0.0000 C   0  0        0  0  0  0  0  0
   22.6439  -12.4083    0.0000 C   0  0        0  0  0  0  0  0
   21.6477  -12.4083    0.0000 C   0  0        0  0  0  0  0  0
   24.1411  -15.0020    0.0000 C   0  0        0  0  0  0  0  0
   24.6393  -14.1371    0.0000 C   0  0        0  0  0  0  0  0
   24.1411  -13.2732    0.0000 C   0  0        0  0  0  0  0  0
   24.1402  -16.7307    0.0000 C   0  0        0  0  0  0  0  0
   24.6393  -15.8668    0.0000 C   0  0        0  0  0  0  0  0
   24.1402  -18.4586    0.0000 C   0  0        0  0  0  0  0  0
   24.6393  -17.5956    0.0000 C   0  0        0  0  0  0  0  0
   24.1393  -20.1864    0.0000 C   0  0        0  0  0  0  0  0
   24.6383  -19.3225    0.0000 C   0  0        0  0  0  0  0  0
   24.1393  -21.9123    0.0000 C   0  0        0  0  0  0  0  0
   24.6374  -21.0494    0.0000 C   0  0        0  0  0  0  0  0
   24.6393  -12.4083    0.0000 C   0  0        0  0  0  0  0  0
   25.6374  -14.1371    0.0000 C   0  0        0  0  0  0  0  0
   25.6374  -15.8668    0.0000 C   0  0        0  0  0  0  0  0
   25.6364  -17.5956    0.0000 C   0  0        0  0  0  0  0  0
   25.6355  -19.3225    0.0000 C   0  0        0  0  0  0  0  0
   25.6336  -21.0494    0.0000 C   0  0        0  0  0  0  0  0
   24.6374  -22.7734    0.0000 C   0  0        0  0  0  0  0  0
   23.1430  -23.6421    0.0000 C   0  0        0  0  0  0  0  0
   21.6477  -24.5060    0.0000 H   0  0        0  0  0  0  0  0
   19.6514  -24.5060    0.0000 H   0  0        0  0  0  0  0  0
   18.1552  -23.6421    0.0000 C   0  4        0  0  0  0  0  0
   24.1402  -23.6421    0.0000 C   0  0        0  0  0  0  0  0
   22.6439  -24.5060    0.0000 H   0  0        0  0  0  0  0  0
   24.6393  -24.5060    0.0000 H   0  0        0  0  0  0  0  0
   25.6336  -22.7734    0.0000 C   0  0        0  0  0  0  0  0
   25.6374  -12.4083    0.0000 C   0  0        0  0  0  0  0  0
   26.1355  -15.0029    0.0000 C   0  4        0  0  0  0  0  0
   26.1355  -16.7307    0.0000 C   0  4        0  0  0  0  0  0
   26.1355  -18.4595    0.0000 C   0  4        0  0  0  0  0  0
   26.1336  -20.1864    0.0000 C   0  4        0  0  0  0  0  0
   26.1317  -21.9123    0.0000 C   0  4        0  0  0  0  0  0
   26.1374  -13.2732    0.0000 C   0  4        0  0  0  0  0  0
   26.1317  -23.6364    0.0000 C   0  4        0  0  0  0  0  0
   18.6543  -24.5060    0.0000 H   0  0        0  0  0  0  0  0
   25.6336  -24.4975    0.0000 H   0  0        0  0  0  0  0  0
   20.1496  -11.5444    0.0000 C   0  0        0  0  0  0  0  0
   19.6514  -10.6805    0.0000 C   0  0        0  0  0  0  0  0
   18.6533  -10.6805    0.0000 C   0  0        0  0  0  0  0  0
   18.1552  -11.5444    0.0000 C   0  4        0  0  0  0  0  0
   21.1477  -11.5444    0.0000 C   0  0        0  0  0  0  0  0
   23.1421  -11.5454    0.0000 C   0  0        0  0  0  0  0  0
   22.6439  -10.6824    0.0000 C   0  0        0  0  0  0  0  0
   21.6477  -10.6824    0.0000 C   0  0        0  0  0  0  0  0
   24.1383  -11.5454    0.0000 C   0  0        0  0  0  0  0  0
   26.1336  -11.5397    0.0000 C   0  4        0  0  0  0  0  0
   25.6327  -10.6777    0.0000 C   0  0        0  0  0  0  0  0
   24.6345  -10.6805    0.0000 C   0  0        0  0  0  0  0  0
   20.1496   -9.8166    0.0000 C   0  0        0  0  0  0  0  0
   19.6514   -8.9527    0.0000 C   0  0        0  0  0  0  0  0
   18.6533   -8.9527    0.0000 C   0  0        0  0  0  0  0  0
   18.1552   -9.8166    0.0000 C   0  4        0  0  0  0  0  0
   21.1477   -9.8166    0.0000 C   0  0        0  0  0  0  0  0
   23.1477   -9.8166    0.0000 C   0  0        0  0  0  0  0  0
   22.6477   -8.9508    0.0000 C   0  0        0  0  0  0  0  0
   21.6477   -8.9508    0.0000 C   0  0        0  0  0  0  0  0
   24.1496   -9.8204    0.0000 C   0  0        0  0  0  0  0  0
   26.1242   -9.8402    0.0000 C   0  4        0  0  0  0  0  0
   25.6393   -8.9801    0.0000 C   0  0        0  0  0  0  0  0
   24.6516   -8.9697    0.0000 C   0  0        0  0  0  0  0  0
   20.1496   -8.0888    0.0000 C   0  0        0  0  0  0  0  0
   19.6514   -7.2249    0.0000 C   0  0        0  0  0  0  0  0
   18.6533   -7.2249    0.0000 C   0  0        0  0  0  0  0  0
   18.1552   -8.0888    0.0000 C   0  4        0  0  0  0  0  0
   21.1477   -8.0888    0.0000 C   0  0        0  0  0  0  0  0
   23.1402   -8.0850    0.0000 C   0  0        0  0  0  0  0  0
   22.6402   -7.2230    0.0000 C   0  0        0  0  0  0  0  0
   21.6439   -7.2249    0.0000 C   0  0        0  0  0  0  0  0
   24.1364   -8.0784    0.0000 C   0  0        0  0  0  0  0  0
   26.1970   -8.0765    0.0000 C   0  4        0  0  0  0  0  0
   25.6809   -7.1852    0.0000 C   0  0        0  0  0  0  0  0
   24.6506   -7.1852    0.0000 C   0  0        0  0  0  0  0  0
   20.1496   -6.3610    0.0000 C   0  0        0  0  0  0  0  0
   19.6514   -5.4970    0.0000 C   0  0        0  0  0  0  0  0
   18.6533   -5.4970    0.0000 C   0  0        0  0  0  0  0  0
   18.1552   -6.3610    0.0000 C   0  4        0  0  0  0  0  0
   21.1477   -6.3610    0.0000 C   0  0        0  0  0  0  0  0
   23.1364   -6.3591    0.0000 C   0  0        0  0  0  0  0  0
   22.6364   -5.4970    0.0000 C   0  0        0  0  0  0  0  0
   21.6401   -5.4999    0.0000 C   0  0        0  0  0  0  0  0
   24.1326   -6.3572    0.0000 C   0  0        0  0  0  0  0  0
   26.1960   -6.2920    0.0000 C   0  4        0  0  0  0  0  0
   25.6799   -5.4006    0.0000 C   0  0        0  0  0  0  0  0
   24.6497   -5.4006    0.0000 C   0  0        0  0  0  0  0  0
   20.1496   -4.6331    0.0000 C   0  0        0  0  0  0  0  0
   19.6514   -3.7692    0.0000 C   0  0        0  0  0  0  0  0
   18.6533   -3.7692    0.0000 C   0  0        0  0  0  0  0  0
   18.1552   -4.6331    0.0000 C   0  4        0  0  0  0  0  0
   21.1477   -4.6331    0.0000 C   0  0        0  0  0  0  0  0
   23.1326   -4.6331    0.0000 C   0  0        0  0  0  0  0  0
   22.6326   -3.7721    0.0000 C   0  0        0  0  0  0  0  0
   21.6364   -3.7739    0.0000 C   0  0        0  0  0  0  0  0
   24.1289   -4.6312    0.0000 C   0  0        0  0  0  0  0  0
   26.1951   -4.5074    0.0000 C   0  4        0  0  0  0  0  0
   25.6790   -3.6152    0.0000 C   0  0        0  0  0  0  0  0
   24.6487   -3.6161    0.0000 C   0  0        0  0  0  0  0  0
   18.1552   -2.9053    0.0000 H   0  0        0  0  0  0  0  0
   20.1496   -2.9053    0.0000 H   0  0        0  0  0  0  0  0
   21.1382   -2.9110    0.0000 H   0  0        0  0  0  0  0  0
   23.1307   -2.9091    0.0000 H   0  0        0  0  0  0  0  0
   24.1336   -2.7238    0.0000 H   0  0        0  0  0  0  0  0
   26.1941   -2.7229    0.0000 H   0  0        0  0  0  0  0  0
  1  2  4  0  0  0  0
  2  3  4  0  0  0  0
  3  4  4  0  0  0  0
  4  5  4  0  0  0  0
  5  6  4  0  0  0  0
  1  6  4  0  0  0  0
  7  8  4  0  0  0  0
  8  9  4  0  0  0  0
  9 10  4  0  0  0  0
  1  7  4  0  0  0  0
  2 10  4  0  0  0  0
 11 12  4  0  0  0  0
 12 13  4  0  0  0  0
 13 14  4  0  0  0  0
  8 11  4  0  0  0  0
  9 14  4  0  0  0  0
 15 16  4  0  0  0  0
 16 17  4  0  0  0  0
 17 18  4  0  0  0  0
  4 15  4  0  0  0  0
  5 18  4  0  0  0  0
 19 20  4  0  0  0  0
 20 21  4  0  0  0  0
 21 22  4  0  0  0  0
 12 19  4  0  0  0  0
 13 22  4  0  0  0  0
 23 24  4  0  0  0  0
 24 25  4  0  0  0  0
 25 26  4  0  0  0  0
 20 23  4  0  0  0  0
 21 26  4  0  0  0  0
  3 27  4  0  0  0  0
 27 28  4  0  0  0  0
 28 29  4  0  0  0  0
 15 29  4  0  0  0  0
 10 30  4  0  0  0  0
 30 31  4  0  0  0  0
 27 31  4  0  0  0  0
 14 32  4  0  0  0  0
 32 33  4  0  0  0  0
 30 33  4  0  0  0  0
 22 34  4  0  0  0  0
 34 35  4  0  0  0  0
 32 35  4  0  0  0  0
 26 36  4  0  0  0  0
 36 37  4  0  0  0  0
 34 37  4  0  0  0  0
 25 38  4  0  0  0  0
 38 39  4  0  0  0  0
 39 40  4  0  0  0  0
 36 40  4  0  0  0  0
 41 42  4  0  0  0  0
 42 43  4  0  0  0  0
 43 37  4  0  0  0  0
 40 41  4  0  0  0  0
 44 45  4  0  0  0  0
 45 35  4  0  0  0  0
 43 44  4  0  0  0  0
 46 47  4  0  0  0  0
 47 33  4  0  0  0  0
 45 46  4  0  0  0  0
 48 49  4  0  0  0  0
 49 31  4  0  0  0  0
 47 48  4  0  0  0  0
 50 51  4  0  0  0  0
 51 28  4  0  0  0  0
 49 50  4  0  0  0  0
 52 53  4  0  0  0  0
 53 54  4  0  0  0  0
 54 29  4  0  0  0  0
 51 52  4  0  0  0  0
 50 55  4  0  0  0  0
 55 56  4  0  0  0  0
 56 57  4  0  0  0  0
 52 57  4  0  0  0  0
 48 58  4  0  0  0  0
 58 59  4  0  0  0  0
 55 59  4  0  0  0  0
 46 60  4  0  0  0  0
 60 61  4  0  0  0  0
 58 61  4  0  0  0  0
 44 62  4  0  0  0  0
 62 63  4  0  0  0  0
 60 63  4  0  0  0  0
 42 64  4  0  0  0  0
 64 65  4  0  0  0  0
 62 65  4  0  0  0  0
 57 66  4  0  0  0  0
 56 67  4  0  0  0  0
 59 68  4  0  0  0  0
 61 69  4  0  0  0  0
 63 70  4  0  0  0  0
 65 71  4  0  0  0  0
 64 72  4  0  0  0  0
 41 73  4  0  0  0  0
 39 74  1  0  0  0  0
 38 75  1  0  0  0  0
 24 76  4  0  0  0  0
 73 77  4  0  0  0  0
 77 72  4  0  0  0  0
 73 78  1  0  0  0  0
 77 79  1  0  0  0  0
 72 80  4  0  0  0  0
 66 81  4  0  0  0  0
 68 82  4  0  0  0  0
 82 67  4  0  0  0  0
 68 83  4  0  0  0  0
 83 69  4  0  0  0  0
 69 84  4  0  0  0  0
 84 70  4  0  0  0  0
 70 85  4  0  0  0  0
 85 71  4  0  0  0  0
 71 86  4  0  0  0  0
 86 80  4  0  0  0  0
 81 87  4  0  0  0  0
 87 67  4  0  0  0  0
 80 88  4  0  0  0  0
 76 89  1  0  0  0  0
 88 90  1  0  0  0  0
 91 92  4  0  0  0  0
 92 93  4  0  0  0  0
 93 94  4  0  0  0  0
 16 91  4  0  0  0  0
 17 94  4  0  0  0  0
 54 95  4  0  0  0  0
 91 95  4  0  0  0  0
 96 97  4  0  0  0  0
 97 98  4  0  0  0  0
 98 95  4  0  0  0  0
 53 96  4  0  0  0  0
 66 99  4  0  0  0  0
 96 99  4  0  0  0  0
 81100  4  0  0  0  0
100101  4  0  0  0  0
101102  4  0  0  0  0
 99102  4  0  0  0  0
103104  4  0  0  0  0
104105  4  0  0  0  0
105106  4  0  0  0  0
 92103  4  0  0  0  0
 93106  4  0  0  0  0
 98107  4  0  0  0  0
103107  4  0  0  0  0
 97108  4  0  0  0  0
108109  4  0  0  0  0
109110  4  0  0  0  0
107110  4  0  0  0  0
102111  4  0  0  0  0
108111  4  0  0  0  0
101112  4  0  0  0  0
112113  4  0  0  0  0
113114  4  0  0  0  0
111114  4  0  0  0  0
115116  4  0  0  0  0
116117  4  0  0  0  0
117118  4  0  0  0  0
104115  4  0  0  0  0
105118  4  0  0  0  0
110119  4  0  0  0  0
115119  4  0  0  0  0
109120  4  0  0  0  0
120121  4  0  0  0  0
121122  4  0  0  0  0
119122  4  0  0  0  0
114123  4  0  0  0  0
120123  4  0  0  0  0
113124  4  0  0  0  0
124125  4  0  0  0  0
125126  4  0  0  0  0
123126  4  0  0  0  0
127128  4  0  0  0  0
128129  4  0  0  0  0
129130  4  0  0  0  0
116127  4  0  0  0  0
117130  4  0  0  0  0
122131  4  0  0  0  0
127131  4  0  0  0  0
132133  4  0  0  0  0
133134  4  0  0  0  0
134131  4  0  0  0  0
121132  4  0  0  0  0
126135  4  0  0  0  0
132135  4  0  0  0  0
136137  4  0  0  0  0
137138  4  0  0  0  0
138135  4  0  0  0  0
125136  4  0  0  0  0
139140  4  0  0  0  0
140141  4  0  0  0  0
141142  4  0  0  0  0
128139  4  0  0  0  0
129142  4  0  0  0  0
134143  4  0  0  0  0
139143  4  0  0  0  0
144145  4  0  0  0  0
145146  4  0  0  0  0
146143  4  0  0  0  0
133144  4  0  0  0  0
138147  4  0  0  0  0
144147  4  0  0  0  0
148149  4  0  0  0  0
149150  4  0  0  0  0
150147  4  0  0  0  0
137148  4  0  0  0  0
141151  1  0  0  0  0
140152  1  0  0  0  0
146153  1  0  0  0  0
145154  1  0  0  0  0
150155  1  0  0  0  0
149156  1  0  0  0  0
M  RAD  8   6   2   7   2  11   2  18   2  19   2  23   2  76   2  82   2
M  RAD  8  83   2  84   2  85   2  86   2  87   2  88   2  94   2 100   2
M  RAD  8 106   2 112   2 118   2 124   2 130   2 136   2 142   2 148   2
M  END
