# Supplementary material for: Data on generation of Kekulé structures for graphenes, graphynes, nanotubes and fullerenes and their aza-analogs
Source: Data Brief. 2018 Nov 1;21:1166–77. doi: 10.1016/j.dib.2018.10.128 (PMC6258249; doi:10.1016/j.dib.2018.10.128)
Supplement: Supplementary file 3 — Supplementary material [file mmc3.zip › Attachment2/Examples/Graphyne-Nanotube-Monomer.mol]

 
  -ISIS-    -- CHED.EXE
 
192204  0  0  0  0  0  0  0  0999 V2000
   42.9914  -34.8630    0.0000 C   0  0        0  0  0  0  0  0
   42.9914  -34.2007    0.0000 C   0  0        0  0  0  0  0  0
   42.9914  -33.5385    0.0000 C   0  0        0  0  0  0  0  0
   42.9914  -32.8762    0.0000 C   0  0        0  0  0  0  0  0
   43.5650  -32.5451    0.0000 C   0  0        0  0  0  0  0  0
   44.1385  -32.2139    0.0000 C   0  0        0  0  0  0  0  0
   44.7120  -31.8827    0.0000 C   0  0        0  0  0  0  0  0
   44.1385  -35.5253    0.0000 C   0  0        0  0  0  0  0  0
   43.5650  -35.1941    0.0000 C   0  0        0  0  0  0  0  0
   42.4179  -35.1941    0.0000 C   0  0        0  0  0  0  0  0
   41.8444  -35.5253    0.0000 C   0  0        0  0  0  0  0  0
   41.2707  -35.8563    0.0000 C   0  4        0  0  0  0  0  0
   45.2855  -32.2139    0.0000 C   0  0        0  0  0  0  0  0
   45.8591  -32.5451    0.0000 C   0  0        0  0  0  0  0  0
   46.4327  -32.8762    0.0000 C   0  0        0  0  0  0  0  0
   46.4327  -33.5385    0.0000 C   0  0        0  0  0  0  0  0
   46.4327  -34.2007    0.0000 C   0  0        0  0  0  0  0  0
   46.4327  -34.8630    0.0000 C   0  0        0  0  0  0  0  0
   45.8591  -35.1941    0.0000 C   0  0        0  0  0  0  0  0
   45.2855  -35.5253    0.0000 C   0  0        0  0  0  0  0  0
   44.7120  -35.8563    0.0000 C   0  0        0  0  0  0  0  0
   41.2707  -36.5186    0.0000 C   0  0        0  0  0  0  0  0
   41.2707  -37.1809    0.0000 C   0  0        0  0  0  0  0  0
   41.2707  -37.8431    0.0000 C   0  4        0  0  0  0  0  0
   41.8444  -38.1743    0.0000 C   0  0        0  0  0  0  0  0
   42.4179  -38.5055    0.0000 C   0  0        0  0  0  0  0  0
   42.9914  -38.8366    0.0000 C   0  0        0  0  0  0  0  0
   43.5650  -38.5055    0.0000 C   0  0        0  0  0  0  0  0
   44.1385  -38.1743    0.0000 C   0  0        0  0  0  0  0  0
   44.7120  -37.8431    0.0000 C   0  0        0  0  0  0  0  0
   44.7120  -37.1809    0.0000 C   0  0        0  0  0  0  0  0
   44.7120  -36.5186    0.0000 C   0  0        0  0  0  0  0  0
   42.4179  -32.5451    0.0000 C   0  0        0  0  0  0  0  0
   41.8444  -32.2139    0.0000 C   0  0        0  0  0  0  0  0
   41.2707  -31.8827    0.0000 C   0  4        0  0  0  0  0  0
   45.2855  -38.1743    0.0000 C   0  0        0  0  0  0  0  0
   45.8591  -38.5055    0.0000 C   0  0        0  0  0  0  0  0
   46.4327  -38.8366    0.0000 C   0  0        0  0  0  0  0  0
   47.0062  -38.5055    0.0000 C   0  0        0  0  0  0  0  0
   47.5798  -38.1743    0.0000 C   0  4        0  0  0  0  0  0
   47.0062  -35.1941    0.0000 C   0  0        0  0  0  0  0  0
   47.5798  -35.5253    0.0000 C   0  4        0  0  0  0  0  0
   44.7120  -31.2205    0.0000 C   0  0        0  0  0  0  0  0
   42.9914  -39.4988    0.0000 C   0  0        0  0  0  0  0  0
   41.2707  -31.2205    0.0000 C   0  0        0  0  0  0  0  0
   46.4327  -39.4988    0.0000 C   0  0        0  0  0  0  0  0
   47.0063  -32.5450    0.0000 C   0  0        0  0  0  0  0  0
   47.5799  -32.2138    0.0000 C   0  4        0  0  0  0  0  0
   41.2707  -30.5582    0.0000 C   0  0        0  0  0  0  0  0
   41.2707  -29.8959    0.0000 C   0  4        0  0  0  0  0  0
   44.7120  -30.5582    0.0000 C   0  0        0  0  0  0  0  0
   44.7120  -29.8959    0.0000 C   0  0        0  0  0  0  0  0
   41.8443  -29.5648    0.0000 C   0  0        0  0  0  0  0  0
   42.4178  -29.2336    0.0000 C   0  0        0  0  0  0  0  0
   42.9913  -28.9025    0.0000 C   0  0        0  0  0  0  0  0
   43.5650  -29.2336    0.0000 C   0  0        0  0  0  0  0  0
   44.1385  -29.5648    0.0000 C   0  0        0  0  0  0  0  0
   47.5799  -29.5646    0.0000 C   0  4        0  0  0  0  0  0
   47.0063  -29.2334    0.0000 C   0  0        0  0  0  0  0  0
   46.4327  -28.9022    0.0000 C   0  0        0  0  0  0  0  0
   45.8591  -29.2334    0.0000 C   0  0        0  0  0  0  0  0
   45.2855  -29.5646    0.0000 C   0  0        0  0  0  0  0  0
   42.9913  -28.2402    0.0000 C   0  0        0  0  0  0  0  0
   42.9913  -27.5780    0.0000 C   0  0        0  0  0  0  0  0
   42.9913  -26.9157    0.0000 C   0  0        0  0  0  0  0  0
   43.5650  -26.5846    0.0000 C   0  0        0  0  0  0  0  0
   44.1385  -26.2534    0.0000 C   0  0        0  0  0  0  0  0
   44.7120  -25.9223    0.0000 C   0  0        0  0  0  0  0  0
   45.2855  -26.2534    0.0000 C   0  0        0  0  0  0  0  0
   45.8591  -26.5846    0.0000 C   0  0        0  0  0  0  0  0
   46.4327  -26.9157    0.0000 C   0  0        0  0  0  0  0  0
   46.4327  -27.5780    0.0000 C   0  0        0  0  0  0  0  0
   46.4327  -28.2402    0.0000 C   0  0        0  0  0  0  0  0
   47.0062  -26.5846    0.0000 C   0  0        0  0  0  0  0  0
   47.5798  -26.2534    0.0000 C   0  4        0  0  0  0  0  0
   42.4178  -26.5846    0.0000 C   0  0        0  0  0  0  0  0
   41.8443  -26.2534    0.0000 C   0  0        0  0  0  0  0  0
   41.2707  -25.9223    0.0000 C   0  4        0  0  0  0  0  0
   41.2707  -25.2600    0.0000 C   0  0        0  0  0  0  0  0
   44.7120  -25.2600    0.0000 C   0  0        0  0  0  0  0  0
   41.2707  -24.5977    0.0000 C   0  0        0  0  0  0  0  0
   41.2707  -23.9355    0.0000 C   0  4        0  0  0  0  0  0
   41.8443  -23.6043    0.0000 C   0  0        0  0  0  0  0  0
   42.4179  -23.2731    0.0000 C   0  0        0  0  0  0  0  0
   42.9914  -22.9420    0.0000 C   0  0        0  0  0  0  0  0
   43.5650  -23.2731    0.0000 C   0  0        0  0  0  0  0  0
   44.1385  -23.6043    0.0000 C   0  0        0  0  0  0  0  0
   44.7120  -23.9355    0.0000 C   0  0        0  0  0  0  0  0
   44.7120  -24.5977    0.0000 C   0  0        0  0  0  0  0  0
   42.9914  -22.2797    0.0000 C   0  0        0  0  0  0  0  0
   45.2856  -23.6043    0.0000 C   0  0        0  0  0  0  0  0
   45.8592  -23.2731    0.0000 C   0  0        0  0  0  0  0  0
   46.4327  -22.9420    0.0000 C   0  0        0  0  0  0  0  0
   47.0063  -23.2731    0.0000 C   0  0        0  0  0  0  0  0
   47.5798  -23.6043    0.0000 C   0  4        0  0  0  0  0  0
   46.4327  -22.2797    0.0000 C   0  0        0  0  0  0  0  0
   42.9914  -21.6175    0.0000 C   0  0        0  0  0  0  0  0
   42.9895  -20.9552    0.0000 C   0  0        0  0  0  0  0  0
   42.4151  -20.6257    0.0000 C   0  0        0  0  0  0  0  0
   43.5622  -20.6224    0.0000 C   0  0        0  0  0  0  0  0
   41.8406  -20.2961    0.0000 C   0  0        0  0  0  0  0  0
   44.1348  -20.2897    0.0000 C   0  0        0  0  0  0  0  0
   41.2661  -19.9666    0.0000 C   0  4        0  0  0  0  0  0
   44.7073  -19.9569    0.0000 C   0  0        0  0  0  0  0  0
   41.2642  -19.3043    0.0000 C   0  0        0  0  0  0  0  0
   44.7055  -19.2947    0.0000 C   0  0        0  0  0  0  0  0
   45.2818  -20.2865    0.0000 C   0  0        0  0  0  0  0  0
   41.2624  -18.6420    0.0000 C   0  0        0  0  0  0  0  0
   44.7036  -18.6324    0.0000 C   0  0        0  0  0  0  0  0
   45.8563  -20.6160    0.0000 C   0  0        0  0  0  0  0  0
   41.2605  -17.9798    0.0000 C   0  4        0  0  0  0  0  0
   44.7018  -17.9701    0.0000 C   0  0        0  0  0  0  0  0
   46.4308  -20.9455    0.0000 C   0  0        0  0  0  0  0  0
   41.8332  -17.6470    0.0000 C   0  0        0  0  0  0  0  0
   45.2744  -17.6374    0.0000 C   0  0        0  0  0  0  0  0
   44.1274  -17.6406    0.0000 C   0  0        0  0  0  0  0  0
   47.0034  -20.6128    0.0000 C   0  0        0  0  0  0  0  0
   46.4326  -21.6079    0.0000 C   0  0        0  0  0  0  0  0
   42.4058  -17.3143    0.0000 C   0  0        0  0  0  0  0  0
   45.8470  -17.3047    0.0000 C   0  0        0  0  0  0  0  0
   43.5529  -17.3112    0.0000 C   0  0        0  0  0  0  0  0
   47.5760  -20.2801    0.0000 C   0  4        0  0  0  0  0  0
   42.9784  -16.9816    0.0000 C   0  0        0  0  0  0  0  0
   46.4196  -16.9720    0.0000 C   0  0        0  0  0  0  0  0
   42.9766  -16.3193    0.0000 C   0  0        0  0  0  0  0  0
   46.4178  -16.3097    0.0000 C   0  0        0  0  0  0  0  0
   46.9941  -17.3015    0.0000 C   0  0        0  0  0  0  0  0
   42.9747  -15.6571    0.0000 C   0  0        0  0  0  0  0  0
   46.4159  -15.6474    0.0000 C   0  0        0  0  0  0  0  0
   47.5686  -17.6309    0.0000 C   0  4        0  0  0  0  0  0
   42.9728  -14.9947    0.0000 C   0  0        0  0  0  0  0  0
   46.4141  -14.9851    0.0000 C   0  0        0  0  0  0  0  0
   43.5454  -14.6621    0.0000 C   0  0        0  0  0  0  0  0
   42.3984  -14.6652    0.0000 C   0  0        0  0  0  0  0  0
   45.8396  -14.6556    0.0000 C   0  0        0  0  0  0  0  0
   46.9868  -14.6523    0.0000 C   0  0        0  0  0  0  0  0
   44.1181  -14.3293    0.0000 C   0  0        0  0  0  0  0  0
   41.8239  -14.3357    0.0000 C   0  0        0  0  0  0  0  0
   45.2651  -14.3261    0.0000 C   0  0        0  0  0  0  0  0
   47.5594  -14.3196    0.0000 C   0  4        0  0  0  0  0  0
   44.6906  -13.9966    0.0000 C   0  0        0  0  0  0  0  0
   41.2494  -14.0062    0.0000 C   0  4        0  0  0  0  0  0
   44.6888  -13.3342    0.0000 C   0  0        0  0  0  0  0  0
   41.2476  -13.3439    0.0000 C   0  0        0  0  0  0  0  0
   44.6869  -12.6720    0.0000 C   0  0        0  0  0  0  0  0
   41.2457  -12.6816    0.0000 C   0  0        0  0  0  0  0  0
   44.6851  -12.0097    0.0000 C   0  0        0  0  0  0  0  0
   41.2438  -12.0193    0.0000 C   0  4        0  0  0  0  0  0
   44.1106  -11.6802    0.0000 C   0  0        0  0  0  0  0  0
   45.2577  -11.6768    0.0000 C   0  0        0  0  0  0  0  0
   41.8164  -11.6866    0.0000 C   0  0        0  0  0  0  0  0
   43.5362  -11.3506    0.0000 C   0  0        0  0  0  0  0  0
   45.8304  -11.3440    0.0000 C   0  0        0  0  0  0  0  0
   42.3891  -11.3539    0.0000 C   0  0        0  0  0  0  0  0
   42.9616  -11.0211    0.0000 C   0  0        0  0  0  0  0  0
   46.4030  -11.0112    0.0000 C   0  0        0  0  0  0  0  0
   42.9598  -10.3589    0.0000 C   0  0        0  0  0  0  0  0
   46.9775  -11.3408    0.0000 C   0  0        0  0  0  0  0  0
   46.4011  -10.3492    0.0000 C   0  0        0  0  0  0  0  0
   42.9579   -9.6966    0.0000 C   0  0        0  0  0  0  0  0
   47.5520  -11.6703    0.0000 C   0  4        0  0  0  0  0  0
   46.3992   -9.6869    0.0000 C   0  0        0  0  0  0  0  0
   42.9561   -9.0343    0.0000 C   0  0        0  0  0  0  0  0
   46.3974   -9.0246    0.0000 C   0  0        0  0  0  0  0  0
   43.5287   -8.7015    0.0000 C   0  0        0  0  0  0  0  0
   42.3816   -8.7048    0.0000 C   0  0        0  0  0  0  0  0
   45.8229   -8.6951    0.0000 C   0  0        0  0  0  0  0  0
   46.9700   -8.6919    0.0000 C   0  0        0  0  0  0  0  0
   44.1013   -8.3688    0.0000 C   0  0        0  0  0  0  0  0
   41.8072   -8.3752    0.0000 C   0  0        0  0  0  0  0  0
   45.2484   -8.3656    0.0000 C   0  0        0  0  0  0  0  0
   47.5426   -8.3592    0.0000 C   0  4        0  0  0  0  0  0
   44.6740   -8.0360    0.0000 C   0  0        0  0  0  0  0  0
   41.2327   -8.0457    0.0000 C   0  4        0  0  0  0  0  0
   44.6721   -7.3738    0.0000 C   0  0        0  0  0  0  0  0
   41.2309   -7.3835    0.0000 C   0  0        0  0  0  0  0  0
   44.6702   -6.7115    0.0000 C   0  0        0  0  0  0  0  0
   41.2290   -6.7211    0.0000 C   0  0        0  0  0  0  0  0
   44.6684   -6.0492    0.0000 C   0  0        0  0  0  0  0  0
   41.2272   -6.0589    0.0000 C   0  4        0  0  0  0  0  0
   44.0940   -5.7197    0.0000 C   0  0        0  0  0  0  0  0
   45.2410   -5.7165    0.0000 C   0  0        0  0  0  0  0  0
   41.7997   -5.7261    0.0000 C   0  0        0  0  0  0  0  0
   43.5195   -5.3902    0.0000 C   0  0        0  0  0  0  0  0
   45.8137   -5.3838    0.0000 C   0  0        0  0  0  0  0  0
   42.3724   -5.3934    0.0000 C   0  0        0  0  0  0  0  0
   42.9450   -5.0606    0.0000 C   0  0        0  0  0  0  0  0
   46.3863   -5.0510    0.0000 C   0  0        0  0  0  0  0  0
   42.9432   -4.3984    0.0000 C   0  0        0  0  0  0  0  0
   46.9608   -5.3805    0.0000 C   0  0        0  0  0  0  0  0
   46.3844   -4.3888    0.0000 C   0  0        0  0  0  0  0  0
   47.5353   -5.7101    0.0000 C   0  4        0  0  0  0  0  0
  1  2  4  0  0  0  0
  2  3  4  0  0  0  0
  3  4  4  0  0  0  0
  4  5  4  0  0  0  0
  5  6  4  0  0  0  0
  6  7  4  0  0  0  0
  8  9  4  0  0  0  0
  9  1  4  0  0  0  0
  1 10  4  0  0  0  0
 10 11  4  0  0  0  0
 11 12  4  0  0  0  0
  7 13  4  0  0  0  0
 13 14  4  0  0  0  0
 14 15  4  0  0  0  0
 15 16  4  0  0  0  0
 16 17  4  0  0  0  0
 17 18  4  0  0  0  0
 18 19  4  0  0  0  0
 19 20  4  0  0  0  0
 20 21  4  0  0  0  0
 21  8  4  0  0  0  0
 12 22  4  0  0  0  0
 22 23  4  0  0  0  0
 23 24  4  0  0  0  0
 24 25  4  0  0  0  0
 25 26  4  0  0  0  0
 26 27  4  0  0  0  0
 27 28  4  0  0  0  0
 28 29  4  0  0  0  0
 29 30  4  0  0  0  0
 30 31  4  0  0  0  0
 31 32  4  0  0  0  0
 32 21  4  0  0  0  0
  4 33  4  0  0  0  0
 33 34  4  0  0  0  0
 34 35  4  0  0  0  0
 30 36  4  0  0  0  0
 36 37  4  0  0  0  0
 37 38  4  0  0  0  0
 38 39  4  0  0  0  0
 39 40  4  0  0  0  0
 18 41  4  0  0  0  0
 41 42  4  0  0  0  0
  7 43  4  0  0  0  0
 27 44  4  0  0  0  0
 35 45  4  0  0  0  0
 38 46  4  0  0  0  0
 15 47  4  0  0  0  0
 47 48  4  0  0  0  0
 45 49  4  0  0  0  0
 49 50  4  0  0  0  0
 43 51  4  0  0  0  0
 51 52  4  0  0  0  0
 50 53  4  0  0  0  0
 53 54  4  0  0  0  0
 54 55  4  0  0  0  0
 55 56  4  0  0  0  0
 52 57  4  0  0  0  0
 56 57  4  0  0  0  0
 58 59  4  0  0  0  0
 59 60  4  0  0  0  0
 60 61  4  0  0  0  0
 61 62  4  0  0  0  0
 62 52  4  0  0  0  0
 55 63  4  0  0  0  0
 63 64  4  0  0  0  0
 64 65  4  0  0  0  0
 65 66  4  0  0  0  0
 66 67  4  0  0  0  0
 67 68  4  0  0  0  0
 68 69  4  0  0  0  0
 69 70  4  0  0  0  0
 70 71  4  0  0  0  0
 71 72  4  0  0  0  0
 72 73  4  0  0  0  0
 73 60  4  0  0  0  0
 71 74  4  0  0  0  0
 74 75  4  0  0  0  0
 65 76  4  0  0  0  0
 76 77  4  0  0  0  0
 77 78  4  0  0  0  0
 78 79  4  0  0  0  0
 68 80  4  0  0  0  0
 79 81  4  0  0  0  0
 81 82  4  0  0  0  0
 82 83  4  0  0  0  0
 83 84  4  0  0  0  0
 84 85  4  0  0  0  0
 85 86  4  0  0  0  0
 86 87  4  0  0  0  0
 87 88  4  0  0  0  0
 88 89  4  0  0  0  0
 89 80  4  0  0  0  0
 85 90  4  0  0  0  0
 88 91  4  0  0  0  0
 91 92  4  0  0  0  0
 92 93  4  0  0  0  0
 93 94  4  0  0  0  0
 94 95  4  0  0  0  0
 93 96  4  0  0  0  0
123125  4  0  0  0  0
125128  4  0  0  0  0
128131  4  0  0  0  0
131133  4  0  0  0  0
133137  4  0  0  0  0
137141  4  0  0  0  0
116121  4  0  0  0  0
121123  4  0  0  0  0
123119  4  0  0  0  0
119114  4  0  0  0  0
114111  4  0  0  0  0
141139  4  0  0  0  0
139135  4  0  0  0  0
135132  4  0  0  0  0
132129  4  0  0  0  0
129126  4  0  0  0  0
126124  4  0  0  0  0
124120  4  0  0  0  0
120115  4  0  0  0  0
115112  4  0  0  0  0
112116  4  0  0  0  0
111108  4  0  0  0  0
108105  4  0  0  0  0
105103  4  0  0  0  0
103101  4  0  0  0  0
101 99  4  0  0  0  0
 99 98  4  0  0  0  0
 98100  4  0  0  0  0
100102  4  0  0  0  0
102104  4  0  0  0  0
104106  4  0  0  0  0
106109  4  0  0  0  0
109112  4  0  0  0  0
131134  4  0  0  0  0
134138  4  0  0  0  0
138142  4  0  0  0  0
104107  4  0  0  0  0
107110  4  0  0  0  0
110113  4  0  0  0  0
113117  4  0  0  0  0
117122  4  0  0  0  0
124127  4  0  0  0  0
127130  4  0  0  0  0
141143  4  0  0  0  0
 98 97  4  0  0  0  0
142144  4  0  0  0  0
113118  4  0  0  0  0
132136  4  0  0  0  0
136140  4  0  0  0  0
144146  4  0  0  0  0
146148  4  0  0  0  0
143145  4  0  0  0  0
145147  4  0  0  0  0
148151  4  0  0  0  0
151154  4  0  0  0  0
154155  4  0  0  0  0
155152  4  0  0  0  0
147149  4  0  0  0  0
152149  4  0  0  0  0
161158  4  0  0  0  0
158156  4  0  0  0  0
156153  4  0  0  0  0
153150  4  0  0  0  0
150147  4  0  0  0  0
155157  4  0  0  0  0
157160  4  0  0  0  0
160163  4  0  0  0  0
163165  4  0  0  0  0
165169  4  0  0  0  0
169173  4  0  0  0  0
173171  4  0  0  0  0
171167  4  0  0  0  0
167164  4  0  0  0  0
164162  4  0  0  0  0
162159  4  0  0  0  0
159156  4  0  0  0  0
164168  4  0  0  0  0
168172  4  0  0  0  0
163166  4  0  0  0  0
166170  4  0  0  0  0
170174  4  0  0  0  0
174176  4  0  0  0  0
173175  4  0  0  0  0
176178  4  0  0  0  0
178180  4  0  0  0  0
180183  4  0  0  0  0
183186  4  0  0  0  0
186187  4  0  0  0  0
187184  4  0  0  0  0
184181  4  0  0  0  0
181179  4  0  0  0  0
179177  4  0  0  0  0
177175  4  0  0  0  0
187189  4  0  0  0  0
179182  4  0  0  0  0
182185  4  0  0  0  0
185188  4  0  0  0  0
188190  4  0  0  0  0
190192  4  0  0  0  0
188191  4  0  0  0  0
 97 90  4  0  0  0  0
118 96  4  0  0  0  0
189 44  5  0  0  0  0
191 46  5  0  0  0  0
M  RAD  8  12   2  24   2  35   2  40   2  42   2  48   2  50   2  58   2
M  RAD  8  75   2  78   2  82   2  95   2 103   2 111   2 122   2 130   2
M  RAD  8 140   2 142   2 148   2 161   2 172   2 174   2 180   2 192   2
M  END
