# Supplementary material for: Data on generation of Kekulé structures for graphenes, graphynes, nanotubes and fullerenes and their aza-analogs
Source: Data Brief. 2018 Nov 1;21:1166–77. doi: 10.1016/j.dib.2018.10.128 (PMC6258249; doi:10.1016/j.dib.2018.10.128)
Supplement: Supplementary file 3 — Supplementary material [file mmc3.zip › Attachment2/Examples/GY1-Monomer.mol]

 
  -ISIS-    -- CHED.EXE
 
144165  0  0  0  0  0  0  0  0999 V2000
   38.5278  -27.4390    0.0000 C   0  0        0  0  0  0  0  0
   39.3939  -27.9389    0.0000 C   0  0        0  0  0  0  0  0
   37.6616  -27.9389    0.0000 C   0  0        0  0  0  0  0  0
   39.3939  -28.9390    0.0000 C   0  0        0  0  0  0  0  0
   37.6616  -28.9390    0.0000 C   0  0        0  0  0  0  0  0
   38.5278  -29.4391    0.0000 C   0  0        0  0  0  0  0  0
   38.5278  -26.4388    0.0000 C   0  0        0  0  0  0  0  0
   38.5278  -25.4386    0.0000 C   0  0        0  0  0  0  0  0
   38.5278  -24.4386    0.0000 C   0  0        0  0  0  0  0  0
   37.6616  -23.9385    0.0000 C   0  0        0  0  0  0  0  0
   39.3939  -23.9385    0.0000 C   0  0        0  0  0  0  0  0
   37.6616  -22.9384    0.0000 C   0  0        0  0  0  0  0  0
   39.3939  -22.9384    0.0000 C   0  0        0  0  0  0  0  0
   38.5278  -22.4384    0.0000 C   0  0        0  0  0  0  0  0
   40.2600  -24.4386    0.0000 C   0  0        0  0  0  0  0  0
   41.1262  -24.9387    0.0000 C   0  0        0  0  0  0  0  0
   40.2600  -27.4389    0.0000 C   0  0        0  0  0  0  0  0
   41.1262  -26.9389    0.0000 C   0  0        0  0  0  0  0  0
   41.9922  -26.4388    0.0000 C   0  0        0  0  0  0  0  0
   41.9922  -25.4386    0.0000 C   0  0        0  0  0  0  0  0
   36.7955  -24.4386    0.0000 C   0  0        0  0  0  0  0  0
   35.9293  -24.9387    0.0000 C   0  4        0  0  0  0  0  0
   35.9293  -26.9389    0.0000 C   0  4        0  0  0  0  0  0
   36.7955  -27.4390    0.0000 C   0  0        0  0  0  0  0  0
   40.2600  -22.4384    0.0000 C   0  0        0  0  0  0  0  0
   41.1262  -21.9383    0.0000 C   0  0        0  0  0  0  0  0
   41.9922  -21.4383    0.0000 C   0  0        0  0  0  0  0  0
   42.8584  -24.9386    0.0000 C   0  0        0  0  0  0  0  0
   43.7246  -25.4386    0.0000 C   0  4        0  0  0  0  0  0
   42.8584  -26.9389    0.0000 C   0  0        0  0  0  0  0  0
   43.7246  -26.4388    0.0000 C   0  4        0  0  0  0  0  0
   38.5278  -21.4383    0.0000 C   0  0        0  0  0  0  0  0
   36.7955  -22.4384    0.0000 C   0  0        0  0  0  0  0  0
   35.9293  -21.9383    0.0000 C   0  4        0  0  0  0  0  0
   36.7955  -29.4391    0.0000 C   0  0        0  0  0  0  0  0
   35.9293  -29.9391    0.0000 C   0  4        0  0  0  0  0  0
   38.5278  -30.4392    0.0000 C   0  0        0  0  0  0  0  0
   38.5278  -31.4393    0.0000 C   0  0        0  0  0  0  0  0
   42.8584  -23.9385    0.0000 C   0  0        0  0  0  0  0  0
   42.8584  -22.9383    0.0000 C   0  0        0  0  0  0  0  0
   42.8584  -21.9382    0.0000 C   0  0        0  0  0  0  0  0
   41.9922  -20.4382    0.0000 C   0  0        0  0  0  0  0  0
   42.8584  -19.9381    0.0000 C   0  0        0  0  0  0  0  0
   43.7246  -20.4382    0.0000 C   0  4        0  0  0  0  0  0
   43.7246  -21.4382    0.0000 C   0  4        0  0  0  0  0  0
   42.8584  -27.9389    0.0000 C   0  0        0  0  0  0  0  0
   42.8584  -28.9391    0.0000 C   0  0        0  0  0  0  0  0
   42.8584  -29.9391    0.0000 C   0  0        0  0  0  0  0  0
   40.2600  -29.4391    0.0000 C   0  0        0  0  0  0  0  0
   41.1262  -29.9391    0.0000 C   0  0        0  0  0  0  0  0
   41.9922  -30.4392    0.0000 C   0  0        0  0  0  0  0  0
   41.9922  -31.4393    0.0000 C   0  0        0  0  0  0  0  0
   42.8584  -31.9394    0.0000 C   0  0        0  0  0  0  0  0
   43.7246  -30.4392    0.0000 C   0  4        0  0  0  0  0  0
   43.7246  -31.4393    0.0000 C   0  4        0  0  0  0  0  0
   38.5278  -32.4394    0.0000 C   0  0        0  0  0  0  0  0
   39.3939  -32.9395    0.0000 C   0  0        0  0  0  0  0  0
   39.3939  -33.9396    0.0000 C   0  0        0  0  0  0  0  0
   38.5278  -34.4397    0.0000 C   0  0        0  0  0  0  0  0
   37.6616  -33.9396    0.0000 C   0  0        0  0  0  0  0  0
   37.6616  -32.9395    0.0000 C   0  0        0  0  0  0  0  0
   40.2600  -32.4394    0.0000 C   0  0        0  0  0  0  0  0
   41.1262  -31.9394    0.0000 C   0  0        0  0  0  0  0  0
   38.5278  -35.4398    0.0000 H   0  0        0  0  0  0  0  0
   42.8584  -32.9395    0.0000 H   0  0        0  0  0  0  0  0
   42.8584  -18.9379    0.0000 C   0  0        0  0  0  0  0  0
   36.7955  -32.4394    0.0000 C   0  0        0  0  0  0  0  0
   35.9294  -31.9394    0.0000 C   0  4        0  0  0  0  0  0
   41.1262  -19.9381    0.0000 C   0  0        0  0  0  0  0  0
   36.7955  -34.4397    0.0000 H   0  0        0  0  0  0  0  0
   40.2600  -34.4397    0.0000 H   0  0        0  0  0  0  0  0
   38.5278  -20.4382    0.0000 C   0  0        0  0  0  0  0  0
   38.5278  -19.4382    0.0000 C   0  0        0  0  0  0  0  0
   39.3938  -18.9381    0.0000 C   0  0        0  0  0  0  0  0
   37.6617  -18.9381    0.0000 C   0  0        0  0  0  0  0  0
   39.3938  -17.9382    0.0000 C   0  0        0  0  0  0  0  0
   40.2599  -19.4382    0.0000 C   0  0        0  0  0  0  0  0
   37.6617  -17.9382    0.0000 C   0  0        0  0  0  0  0  0
   36.7956  -19.4382    0.0000 C   0  0        0  0  0  0  0  0
   38.5278  -17.4381    0.0000 C   0  0        0  0  0  0  0  0
   40.2599  -17.4381    0.0000 C   0  0        0  0  0  0  0  0
   36.7956  -17.4381    0.0000 C   0  0        0  0  0  0  0  0
   38.5278  -16.4380    0.0000 C   0  0        0  0  0  0  0  0
   41.1260  -16.9381    0.0000 C   0  0        0  0  0  0  0  0
   35.9296  -16.9381    0.0000 C   0  4        0  0  0  0  0  0
   38.5278  -15.4381    0.0000 C   0  0        0  0  0  0  0  0
   41.9920  -16.4380    0.0000 C   0  0        0  0  0  0  0  0
   38.5278  -14.4380    0.0000 C   0  0        0  0  0  0  0  0
   41.9920  -15.4381    0.0000 C   0  0        0  0  0  0  0  0
   42.8581  -16.9381    0.0000 C   0  0        0  0  0  0  0  0
   37.6617  -13.9379    0.0000 C   0  0        0  0  0  0  0  0
   39.3938  -13.9379    0.0000 C   0  0        0  0  0  0  0  0
   41.1260  -14.9380    0.0000 C   0  0        0  0  0  0  0  0
   42.8581  -14.9380    0.0000 C   0  0        0  0  0  0  0  0
   43.7242  -16.4380    0.0000 C   0  4        0  0  0  0  0  0
   42.8581  -17.9382    0.0000 C   0  0        0  0  0  0  0  0
   37.6617  -12.9380    0.0000 C   0  0        0  0  0  0  0  0
   36.7956  -14.4380    0.0000 C   0  0        0  0  0  0  0  0
   39.3938  -12.9380    0.0000 C   0  0        0  0  0  0  0  0
   40.2599  -14.4380    0.0000 C   0  0        0  0  0  0  0  0
   42.8581  -13.9380    0.0000 C   0  0        0  0  0  0  0  0
   43.7242  -15.4381    0.0000 C   0  4        0  0  0  0  0  0
   38.5278  -12.4380    0.0000 C   0  0        0  0  0  0  0  0
   36.7956  -12.4380    0.0000 C   0  0        0  0  0  0  0  0
   35.9295  -14.9380    0.0000 C   0  4        0  0  0  0  0  0
   40.2599  -12.4379    0.0000 C   0  0        0  0  0  0  0  0
   42.8581  -12.9380    0.0000 C   0  0        0  0  0  0  0  0
   38.5278  -11.4380    0.0000 C   0  0        0  0  0  0  0  0
   35.9295  -11.9380    0.0000 C   0  4        0  0  0  0  0  0
   41.1260  -11.9380    0.0000 C   0  0        0  0  0  0  0  0
   42.8581  -11.9380    0.0000 C   0  0        0  0  0  0  0  0
   38.5278  -10.4379    0.0000 C   0  0        0  0  0  0  0  0
   41.9920  -11.4380    0.0000 C   0  0        0  0  0  0  0  0
   43.7242  -11.4380    0.0000 C   0  4        0  0  0  0  0  0
   38.5278   -9.4379    0.0000 C   0  0        0  0  0  0  0  0
   41.9920  -10.4379    0.0000 C   0  0        0  0  0  0  0  0
   43.7242  -10.4379    0.0000 C   0  4        0  0  0  0  0  0
   37.6617   -8.9379    0.0000 C   0  0        0  0  0  0  0  0
   39.3938   -8.9379    0.0000 C   0  0        0  0  0  0  0  0
   41.1260   -9.9379    0.0000 C   0  0        0  0  0  0  0  0
   42.8581   -9.9378    0.0000 C   0  0        0  0  0  0  0  0
   37.6617   -7.9379    0.0000 C   0  0        0  0  0  0  0  0
   36.7956   -9.4379    0.0000 C   0  0        0  0  0  0  0  0
   39.3938   -7.9379    0.0000 C   0  0        0  0  0  0  0  0
   40.2599   -9.4379    0.0000 C   0  0        0  0  0  0  0  0
   42.8581   -8.9379    0.0000 C   0  0        0  0  0  0  0  0
   38.5278   -7.4378    0.0000 C   0  0        0  0  0  0  0  0
   36.7956   -7.4378    0.0000 C   0  0        0  0  0  0  0  0
   35.9295   -9.9379    0.0000 C   0  4        0  0  0  0  0  0
   40.2599   -7.4378    0.0000 C   0  0        0  0  0  0  0  0
   42.8581   -7.9378    0.0000 C   0  0        0  0  0  0  0  0
   38.5278   -6.4379    0.0000 H   0  0        0  0  0  0  0  0
   35.9295   -6.9378    0.0000 C   0  4        0  0  0  0  0  0
   41.1260   -6.9378    0.0000 C   0  0        0  0  0  0  0  0
   42.8581   -6.9377    0.0000 C   0  0        0  0  0  0  0  0
   41.9920   -6.4379    0.0000 C   0  0        0  0  0  0  0  0
   43.7242   -6.4378    0.0000 C   0  4        0  0  0  0  0  0
   41.9920   -5.4378    0.0000 C   0  0        0  0  0  0  0  0
   43.7242   -5.4378    0.0000 C   0  0        0  0  0  0  0  0
   42.8581   -4.9377    0.0000 C   0  0        0  0  0  0  0  0
   41.1260   -4.9377    0.0000 H   0  0        0  0  0  0  0  0
   43.7517   -4.4510    0.0000 H   0  0        0  0  0  0  0  0
   42.8581   -3.9378    0.0000 H   0  0        0  0  0  0  0  0
   35.9295  -19.9382    0.0000 C   0  4        0  0  0  0  0  0
  1  2  4  0  0  0  0
  3  1  4  0  0  0  0
  5  6  4  0  0  0  0
  6  4  4  0  0  0  0
  4  2  4  0  0  0  0
  5  3  4  0  0  0  0
  1  7  4  0  0  0  0
  7  8  4  0  0  0  0
 14 13  4  0  0  0  0
 12 14  4  0  0  0  0
 10  9  4  0  0  0  0
  9 11  4  0  0  0  0
 11 13  4  0  0  0  0
 10 12  4  0  0  0  0
  9  8  4  0  0  0  0
 11 15  4  0  0  0  0
 15 16  4  0  0  0  0
  2 17  4  0  0  0  0
 17 18  4  0  0  0  0
 18 19  4  0  0  0  0
 19 20  4  0  0  0  0
 20 16  4  0  0  0  0
 10 21  4  0  0  0  0
 21 22  4  0  0  0  0
 23 24  4  0  0  0  0
 24  3  4  0  0  0  0
 13 25  4  0  0  0  0
 25 26  4  0  0  0  0
 26 27  4  0  0  0  0
 20 28  4  0  0  0  0
 28 29  4  0  0  0  0
 19 30  4  0  0  0  0
 30 31  4  0  0  0  0
 31 29  4  0  0  0  0
 14 32  4  0  0  0  0
 12 33  4  0  0  0  0
 33 34  4  0  0  0  0
  5 35  4  0  0  0  0
 35 36  4  0  0  0  0
  6 37  4  0  0  0  0
 37 38  4  0  0  0  0
 28 39  4  0  0  0  0
 39 40  4  0  0  0  0
 40 41  4  0  0  0  0
 41 27  4  0  0  0  0
 27 42  4  0  0  0  0
 42 43  4  0  0  0  0
 43 44  4  0  0  0  0
 41 45  4  0  0  0  0
 30 46  4  0  0  0  0
 46 47  4  0  0  0  0
 47 48  4  0  0  0  0
  4 49  4  0  0  0  0
 49 50  4  0  0  0  0
 50 51  4  0  0  0  0
 51 48  4  0  0  0  0
 51 52  4  0  0  0  0
 52 53  4  0  0  0  0
 48 54  4  0  0  0  0
 53 55  4  0  0  0  0
 38 56  4  0  0  0  0
 56 57  4  0  0  0  0
 57 58  4  0  0  0  0
 58 59  4  0  0  0  0
 59 60  4  0  0  0  0
 60 61  4  0  0  0  0
 61 56  4  0  0  0  0
 57 62  4  0  0  0  0
 62 63  4  0  0  0  0
 63 52  4  0  0  0  0
 59 64  4  0  0  0  0
 53 65  4  0  0  0  0
 43 66  4  0  0  0  0
 44 45  4  0  0  0  0
 54 55  4  0  0  0  0
 61 67  4  0  0  0  0
 67 68  4  0  0  0  0
 42 69  4  0  0  0  0
 60 70  4  0  0  0  0
 58 71  4  0  0  0  0
 32 72  1  0  0  0  0
103 99  4  0  0  0  0
 97103  4  0  0  0  0
 91 88  4  0  0  0  0
 88 92  4  0  0  0  0
 92 99  4  0  0  0  0
 91 97  4  0  0  0  0
103108  4  0  0  0  0
108112  4  0  0  0  0
127124  4  0  0  0  0
122127  4  0  0  0  0
118115  4  0  0  0  0
115119  4  0  0  0  0
119124  4  0  0  0  0
118122  4  0  0  0  0
115112  4  0  0  0  0
119125  4  0  0  0  0
125120  4  0  0  0  0
 99106  4  0  0  0  0
106110  4  0  0  0  0
110113  4  0  0  0  0
113116  4  0  0  0  0
116120  4  0  0  0  0
118123  4  0  0  0  0
123129  4  0  0  0  0
109104  4  0  0  0  0
104 97  4  0  0  0  0
124130  4  0  0  0  0
130134  4  0  0  0  0
134136  4  0  0  0  0
116121  4  0  0  0  0
121117  4  0  0  0  0
113111  4  0  0  0  0
111114  4  0  0  0  0
114117  4  0  0  0  0
127132  4  0  0  0  0
122128  4  0  0  0  0
128133  4  0  0  0  0
 91 98  4  0  0  0  0
 98105  4  0  0  0  0
 88 86  4  0  0  0  0
 86 83  4  0  0  0  0
121126  4  0  0  0  0
126131  4  0  0  0  0
131135  4  0  0  0  0
135136  4  0  0  0  0
136138  4  0  0  0  0
138140  4  0  0  0  0
140139  4  0  0  0  0
135137  4  0  0  0  0
111107  4  0  0  0  0
107101  4  0  0  0  0
101 94  4  0  0  0  0
 92100  4  0  0  0  0
100 93  4  0  0  0  0
 93 89  4  0  0  0  0
 89 94  4  0  0  0  0
 89 87  4  0  0  0  0
 87 90  4  0  0  0  0
 94102  4  0  0  0  0
 90 95  4  0  0  0  0
 83 80  4  0  0  0  0
 80 76  4  0  0  0  0
 76 74  4  0  0  0  0
 74 73  4  0  0  0  0
 73 75  4  0  0  0  0
 75 78  4  0  0  0  0
 78 80  4  0  0  0  0
 76 81  4  0  0  0  0
 81 84  4  0  0  0  0
 84 87  4  0  0  0  0
 73 72  4  0  0  0  0
 90 96  4  0  0  0  0
140143  4  0  0  0  0
139137  4  0  0  0  0
102 95  4  0  0  0  0
 78 82  4  0  0  0  0
 82 85  4  0  0  0  0
139142  4  0  0  0  0
138141  4  0  0  0  0
 75 79  4  0  0  0  0
 74 77  4  0  0  0  0
 79144  4  0  0  0  0
 96 66  4  0  0  0  0
 77 69  4  0  0  0  0
M  RAD  8  22   2  23   2  29   2  31   2  34   2  36   2  44   2  45   2
M  RAD  8  54   2  55   2  68   2  85   2  95   2 102   2 105   2 109   2
M  RAD  6 114   2 117   2 129   2 133   2 137   2 144   2
M  END
