# Supplementary material for: Data on generation of Kekulé structures for graphenes, graphynes, nanotubes and fullerenes and their aza-analogs
Source: Data Brief. 2018 Nov 1;21:1166–77. doi: 10.1016/j.dib.2018.10.128 (PMC6258249; doi:10.1016/j.dib.2018.10.128)
Supplement: Supplementary file 3 — Supplementary material [file mmc3.zip › Attachment2/Examples/GY7-Monomer.mol]

 
  -ISIS-    -- CHED.EXE
 
192202  0  0  0  0  0  0  0  0999 V2000
   27.3335  -48.7887    0.0000 C   0  0        0  0  0  0  0  0
   27.3335  -47.7888    0.0000 C   0  0        0  0  0  0  0  0
   27.3335  -46.7889    0.0000 C   0  0        0  0  0  0  0  0
   27.3335  -45.7889    0.0000 C   0  0        0  0  0  0  0  0
   28.1995  -45.2890    0.0000 C   0  0        0  0  0  0  0  0
   29.0655  -44.7890    0.0000 C   0  0        0  0  0  0  0  0
   29.9314  -44.2890    0.0000 C   0  0        0  0  0  0  0  0
   29.0655  -49.7886    0.0000 C   0  0        0  0  0  0  0  0
   28.1995  -49.2886    0.0000 C   0  0        0  0  0  0  0  0
   26.4676  -49.2886    0.0000 C   0  0        0  0  0  0  0  0
   25.6017  -49.7886    0.0000 C   0  0        0  0  0  0  0  0
   24.7356  -50.2884    0.0000 C   0  4        0  0  0  0  0  0
   30.7973  -44.7890    0.0000 C   0  0        0  0  0  0  0  0
   31.6632  -45.2890    0.0000 C   0  0        0  0  0  0  0  0
   32.5293  -45.7889    0.0000 C   0  0        0  0  0  0  0  0
   32.5293  -46.7889    0.0000 C   0  0        0  0  0  0  0  0
   32.5293  -47.7888    0.0000 C   0  0        0  0  0  0  0  0
   32.5293  -48.7887    0.0000 C   0  0        0  0  0  0  0  0
   31.6632  -49.2886    0.0000 C   0  0        0  0  0  0  0  0
   30.7973  -49.7886    0.0000 C   0  0        0  0  0  0  0  0
   29.9314  -50.2884    0.0000 C   0  0        0  0  0  0  0  0
   24.7356  -51.2884    0.0000 C   0  0        0  0  0  0  0  0
   24.7356  -52.2884    0.0000 C   0  0        0  0  0  0  0  0
   24.7356  -53.2882    0.0000 C   0  4        0  0  0  0  0  0
   25.6017  -53.7882    0.0000 C   0  0        0  0  0  0  0  0
   26.4676  -54.2882    0.0000 C   0  0        0  0  0  0  0  0
   27.3335  -54.7881    0.0000 C   0  0        0  0  0  0  0  0
   28.1995  -54.2882    0.0000 C   0  0        0  0  0  0  0  0
   29.0655  -53.7882    0.0000 C   0  0        0  0  0  0  0  0
   29.9314  -53.2882    0.0000 C   0  0        0  0  0  0  0  0
   29.9314  -52.2884    0.0000 C   0  0        0  0  0  0  0  0
   29.9314  -51.2884    0.0000 C   0  0        0  0  0  0  0  0
   26.4676  -45.2890    0.0000 C   0  0        0  0  0  0  0  0
   25.6017  -44.7890    0.0000 C   0  0        0  0  0  0  0  0
   24.7356  -44.2890    0.0000 C   0  4        0  0  0  0  0  0
   30.7973  -53.7882    0.0000 C   0  0        0  0  0  0  0  0
   31.6632  -54.2882    0.0000 C   0  0        0  0  0  0  0  0
   32.5293  -54.7881    0.0000 C   0  0        0  0  0  0  0  0
   33.3952  -54.2882    0.0000 C   0  0        0  0  0  0  0  0
   34.2612  -53.7882    0.0000 C   0  4        0  0  0  0  0  0
   33.3952  -49.2886    0.0000 C   0  0        0  0  0  0  0  0
   34.2612  -49.7886    0.0000 C   0  4        0  0  0  0  0  0
   29.9314  -43.2891    0.0000 C   0  0        0  0  0  0  0  0
   27.3335  -55.7880    0.0000 H   0  0        0  0  0  0  0  0
   24.7356  -43.2891    0.0000 C   0  0        0  0  0  0  0  0
   32.5293  -55.7880    0.0000 H   0  0        0  0  0  0  0  0
   33.3953  -45.2889    0.0000 C   0  0        0  0  0  0  0  0
   34.2614  -44.7889    0.0000 C   0  4        0  0  0  0  0  0
   24.7356  -42.2892    0.0000 C   0  0        0  0  0  0  0  0
   24.7356  -41.2892    0.0000 C   0  4        0  0  0  0  0  0
   29.9314  -42.2892    0.0000 C   0  0        0  0  0  0  0  0
   29.9314  -41.2892    0.0000 C   0  0        0  0  0  0  0  0
   25.6016  -40.7893    0.0000 C   0  0        0  0  0  0  0  0
   26.4675  -40.2893    0.0000 C   0  0        0  0  0  0  0  0
   27.3334  -39.7893    0.0000 C   0  0        0  0  0  0  0  0
   28.1995  -40.2893    0.0000 C   0  0        0  0  0  0  0  0
   29.0654  -40.7893    0.0000 C   0  0        0  0  0  0  0  0
   34.2614  -40.7890    0.0000 C   0  4        0  0  0  0  0  0
   33.3953  -40.2889    0.0000 C   0  0        0  0  0  0  0  0
   32.5293  -39.7889    0.0000 C   0  0        0  0  0  0  0  0
   31.6633  -40.2889    0.0000 C   0  0        0  0  0  0  0  0
   30.7973  -40.7890    0.0000 C   0  0        0  0  0  0  0  0
   27.3334  -38.7894    0.0000 C   0  0        0  0  0  0  0  0
   27.3334  -37.7895    0.0000 C   0  0        0  0  0  0  0  0
   27.3334  -36.7896    0.0000 C   0  0        0  0  0  0  0  0
   28.1995  -36.2896    0.0000 C   0  0        0  0  0  0  0  0
   29.0654  -35.7896    0.0000 C   0  0        0  0  0  0  0  0
   29.9314  -35.2897    0.0000 C   0  0        0  0  0  0  0  0
   30.7973  -35.7896    0.0000 C   0  0        0  0  0  0  0  0
   31.6632  -36.2896    0.0000 C   0  0        0  0  0  0  0  0
   32.5293  -36.7896    0.0000 C   0  0        0  0  0  0  0  0
   32.5293  -37.7895    0.0000 C   0  0        0  0  0  0  0  0
   32.5293  -38.7894    0.0000 C   0  0        0  0  0  0  0  0
   33.3952  -36.2896    0.0000 C   0  0        0  0  0  0  0  0
   34.2612  -35.7896    0.0000 C   0  4        0  0  0  0  0  0
   26.4675  -36.2896    0.0000 C   0  0        0  0  0  0  0  0
   25.6016  -35.7896    0.0000 C   0  0        0  0  0  0  0  0
   24.7356  -35.2897    0.0000 C   0  4        0  0  0  0  0  0
   24.7356  -34.2897    0.0000 C   0  0        0  0  0  0  0  0
   29.9314  -34.2897    0.0000 C   0  0        0  0  0  0  0  0
   24.7356  -33.2898    0.0000 C   0  0        0  0  0  0  0  0
   24.7356  -32.2899    0.0000 C   0  4        0  0  0  0  0  0
   25.6016  -31.7899    0.0000 C   0  0        0  0  0  0  0  0
   26.4676  -31.2899    0.0000 C   0  0        0  0  0  0  0  0
   27.3335  -30.7900    0.0000 C   0  0        0  0  0  0  0  0
   28.1995  -31.2899    0.0000 C   0  0        0  0  0  0  0  0
   29.0655  -31.7899    0.0000 C   0  0        0  0  0  0  0  0
   29.9314  -32.2899    0.0000 C   0  0        0  0  0  0  0  0
   29.9314  -33.2898    0.0000 C   0  0        0  0  0  0  0  0
   27.3335  -29.7900    0.0000 C   0  0        0  0  0  0  0  0
   30.7974  -31.7899    0.0000 C   0  0        0  0  0  0  0  0
   31.6634  -31.2899    0.0000 C   0  0        0  0  0  0  0  0
   32.5293  -30.7900    0.0000 C   0  0        0  0  0  0  0  0
   33.3953  -31.2899    0.0000 C   0  0        0  0  0  0  0  0
   34.2613  -31.7899    0.0000 C   0  4        0  0  0  0  0  0
   32.5293  -29.7900    0.0000 C   0  0        0  0  0  0  0  0
   27.3335  -28.7901    0.0000 C   0  0        0  0  0  0  0  0
   27.3307  -27.7902    0.0000 C   0  0        0  0  0  0  0  0
   26.4634  -27.2927    0.0000 C   0  0        0  0  0  0  0  0
   28.1953  -27.2878    0.0000 C   0  0        0  0  0  0  0  0
   25.5960  -26.7951    0.0000 C   0  0        0  0  0  0  0  0
   29.0599  -26.7854    0.0000 C   0  0        0  0  0  0  0  0
   24.7286  -26.2976    0.0000 C   0  4        0  0  0  0  0  0
   29.9243  -26.2830    0.0000 C   0  0        0  0  0  0  0  0
   24.7258  -25.2976    0.0000 C   0  0        0  0  0  0  0  0
   29.9215  -25.2831    0.0000 C   0  0        0  0  0  0  0  0
   30.7917  -26.7806    0.0000 C   0  0        0  0  0  0  0  0
   24.7230  -24.2977    0.0000 C   0  0        0  0  0  0  0  0
   29.9187  -24.2832    0.0000 C   0  0        0  0  0  0  0  0
   31.6590  -27.2781    0.0000 C   0  0        0  0  0  0  0  0
   24.7202  -23.2978    0.0000 C   0  4        0  0  0  0  0  0
   29.9159  -23.2832    0.0000 C   0  0        0  0  0  0  0  0
   32.5264  -27.7756    0.0000 C   0  0        0  0  0  0  0  0
   25.5848  -22.7954    0.0000 C   0  0        0  0  0  0  0  0
   30.7805  -22.7808    0.0000 C   0  0        0  0  0  0  0  0
   29.0487  -22.7857    0.0000 C   0  0        0  0  0  0  0  0
   33.3910  -27.2732    0.0000 C   0  0        0  0  0  0  0  0
   32.5292  -28.7756    0.0000 C   0  0        0  0  0  0  0  0
   26.4494  -22.2931    0.0000 C   0  0        0  0  0  0  0  0
   31.6450  -22.2786    0.0000 C   0  0        0  0  0  0  0  0
   28.1813  -22.2883    0.0000 C   0  0        0  0  0  0  0  0
   34.2555  -26.7709    0.0000 C   0  4        0  0  0  0  0  0
   27.3139  -21.7907    0.0000 C   0  0        0  0  0  0  0  0
   32.5096  -21.7762    0.0000 C   0  0        0  0  0  0  0  0
   27.3111  -20.7908    0.0000 C   0  0        0  0  0  0  0  0
   32.5068  -20.7762    0.0000 C   0  0        0  0  0  0  0  0
   33.3770  -22.2737    0.0000 C   0  0        0  0  0  0  0  0
   27.3083  -19.7909    0.0000 C   0  0        0  0  0  0  0  0
   32.5040  -19.7763    0.0000 C   0  0        0  0  0  0  0  0
   34.2443  -22.7711    0.0000 C   0  4        0  0  0  0  0  0
   27.3055  -18.7909    0.0000 C   0  0        0  0  0  0  0  0
   32.5012  -18.7764    0.0000 C   0  0        0  0  0  0  0  0
   28.1700  -18.2886    0.0000 C   0  0        0  0  0  0  0  0
   26.4382  -18.2934    0.0000 C   0  0        0  0  0  0  0  0
   31.6338  -18.2788    0.0000 C   0  0        0  0  0  0  0  0
   33.3659  -18.2739    0.0000 C   0  0        0  0  0  0  0  0
   29.0347  -17.7862    0.0000 C   0  0        0  0  0  0  0  0
   25.5708  -17.7959    0.0000 C   0  0        0  0  0  0  0  0
   30.7665  -17.7813    0.0000 C   0  0        0  0  0  0  0  0
   34.2305  -17.7715    0.0000 C   0  4        0  0  0  0  0  0
   29.8991  -17.2838    0.0000 C   0  0        0  0  0  0  0  0
   24.7034  -17.2983    0.0000 C   0  4        0  0  0  0  0  0
   29.8963  -16.2838    0.0000 C   0  0        0  0  0  0  0  0
   24.7006  -16.2984    0.0000 C   0  0        0  0  0  0  0  0
   29.8935  -15.2839    0.0000 C   0  0        0  0  0  0  0  0
   24.6978  -15.2985    0.0000 C   0  0        0  0  0  0  0  0
   29.8907  -14.2840    0.0000 C   0  0        0  0  0  0  0  0
   24.6950  -14.2985    0.0000 C   0  4        0  0  0  0  0  0
   29.0234  -13.7865    0.0000 C   0  0        0  0  0  0  0  0
   30.7552  -13.7813    0.0000 C   0  0        0  0  0  0  0  0
   25.5595  -13.7962    0.0000 C   0  0        0  0  0  0  0  0
   28.1560  -13.2889    0.0000 C   0  0        0  0  0  0  0  0
   31.6199  -13.2788    0.0000 C   0  0        0  0  0  0  0  0
   26.4241  -13.2938    0.0000 C   0  0        0  0  0  0  0  0
   27.2886  -12.7914    0.0000 C   0  0        0  0  0  0  0  0
   32.4844  -12.7764    0.0000 C   0  0        0  0  0  0  0  0
   27.2858  -11.7915    0.0000 C   0  0        0  0  0  0  0  0
   33.3518  -13.2740    0.0000 C   0  0        0  0  0  0  0  0
   32.4816  -11.7769    0.0000 C   0  0        0  0  0  0  0  0
   27.2830  -10.7915    0.0000 C   0  0        0  0  0  0  0  0
   34.2193  -13.7716    0.0000 C   0  4        0  0  0  0  0  0
   32.4788  -10.7770    0.0000 C   0  0        0  0  0  0  0  0
   27.2802   -9.7916    0.0000 C   0  0        0  0  0  0  0  0
   32.4760   -9.7770    0.0000 C   0  0        0  0  0  0  0  0
   28.1448   -9.2892    0.0000 C   0  0        0  0  0  0  0  0
   26.4128   -9.2941    0.0000 C   0  0        0  0  0  0  0  0
   31.6086   -9.2795    0.0000 C   0  0        0  0  0  0  0  0
   33.3405   -9.2746    0.0000 C   0  0        0  0  0  0  0  0
   29.0093   -8.7868    0.0000 C   0  0        0  0  0  0  0  0
   25.5455   -8.7965    0.0000 C   0  0        0  0  0  0  0  0
   30.7412   -8.7820    0.0000 C   0  0        0  0  0  0  0  0
   34.2051   -8.7723    0.0000 C   0  4        0  0  0  0  0  0
   29.8739   -8.2844    0.0000 C   0  0        0  0  0  0  0  0
   24.6782   -8.2990    0.0000 C   0  4        0  0  0  0  0  0
   29.8711   -7.2845    0.0000 C   0  0        0  0  0  0  0  0
   24.6754   -7.2991    0.0000 C   0  0        0  0  0  0  0  0
   29.8683   -6.2846    0.0000 C   0  0        0  0  0  0  0  0
   24.6726   -6.2991    0.0000 C   0  0        0  0  0  0  0  0
   29.8655   -5.2846    0.0000 C   0  0        0  0  0  0  0  0
   24.6698   -5.2992    0.0000 C   0  4        0  0  0  0  0  0
   28.9982   -4.7871    0.0000 C   0  0        0  0  0  0  0  0
   30.7301   -4.7823    0.0000 C   0  0        0  0  0  0  0  0
   25.5343   -4.7968    0.0000 C   0  0        0  0  0  0  0  0
   28.1308   -4.2896    0.0000 C   0  0        0  0  0  0  0  0
   31.5947   -4.2799    0.0000 C   0  0        0  0  0  0  0  0
   26.3989   -4.2944    0.0000 C   0  0        0  0  0  0  0  0
   27.2635   -3.7920    0.0000 C   0  0        0  0  0  0  0  0
   32.4592   -3.7775    0.0000 C   0  0        0  0  0  0  0  0
   27.2607   -2.7921    0.0000 H   0  0        0  0  0  0  0  0
   33.3266   -4.2750    0.0000 C   0  0        0  0  0  0  0  0
   32.4564   -2.7776    0.0000 H   0  0        0  0  0  0  0  0
   34.1940   -4.7726    0.0000 C   0  4        0  0  0  0  0  0
  1  2  4  0  0  0  0
  2  3  4  0  0  0  0
  3  4  4  0  0  0  0
  4  5  4  0  0  0  0
  5  6  4  0  0  0  0
  6  7  4  0  0  0  0
  8  9  4  0  0  0  0
  9  1  4  0  0  0  0
  1 10  4  0  0  0  0
 10 11  4  0  0  0  0
 11 12  4  0  0  0  0
  7 13  4  0  0  0  0
 13 14  4  0  0  0  0
 14 15  4  0  0  0  0
 15 16  4  0  0  0  0
 16 17  4  0  0  0  0
 17 18  4  0  0  0  0
 18 19  4  0  0  0  0
 19 20  4  0  0  0  0
 20 21  4  0  0  0  0
 21  8  4  0  0  0  0
 12 22  4  0  0  0  0
 22 23  4  0  0  0  0
 23 24  4  0  0  0  0
 24 25  4  0  0  0  0
 25 26  4  0  0  0  0
 26 27  4  0  0  0  0
 27 28  4  0  0  0  0
 28 29  4  0  0  0  0
 29 30  4  0  0  0  0
 30 31  4  0  0  0  0
 31 32  4  0  0  0  0
 32 21  4  0  0  0  0
  4 33  4  0  0  0  0
 33 34  4  0  0  0  0
 34 35  4  0  0  0  0
 30 36  4  0  0  0  0
 36 37  4  0  0  0  0
 37 38  4  0  0  0  0
 38 39  4  0  0  0  0
 39 40  4  0  0  0  0
 18 41  4  0  0  0  0
 41 42  4  0  0  0  0
  7 43  4  0  0  0  0
 27 44  1  0  0  0  0
 35 45  4  0  0  0  0
 38 46  1  0  0  0  0
 15 47  4  0  0  0  0
 47 48  4  0  0  0  0
 45 49  4  0  0  0  0
 49 50  4  0  0  0  0
 43 51  4  0  0  0  0
 51 52  4  0  0  0  0
 50 53  4  0  0  0  0
 53 54  4  0  0  0  0
 54 55  4  0  0  0  0
 55 56  4  0  0  0  0
 52 57  4  0  0  0  0
 56 57  4  0  0  0  0
 58 59  4  0  0  0  0
 59 60  4  0  0  0  0
 60 61  4  0  0  0  0
 61 62  4  0  0  0  0
 62 52  4  0  0  0  0
 55 63  4  0  0  0  0
 63 64  4  0  0  0  0
 64 65  4  0  0  0  0
 65 66  4  0  0  0  0
 66 67  4  0  0  0  0
 67 68  4  0  0  0  0
 68 69  4  0  0  0  0
 69 70  4  0  0  0  0
 70 71  4  0  0  0  0
 71 72  4  0  0  0  0
 72 73  4  0  0  0  0
 73 60  4  0  0  0  0
 71 74  4  0  0  0  0
 74 75  4  0  0  0  0
 65 76  4  0  0  0  0
 76 77  4  0  0  0  0
 77 78  4  0  0  0  0
 78 79  4  0  0  0  0
 68 80  4  0  0  0  0
 79 81  4  0  0  0  0
 81 82  4  0  0  0  0
 82 83  4  0  0  0  0
 83 84  4  0  0  0  0
 84 85  4  0  0  0  0
 85 86  4  0  0  0  0
 86 87  4  0  0  0  0
 87 88  4  0  0  0  0
 88 89  4  0  0  0  0
 89 80  4  0  0  0  0
 85 90  4  0  0  0  0
 88 91  4  0  0  0  0
 91 92  4  0  0  0  0
 92 93  4  0  0  0  0
 93 94  4  0  0  0  0
 94 95  4  0  0  0  0
 93 96  4  0  0  0  0
123125  4  0  0  0  0
125128  4  0  0  0  0
128131  4  0  0  0  0
131133  4  0  0  0  0
133137  4  0  0  0  0
137141  4  0  0  0  0
116121  4  0  0  0  0
121123  4  0  0  0  0
123119  4  0  0  0  0
119114  4  0  0  0  0
114111  4  0  0  0  0
141139  4  0  0  0  0
139135  4  0  0  0  0
135132  4  0  0  0  0
132129  4  0  0  0  0
129126  4  0  0  0  0
126124  4  0  0  0  0
124120  4  0  0  0  0
120115  4  0  0  0  0
115112  4  0  0  0  0
112116  4  0  0  0  0
111108  4  0  0  0  0
108105  4  0  0  0  0
105103  4  0  0  0  0
103101  4  0  0  0  0
101 99  4  0  0  0  0
 99 98  4  0  0  0  0
 98100  4  0  0  0  0
100102  4  0  0  0  0
102104  4  0  0  0  0
104106  4  0  0  0  0
106109  4  0  0  0  0
109112  4  0  0  0  0
131134  4  0  0  0  0
134138  4  0  0  0  0
138142  4  0  0  0  0
104107  4  0  0  0  0
107110  4  0  0  0  0
110113  4  0  0  0  0
113117  4  0  0  0  0
117122  4  0  0  0  0
124127  4  0  0  0  0
127130  4  0  0  0  0
141143  4  0  0  0  0
 98 97  4  0  0  0  0
142144  4  0  0  0  0
113118  4  0  0  0  0
132136  4  0  0  0  0
136140  4  0  0  0  0
144146  4  0  0  0  0
146148  4  0  0  0  0
143145  4  0  0  0  0
145147  4  0  0  0  0
148151  4  0  0  0  0
151154  4  0  0  0  0
154155  4  0  0  0  0
155152  4  0  0  0  0
147149  4  0  0  0  0
152149  4  0  0  0  0
161158  4  0  0  0  0
158156  4  0  0  0  0
156153  4  0  0  0  0
153150  4  0  0  0  0
150147  4  0  0  0  0
155157  4  0  0  0  0
157160  4  0  0  0  0
160163  4  0  0  0  0
163165  4  0  0  0  0
165169  4  0  0  0  0
169173  4  0  0  0  0
173171  4  0  0  0  0
171167  4  0  0  0  0
167164  4  0  0  0  0
164162  4  0  0  0  0
162159  4  0  0  0  0
159156  4  0  0  0  0
164168  4  0  0  0  0
168172  4  0  0  0  0
163166  4  0  0  0  0
166170  4  0  0  0  0
170174  4  0  0  0  0
174176  4  0  0  0  0
173175  4  0  0  0  0
176178  4  0  0  0  0
178180  4  0  0  0  0
180183  4  0  0  0  0
183186  4  0  0  0  0
186187  4  0  0  0  0
187184  4  0  0  0  0
184181  4  0  0  0  0
181179  4  0  0  0  0
179177  4  0  0  0  0
177175  4  0  0  0  0
187189  1  0  0  0  0
179182  4  0  0  0  0
182185  4  0  0  0  0
185188  4  0  0  0  0
188190  4  0  0  0  0
190192  4  0  0  0  0
188191  1  0  0  0  0
 97 90  4  0  0  0  0
118 96  4  0  0  0  0
M  RAD  8  12   2  24   2  35   2  40   2  42   2  48   2  50   2  58   2
M  RAD  8  75   2  78   2  82   2  95   2 103   2 111   2 122   2 130   2
M  RAD  8 140   2 142   2 148   2 161   2 172   2 174   2 180   2 192   2
M  END
