# Supplementary material for: Data on generation of Kekulé structures for graphenes, graphynes, nanotubes and fullerenes and their aza-analogs
Source: Data Brief. 2018 Nov 1;21:1166–77. doi: 10.1016/j.dib.2018.10.128 (PMC6258249; doi:10.1016/j.dib.2018.10.128)
Supplement: Supplementary file 3 — Supplementary material [file mmc3.zip › Attachment2/Examples/hypoteticalcumulene.mol]

 
  -ISIS-    -- KekuleTest.exe
 
 27 30  0  0  0  0  0  0  0  0999 V2000
    8.3473   -4.0995    0.0000 C   0  0        0  0  0  0  0  0
    7.4593   -3.5869    0.0000 C   0  0        0  0  0  0  0  0
    9.2341   -3.5869    0.0000 C   0  0        0  0  0  0  0  0
    7.4593   -2.5622    0.0000 C   0  0        0  0  0  0  0  0
    9.2341   -2.5622    0.0000 C   0  0        0  0  0  0  0  0
    8.3473   -2.0497    0.0000 C   0  0        0  0  0  0  0  0
    8.3473   -5.1245    0.0000 C   0  0        0  0  0  0  0  0
    8.3473   -6.1490    0.0000 C   0  0        0  0  0  0  0  0
    9.2341   -6.6615    0.0000 C   0  0        0  0  0  0  0  0
    7.4593   -6.6615    0.0000 C   0  0        0  0  0  0  0  0
    9.2341   -7.6872    0.0000 C   0  0        0  0  0  0  0  0
    7.4593   -7.6872    0.0000 C   0  0        0  0  0  0  0  0
    8.3473   -8.1994    0.0000 C   0  0        0  0  0  0  0  0
    8.3473   -1.0249    0.0000 H   0  0        0  0  0  0  0  0
    8.3473   -9.2241    0.0000 H   0  0        0  0  0  0  0  0
   10.1224   -8.1994    0.0000 H   0  0        0  0  0  0  0  0
    6.5713   -8.1994    0.0000 H   0  0        0  0  0  0  0  0
    6.5713   -2.0497    0.0000 H   0  0        0  0  0  0  0  0
   10.1224   -2.0497    0.0000 H   0  0        0  0  0  0  0  0
    6.5557   -3.8805    0.0000 C   0  0        0  0  0  0  0  0
    5.9973   -4.6492    0.0000 C   0  0        0  0  0  0  0  0
    6.5557   -6.3679    0.0000 C   0  0        0  0  0  0  0  0
    5.9973   -5.5993    0.0000 C   0  0        0  0  0  0  0  0
   10.1377   -6.3679    0.0000 C   0  0        0  0  0  0  0  0
   10.6961   -5.5993    0.0000 C   0  0        0  0  0  0  0  0
   10.1377   -3.8805    0.0000 C   0  0        0  0  0  0  0  0
   10.6961   -4.6492    0.0000 C   0  0        0  0  0  0  0  0
  6  5  4  0  0  0  0
  4  6  4  0  0  0  0
  2  1  4  0  0  0  0
  1  3  4  0  0  0  0
  3  5  4  0  0  0  0
  2  4  4  0  0  0  0
  1  7  4  0  0  0  0
  8  9  4  0  0  0  0
 10  8  4  0  0  0  0
 12 13  4  0  0  0  0
 13 11  4  0  0  0  0
 11  9  4  0  0  0  0
 12 10  4  0  0  0  0
  8  7  4  0  0  0  0
  6 14  1  0  0  0  0
 13 15  1  0  0  0  0
 11 16  1  0  0  0  0
 12 17  1  0  0  0  0
  4 18  1  0  0  0  0
  5 19  1  0  0  0  0
  2 20  4  0  0  0  0
 20 21  4  0  0  0  0
 21 23  4  0  0  0  0
 23 22  4  0  0  0  0
 22 10  4  0  0  0  0
  9 24  4  0  0  0  0
 24 25  4  0  0  0  0
 25 27  4  0  0  0  0
 27 26  4  0  0  0  0
 26  3  4  0  0  0  0
M  END
