# Supplementary material for: Data on generation of Kekulé structures for graphenes, graphynes, nanotubes and fullerenes and their aza-analogs
Source: Data Brief. 2018 Nov 1;21:1166–77. doi: 10.1016/j.dib.2018.10.128 (PMC6258249; doi:10.1016/j.dib.2018.10.128)
Supplement: Supplementary file 3 — Supplementary material [file mmc3.zip › Attachment2/Examples/Nanotube-Monomer.mol]

 
  -ISIS-    -- CHED.EXE
 
144204  0  0  0  0  0  0  0  0999 V2000
   10.8356   -9.4797    0.0000 C   0  0        0  0  0  0  0  0
   11.4764   -9.4797    0.0000 C   0  0        0  0  0  0  0  0
   11.7964   -8.9238    0.0000 C   0  0        0  0  0  0  0  0
   11.4764   -8.3686    0.0000 C   0  0        0  0  0  0  0  0
   10.8356   -8.3686    0.0000 C   0  0        0  0  0  0  0  0
   10.5155   -8.9238    0.0000 C   0  4        0  0  0  0  0  0
   10.5155  -10.0349    0.0000 C   0  4        0  0  0  0  0  0
   10.8356  -10.5895    0.0000 C   0  0        0  0  0  0  0  0
   11.4764  -10.5895    0.0000 C   0  0        0  0  0  0  0  0
   11.7964  -10.0349    0.0000 C   0  0        0  0  0  0  0  0
   10.5155  -11.1447    0.0000 C   0  4        0  0  0  0  0  0
   10.8356  -11.7000    0.0000 C   0  0        0  0  0  0  0  0
   11.4764  -11.7000    0.0000 C   0  0        0  0  0  0  0  0
   11.7964  -11.1447    0.0000 C   0  0        0  0  0  0  0  0
   11.7964   -7.8134    0.0000 C   0  0        0  0  0  0  0  0
   11.4764   -7.2575    0.0000 C   0  0        0  0  0  0  0  0
   10.8356   -7.2575    0.0000 C   0  0        0  0  0  0  0  0
   10.5155   -7.8134    0.0000 C   0  4        0  0  0  0  0  0
   10.5155  -12.2545    0.0000 C   0  4        0  0  0  0  0  0
   10.8356  -12.8098    0.0000 C   0  0        0  0  0  0  0  0
   11.4764  -12.8098    0.0000 C   0  0        0  0  0  0  0  0
   11.7964  -12.2545    0.0000 C   0  0        0  0  0  0  0  0
   10.5155  -13.3650    0.0000 C   0  4        0  0  0  0  0  0
   10.8356  -13.9202    0.0000 C   0  0        0  0  0  0  0  0
   11.4764  -13.9202    0.0000 C   0  0        0  0  0  0  0  0
   11.7964  -13.3650    0.0000 C   0  0        0  0  0  0  0  0
   12.4379   -8.9238    0.0000 C   0  0        0  0  0  0  0  0
   12.7592   -8.3686    0.0000 C   0  0        0  0  0  0  0  0
   12.4379   -7.8134    0.0000 C   0  0        0  0  0  0  0  0
   12.4379  -10.0349    0.0000 C   0  0        0  0  0  0  0  0
   12.7592   -9.4797    0.0000 C   0  0        0  0  0  0  0  0
   12.4379  -11.1447    0.0000 C   0  0        0  0  0  0  0  0
   12.7592  -10.5895    0.0000 C   0  0        0  0  0  0  0  0
   12.4379  -12.2545    0.0000 C   0  0        0  0  0  0  0  0
   12.7592  -11.7000    0.0000 C   0  0        0  0  0  0  0  0
   12.4379  -13.3650    0.0000 C   0  0        0  0  0  0  0  0
   12.7592  -12.8098    0.0000 C   0  0        0  0  0  0  0  0
   11.7964  -14.4748    0.0000 C   0  0        0  0  0  0  0  0
   12.4379  -14.4748    0.0000 C   0  0        0  0  0  0  0  0
   12.7592  -13.9202    0.0000 C   0  0        0  0  0  0  0  0
   13.3994  -13.9202    0.0000 C   0  0        0  0  0  0  0  0
   13.7194  -13.3650    0.0000 C   0  0        0  0  0  0  0  0
   13.3994  -12.8098    0.0000 C   0  0        0  0  0  0  0  0
   13.7194  -12.2545    0.0000 C   0  0        0  0  0  0  0  0
   13.3994  -11.7000    0.0000 C   0  0        0  0  0  0  0  0
   13.7194  -11.1447    0.0000 C   0  0        0  0  0  0  0  0
   13.3994  -10.5895    0.0000 C   0  0        0  0  0  0  0  0
   13.7194  -10.0349    0.0000 C   0  0        0  0  0  0  0  0
   13.3994   -9.4797    0.0000 C   0  0        0  0  0  0  0  0
   13.7194   -8.9238    0.0000 C   0  0        0  0  0  0  0  0
   13.3994   -8.3686    0.0000 C   0  0        0  0  0  0  0  0
   13.7194   -7.8134    0.0000 C   0  0        0  0  0  0  0  0
   13.3994   -7.2575    0.0000 C   0  0        0  0  0  0  0  0
   12.7592   -7.2575    0.0000 C   0  0        0  0  0  0  0  0
   14.3609   -8.9238    0.0000 C   0  0        0  0  0  0  0  0
   14.6809   -8.3686    0.0000 C   0  0        0  0  0  0  0  0
   14.3609   -7.8134    0.0000 C   0  0        0  0  0  0  0  0
   14.3602  -10.0349    0.0000 C   0  0        0  0  0  0  0  0
   14.6809   -9.4797    0.0000 C   0  0        0  0  0  0  0  0
   14.3602  -11.1447    0.0000 C   0  0        0  0  0  0  0  0
   14.6809  -10.5901    0.0000 C   0  0        0  0  0  0  0  0
   14.3596  -12.2545    0.0000 C   0  0        0  0  0  0  0  0
   14.6803  -11.7000    0.0000 C   0  0        0  0  0  0  0  0
   14.3596  -13.3637    0.0000 C   0  0        0  0  0  0  0  0
   14.6797  -12.8091    0.0000 C   0  0        0  0  0  0  0  0
   14.6809   -7.2575    0.0000 C   0  0        0  0  0  0  0  0
   15.3224   -8.3686    0.0000 C   0  0        0  0  0  0  0  0
   15.3224   -9.4797    0.0000 C   0  0        0  0  0  0  0  0
   15.3217  -10.5901    0.0000 C   0  0        0  0  0  0  0  0
   15.3211  -11.7000    0.0000 C   0  0        0  0  0  0  0  0
   15.3198  -12.8091    0.0000 C   0  0        0  0  0  0  0  0
   14.6797  -13.9170    0.0000 C   0  0        0  0  0  0  0  0
   13.7194  -14.4748    0.0000 C   0  0        0  0  0  0  0  0
   10.5155  -14.4748    0.0000 C   0  4        0  0  0  0  0  0
   14.3602  -14.4748    0.0000 C   0  0        0  0  0  0  0  0
   15.3198  -13.9170    0.0000 C   0  0        0  0  0  0  0  0
   15.3224   -7.2575    0.0000 C   0  0        0  0  0  0  0  0
   15.6424   -8.9245    0.0000 C   0  4        0  0  0  0  0  0
   15.6424  -10.0349    0.0000 C   0  4        0  0  0  0  0  0
   15.6424  -11.1454    0.0000 C   0  4        0  0  0  0  0  0
   15.6412  -12.2545    0.0000 C   0  4        0  0  0  0  0  0
   15.6399  -13.3637    0.0000 C   0  4        0  0  0  0  0  0
   15.6437   -7.8134    0.0000 C   0  4        0  0  0  0  0  0
   15.6399  -14.4710    0.0000 C   0  4        0  0  0  0  0  0
   11.7964   -6.7029    0.0000 C   0  0        0  0  0  0  0  0
   11.4764   -6.1477    0.0000 C   0  0        0  0  0  0  0  0
   10.8356   -6.1477    0.0000 C   0  0        0  0  0  0  0  0
   10.5155   -6.7029    0.0000 C   0  4        0  0  0  0  0  0
   12.4379   -6.7029    0.0000 C   0  0        0  0  0  0  0  0
   13.7188   -6.7036    0.0000 C   0  0        0  0  0  0  0  0
   13.3994   -6.1490    0.0000 C   0  0        0  0  0  0  0  0
   12.7592   -6.1490    0.0000 C   0  0        0  0  0  0  0  0
   14.3590   -6.7036    0.0000 C   0  0        0  0  0  0  0  0
   15.6412   -6.6998    0.0000 C   0  4        0  0  0  0  0  0
   15.3192   -6.1458    0.0000 C   0  0        0  0  0  0  0  0
   14.6778   -6.1477    0.0000 C   0  0        0  0  0  0  0  0
   11.7964   -5.5925    0.0000 C   0  0        0  0  0  0  0  0
   11.4764   -5.0379    0.0000 C   0  0        0  0  0  0  0  0
   10.8356   -5.0379    0.0000 C   0  0        0  0  0  0  0  0
   10.5155   -5.5925    0.0000 C   0  4        0  0  0  0  0  0
   12.4379   -5.5925    0.0000 C   0  0        0  0  0  0  0  0
   13.7226   -5.5925    0.0000 C   0  0        0  0  0  0  0  0
   13.4013   -5.0366    0.0000 C   0  0        0  0  0  0  0  0
   12.7592   -5.0366    0.0000 C   0  0        0  0  0  0  0  0
   14.3666   -5.5950    0.0000 C   0  0        0  0  0  0  0  0
   15.6348   -5.6077    0.0000 C   0  4        0  0  0  0  0  0
   15.3236   -5.0550    0.0000 C   0  0        0  0  0  0  0  0
   14.6892   -5.0487    0.0000 C   0  0        0  0  0  0  0  0
   11.7964   -4.4827    0.0000 C   0  0        0  0  0  0  0  0
   11.4764   -3.9275    0.0000 C   0  0        0  0  0  0  0  0
   10.8356   -3.9275    0.0000 C   0  0        0  0  0  0  0  0
   10.5155   -4.4827    0.0000 C   0  4        0  0  0  0  0  0
   12.4379   -4.4827    0.0000 C   0  0        0  0  0  0  0  0
   13.7182   -4.4801    0.0000 C   0  0        0  0  0  0  0  0
   13.3968   -3.9262    0.0000 C   0  0        0  0  0  0  0  0
   12.7567   -3.9275    0.0000 C   0  0        0  0  0  0  0  0
   14.3577   -4.4757    0.0000 C   0  0        0  0  0  0  0  0
   15.6817   -4.4751    0.0000 C   0  4        0  0  0  0  0  0
   15.3503   -3.9021    0.0000 C   0  0        0  0  0  0  0  0
   14.6886   -3.9021    0.0000 C   0  0        0  0  0  0  0  0
   11.7964   -3.3729    0.0000 C   0  0        0  0  0  0  0  0
   11.4764   -2.8176    0.0000 C   0  0        0  0  0  0  0  0
   10.8356   -2.8176    0.0000 C   0  0        0  0  0  0  0  0
   10.5155   -3.3729    0.0000 C   0  4        0  0  0  0  0  0
   12.4379   -3.3729    0.0000 C   0  0        0  0  0  0  0  0
   13.7156   -3.3716    0.0000 C   0  0        0  0  0  0  0  0
   13.3943   -2.8176    0.0000 C   0  0        0  0  0  0  0  0
   12.7541   -2.8195    0.0000 C   0  0        0  0  0  0  0  0
   14.3558   -3.3703    0.0000 C   0  0        0  0  0  0  0  0
   15.6811   -3.3285    0.0000 C   0  4        0  0  0  0  0  0
   15.3496   -2.7555    0.0000 C   0  0        0  0  0  0  0  0
   14.6879   -2.7555    0.0000 C   0  0        0  0  0  0  0  0
   11.7964   -2.2624    0.0000 C   0  0        0  0  0  0  0  0
   11.4764   -1.7078    0.0000 C   0  0        0  0  0  0  0  0
   10.8356   -1.7078    0.0000 C   0  0        0  0  0  0  0  0
   10.5155   -2.2624    0.0000 C   0  4        0  0  0  0  0  0
   12.4379   -2.2624    0.0000 C   0  0        0  0  0  0  0  0
   13.7131   -2.2624    0.0000 C   0  0        0  0  0  0  0  0
   13.3918   -1.7091    0.0000 C   0  0        0  0  0  0  0  0
   12.7516   -1.7104    0.0000 C   0  0        0  0  0  0  0  0
   14.3533   -2.2611    0.0000 C   0  0        0  0  0  0  0  0
   15.6805   -2.1819    0.0000 C   0  4        0  0  0  0  0  0
   15.3490   -1.6083    0.0000 C   0  0        0  0  0  0  0  0
   14.6873   -1.6089    0.0000 C   0  0        0  0  0  0  0  0
  1  2  4  0  0  0  0
  2  3  4  0  0  0  0
  3  4  4  0  0  0  0
  4  5  4  0  0  0  0
  5  6  4  0  0  0  0
  1  6  4  0  0  0  0
  7  8  4  0  0  0  0
  8  9  4  0  0  0  0
  9 10  4  0  0  0  0
  1  7  4  0  0  0  0
  2 10  4  0  0  0  0
 11 12  4  0  0  0  0
 12 13  4  0  0  0  0
 13 14  4  0  0  0  0
  8 11  4  0  0  0  0
  9 14  4  0  0  0  0
 15 16  4  0  0  0  0
 16 17  4  0  0  0  0
 17 18  4  0  0  0  0
  4 15  4  0  0  0  0
  5 18  4  0  0  0  0
 19 20  4  0  0  0  0
 20 21  4  0  0  0  0
 21 22  4  0  0  0  0
 12 19  4  0  0  0  0
 13 22  4  0  0  0  0
 23 24  4  0  0  0  0
 24 25  4  0  0  0  0
 25 26  4  0  0  0  0
 20 23  4  0  0  0  0
 21 26  4  0  0  0  0
  3 27  4  0  0  0  0
 27 28  4  0  0  0  0
 28 29  4  0  0  0  0
 15 29  4  0  0  0  0
 10 30  4  0  0  0  0
 30 31  4  0  0  0  0
 27 31  4  0  0  0  0
 14 32  4  0  0  0  0
 32 33  4  0  0  0  0
 30 33  4  0  0  0  0
 22 34  4  0  0  0  0
 34 35  4  0  0  0  0
 32 35  4  0  0  0  0
 26 36  4  0  0  0  0
 36 37  4  0  0  0  0
 34 37  4  0  0  0  0
 25 38  4  0  0  0  0
 38 39  4  0  0  0  0
 39 40  4  0  0  0  0
 36 40  4  0  0  0  0
 41 42  4  0  0  0  0
 42 43  4  0  0  0  0
 43 37  4  0  0  0  0
 40 41  4  0  0  0  0
 44 45  4  0  0  0  0
 45 35  4  0  0  0  0
 43 44  4  0  0  0  0
 46 47  4  0  0  0  0
 47 33  4  0  0  0  0
 45 46  4  0  0  0  0
 48 49  4  0  0  0  0
 49 31  4  0  0  0  0
 47 48  4  0  0  0  0
 50 51  4  0  0  0  0
 51 28  4  0  0  0  0
 49 50  4  0  0  0  0
 52 53  4  0  0  0  0
 53 54  4  0  0  0  0
 54 29  4  0  0  0  0
 51 52  4  0  0  0  0
 50 55  4  0  0  0  0
 55 56  4  0  0  0  0
 56 57  4  0  0  0  0
 52 57  4  0  0  0  0
 48 58  4  0  0  0  0
 58 59  4  0  0  0  0
 55 59  4  0  0  0  0
 46 60  4  0  0  0  0
 60 61  4  0  0  0  0
 58 61  4  0  0  0  0
 44 62  4  0  0  0  0
 62 63  4  0  0  0  0
 60 63  4  0  0  0  0
 42 64  4  0  0  0  0
 64 65  4  0  0  0  0
 62 65  4  0  0  0  0
 57 66  4  0  0  0  0
 56 67  4  0  0  0  0
 59 68  4  0  0  0  0
 61 69  4  0  0  0  0
 63 70  4  0  0  0  0
 65 71  4  0  0  0  0
 64 72  4  0  0  0  0
 41 73  4  0  0  0  0
 24 74  4  0  0  0  0
 73 75  4  0  0  0  0
 75 72  4  0  0  0  0
 72 76  4  0  0  0  0
 66 77  4  0  0  0  0
 68 78  4  0  0  0  0
 78 67  4  0  0  0  0
 68 79  4  0  0  0  0
 79 69  4  0  0  0  0
 69 80  4  0  0  0  0
 80 70  4  0  0  0  0
 70 81  4  0  0  0  0
 81 71  4  0  0  0  0
 71 82  4  0  0  0  0
 82 76  4  0  0  0  0
 77 83  4  0  0  0  0
 83 67  4  0  0  0  0
 76 84  4  0  0  0  0
 85 86  4  0  0  0  0
 86 87  4  0  0  0  0
 87 88  4  0  0  0  0
 16 85  4  0  0  0  0
 17 88  4  0  0  0  0
 54 89  4  0  0  0  0
 85 89  4  0  0  0  0
 90 91  4  0  0  0  0
 91 92  4  0  0  0  0
 92 89  4  0  0  0  0
 53 90  4  0  0  0  0
 66 93  4  0  0  0  0
 90 93  4  0  0  0  0
 77 94  4  0  0  0  0
 94 95  4  0  0  0  0
 95 96  4  0  0  0  0
 93 96  4  0  0  0  0
 97 98  4  0  0  0  0
 98 99  4  0  0  0  0
 99100  4  0  0  0  0
 86 97  4  0  0  0  0
 87100  4  0  0  0  0
 92101  4  0  0  0  0
 97101  4  0  0  0  0
 91102  4  0  0  0  0
102103  4  0  0  0  0
103104  4  0  0  0  0
101104  4  0  0  0  0
 96105  4  0  0  0  0
102105  4  0  0  0  0
 95106  4  0  0  0  0
106107  4  0  0  0  0
107108  4  0  0  0  0
105108  4  0  0  0  0
109110  4  0  0  0  0
110111  4  0  0  0  0
111112  4  0  0  0  0
 98109  4  0  0  0  0
 99112  4  0  0  0  0
104113  4  0  0  0  0
109113  4  0  0  0  0
103114  4  0  0  0  0
114115  4  0  0  0  0
115116  4  0  0  0  0
113116  4  0  0  0  0
108117  4  0  0  0  0
114117  4  0  0  0  0
107118  4  0  0  0  0
118119  4  0  0  0  0
119120  4  0  0  0  0
117120  4  0  0  0  0
121122  4  0  0  0  0
122123  4  0  0  0  0
123124  4  0  0  0  0
110121  4  0  0  0  0
111124  4  0  0  0  0
116125  4  0  0  0  0
121125  4  0  0  0  0
126127  4  0  0  0  0
127128  4  0  0  0  0
128125  4  0  0  0  0
115126  4  0  0  0  0
120129  4  0  0  0  0
126129  4  0  0  0  0
130131  4  0  0  0  0
131132  4  0  0  0  0
132129  4  0  0  0  0
119130  4  0  0  0  0
133134  4  0  0  0  0
134135  4  0  0  0  0
135136  4  0  0  0  0
122133  4  0  0  0  0
123136  4  0  0  0  0
128137  4  0  0  0  0
133137  4  0  0  0  0
138139  4  0  0  0  0
139140  4  0  0  0  0
140137  4  0  0  0  0
127138  4  0  0  0  0
132141  4  0  0  0  0
138141  4  0  0  0  0
142143  4  0  0  0  0
143144  4  0  0  0  0
144141  4  0  0  0  0
131142  4  0  0  0  0
 74135  4  0  0  0  0
 38134  4  0  0  0  0
 39140  4  0  0  0  0
139 73  4  0  0  0  0
 75144  4  0  0  0  0
143 84  4  0  0  0  0
M  RAD  8   6   2   7   2  11   2  18   2  19   2  23   2  74   2  78   2
M  RAD  8  79   2  80   2  81   2  82   2  83   2  84   2  88   2  94   2
M  RAD  8 100   2 106   2 112   2 118   2 124   2 130   2 136   2 142   2
M  END
