# Supplementary material for: Data on generation of Kekulé structures for graphenes, graphynes, nanotubes and fullerenes and their aza-analogs
Source: Data Brief. 2018 Nov 1;21:1166–77. doi: 10.1016/j.dib.2018.10.128 (PMC6258249; doi:10.1016/j.dib.2018.10.128)
Supplement: Supplementary file 3 — Supplementary material [file mmc3.zip › Attachment2/Examples/NarainKrishnamurthy/sheet-1800.xyz]

1800

C          0.00000        0.00000        0.00000
C         -0.00001        1.41798        0.00000
C         -1.22800        2.12696        0.00000
C         -1.22801        3.54494        0.00000
C         -2.45600        4.25392        0.00000
C         -2.45601        5.67190        0.00000
C         -3.68400        6.38088        0.00000
C         -3.68401        7.79885        0.00000
C         -4.91200        8.50783        0.00000
C         -4.91201        9.92581        0.00000
C         -6.14000       10.63479        0.00000
C         -6.14001       12.05277        0.00000
C         -7.36800       12.76175        0.00000
C         -7.36801       14.17973        0.00000
C         -8.59600       14.88871        0.00000
C         -8.59601       16.30669        0.00000
C         -9.82400       17.01567        0.00000
C         -9.82401       18.43365        0.00000
C        -11.05200       19.14263        0.00000
C        -11.05201       20.56060        0.00000
C        -12.28000       21.26958        0.00000
C        -12.28001       22.68756        0.00000
C        -13.50800       23.39654        0.00000
C        -13.50801       24.81452        0.00000
C        -14.73600       25.52350        0.00000
C        -14.73601       26.94148        0.00000
C        -15.96400       27.65046        0.00000
C        -15.96401       29.06844        0.00000
C        -17.19200       29.77742        0.00000
C        -17.19201       31.19540        0.00000
C        -18.42000       31.90438        0.00000
C        -18.42001       33.32236        0.00000
C        -19.64800       34.03133        0.00000
C        -19.64801       35.44931        0.00000
C        -20.87600       36.15829        0.00000
C        -20.87601       37.57627        0.00000
C        -22.10400       38.28525        0.00000
C        -22.10401       39.70323        0.00000
C        -23.33200       40.41221        0.00000
C        -23.33201       41.83019        0.00000
C        -24.56000       42.53917        0.00000
C        -24.56001       43.95715        0.00000
C        -25.78800       44.66613        0.00000
C        -25.78801       46.08411        0.00000
C        -27.01600       46.79308        0.00000
C        -27.01601       48.21106        0.00000
C        -28.24400       48.92004        0.00000
C        -28.24401       50.33802        0.00000
C        -29.47200       51.04700        0.00000
C        -29.47201       52.46498        0.00000
C        -30.70000       53.17396        0.00000
C        -30.70001       54.59194        0.00000
C        -31.92800       55.30092        0.00000
C        -31.92801       56.71890        0.00000
C        -33.15600       57.42788        0.00000
C        -33.15601       58.84586        0.00000
C        -34.38400       59.55483        0.00000
C        -34.38401       60.97281        0.00000
C        -35.61200       61.68179        0.00000
C        -35.61201       63.09977        0.00000
C          2.45600        0.00000        0.00000
C          2.45599        1.41798        0.00000
C          1.22800        2.12696        0.00000
C          1.22799        3.54494        0.00000
C          0.00000        4.25392        0.00000
C         -0.00001        5.67190        0.00000
C         -1.22800        6.38088        0.00000
C         -1.22801        7.79885        0.00000
C         -2.45600        8.50783        0.00000
C         -2.45601        9.92581        0.00000
C         -3.68400       10.63479        0.00000
C         -3.68401       12.05277        0.00000
C         -4.91200       12.76175        0.00000
C         -4.91201       14.17973        0.00000
C         -6.14000       14.88871        0.00000
C         -6.14001       16.30669        0.00000
C         -7.36800       17.01567        0.00000
C         -7.36801       18.43365        0.00000
C         -8.59600       19.14263        0.00000
C         -8.59601       20.56060        0.00000
C         -9.82400       21.26958        0.00000
C         -9.82401       22.68756        0.00000
C        -11.05200       23.39654        0.00000
C        -11.05201       24.81452        0.00000
C        -12.28000       25.52350        0.00000
C        -12.28001       26.94148        0.00000
C        -13.50800       27.65046        0.00000
C        -13.50801       29.06844        0.00000
C        -14.73600       29.77742        0.00000
C        -14.73601       31.19540        0.00000
C        -15.96400       31.90438        0.00000
C        -15.96401       33.32236        0.00000
C        -17.19200       34.03133        0.00000
C        -17.19201       35.44931        0.00000
C        -18.42000       36.15829        0.00000
C        -18.42001       37.57627        0.00000
C        -19.64800       38.28525        0.00000
C        -19.64801       39.70323        0.00000
C        -20.87600       40.41221        0.00000
C        -20.87601       41.83019        0.00000
C        -22.10400       42.53917        0.00000
C        -22.10401       43.95715        0.00000
C        -23.33200       44.66613        0.00000
C        -23.33201       46.08411        0.00000
C        -24.56000       46.79308        0.00000
C        -24.56001       48.21106        0.00000
C        -25.78800       48.92004        0.00000
C        -25.78801       50.33802        0.00000
C        -27.01600       51.04700        0.00000
C        -27.01601       52.46498        0.00000
C        -28.24400       53.17396        0.00000
C        -28.24401       54.59194        0.00000
C        -29.47200       55.30092        0.00000
C        -29.47201       56.71890        0.00000
C        -30.70000       57.42788        0.00000
C        -30.70001       58.84586        0.00000
C        -31.92800       59.55483        0.00000
C        -31.92801       60.97281        0.00000
C        -33.15600       61.68179        0.00000
C        -33.15601       63.09977        0.00000
C          4.91200        0.00000        0.00000
C          4.91199        1.41798        0.00000
C          3.68400        2.12696        0.00000
C          3.68399        3.54494        0.00000
C          2.45600        4.25392        0.00000
C          2.45599        5.67190        0.00000
C          1.22800        6.38088        0.00000
C          1.22799        7.79885        0.00000
C          0.00000        8.50783        0.00000
C         -0.00001        9.92581        0.00000
C         -1.22800       10.63479        0.00000
C         -1.22801       12.05277        0.00000
C         -2.45600       12.76175        0.00000
C         -2.45601       14.17973        0.00000
C         -3.68400       14.88871        0.00000
C         -3.68401       16.30669        0.00000
C         -4.91200       17.01567        0.00000
C         -4.91201       18.43365        0.00000
C         -6.14000       19.14263        0.00000
C         -6.14001       20.56060        0.00000
C         -7.36800       21.26958        0.00000
C         -7.36801       22.68756        0.00000
C         -8.59600       23.39654        0.00000
C         -8.59601       24.81452        0.00000
C         -9.82400       25.52350        0.00000
C         -9.82401       26.94148        0.00000
C        -11.05200       27.65046        0.00000
C        -11.05201       29.06844        0.00000
C        -12.28000       29.77742        0.00000
C        -12.28001       31.19540        0.00000
C        -13.50800       31.90438        0.00000
C        -13.50801       33.32236        0.00000
C        -14.73600       34.03133        0.00000
C        -14.73601       35.44931        0.00000
C        -15.96400       36.15829        0.00000
C        -15.96401       37.57627        0.00000
C        -17.19200       38.28525        0.00000
C        -17.19201       39.70323        0.00000
C        -18.42000       40.41221        0.00000
C        -18.42001       41.83019        0.00000
C        -19.64800       42.53917        0.00000
C        -19.64801       43.95715        0.00000
C        -20.87600       44.66613        0.00000
C        -20.87601       46.08411        0.00000
C        -22.10400       46.79308        0.00000
C        -22.10401       48.21106        0.00000
C        -23.33200       48.92004        0.00000
C        -23.33201       50.33802        0.00000
C        -24.56000       51.04700        0.00000
C        -24.56001       52.46498        0.00000
C        -25.78800       53.17396        0.00000
C        -25.78801       54.59194        0.00000
C        -27.01600       55.30092        0.00000
C        -27.01601       56.71890        0.00000
C        -28.24400       57.42788        0.00000
C        -28.24401       58.84586        0.00000
C        -29.47200       59.55483        0.00000
C        -29.47201       60.97281        0.00000
C        -30.70000       61.68179        0.00000
C        -30.70001       63.09977        0.00000
C          7.36800        0.00000        0.00000
C          7.36799        1.41798        0.00000
C          6.14000        2.12696        0.00000
C          6.13999        3.54494        0.00000
C          4.91200        4.25392        0.00000
C          4.91199        5.67190        0.00000
C          3.68400        6.38088        0.00000
C          3.68399        7.79885        0.00000
C          2.45600        8.50783        0.00000
C          2.45599        9.92581        0.00000
C          1.22800       10.63479        0.00000
C          1.22799       12.05277        0.00000
C          0.00000       12.76175        0.00000
C         -0.00001       14.17973        0.00000
C         -1.22800       14.88871        0.00000
C         -1.22801       16.30669        0.00000
C         -2.45600       17.01567        0.00000
C         -2.45601       18.43365        0.00000
C         -3.68400       19.14263        0.00000
C         -3.68401       20.56060        0.00000
C         -4.91200       21.26958        0.00000
C         -4.91201       22.68756        0.00000
C         -6.14000       23.39654        0.00000
C         -6.14001       24.81452        0.00000
C         -7.36800       25.52350        0.00000
C         -7.36801       26.94148        0.00000
C         -8.59600       27.65046        0.00000
C         -8.59601       29.06844        0.00000
C         -9.82400       29.77742        0.00000
C         -9.82401       31.19540        0.00000
C        -11.05200       31.90438        0.00000
C        -11.05201       33.32236        0.00000
C        -12.28000       34.03133        0.00000
C        -12.28001       35.44931        0.00000
C        -13.50800       36.15829        0.00000
C        -13.50801       37.57627        0.00000
C        -14.73600       38.28525        0.00000
C        -14.73601       39.70323        0.00000
C        -15.96400       40.41221        0.00000
C        -15.96401       41.83019        0.00000
C        -17.19200       42.53917        0.00000
C        -17.19201       43.95715        0.00000
C        -18.42000       44.66613        0.00000
C        -18.42001       46.08411        0.00000
C        -19.64800       46.79308        0.00000
C        -19.64801       48.21106        0.00000
C        -20.87600       48.92004        0.00000
C        -20.87601       50.33802        0.00000
C        -22.10400       51.04700        0.00000
C        -22.10401       52.46498        0.00000
C        -23.33200       53.17396        0.00000
C        -23.33201       54.59194        0.00000
C        -24.56000       55.30092        0.00000
C        -24.56001       56.71890        0.00000
C        -25.78800       57.42788        0.00000
C        -25.78801       58.84586        0.00000
C        -27.01600       59.55483        0.00000
C        -27.01601       60.97281        0.00000
C        -28.24400       61.68179        0.00000
C        -28.24401       63.09977        0.00000
C          9.82400        0.00000        0.00000
C          9.82399        1.41798        0.00000
C          8.59600        2.12696        0.00000
C          8.59599        3.54494        0.00000
C          7.36800        4.25392        0.00000
C          7.36799        5.67190        0.00000
C          6.14000        6.38088        0.00000
C          6.13999        7.79885        0.00000
C          4.91200        8.50783        0.00000
C          4.91199        9.92581        0.00000
C          3.68400       10.63479        0.00000
C          3.68399       12.05277        0.00000
C          2.45600       12.76175        0.00000
C          2.45599       14.17973        0.00000
C          1.22800       14.88871        0.00000
C          1.22799       16.30669        0.00000
C          0.00000       17.01567        0.00000
C         -0.00001       18.43365        0.00000
C         -1.22800       19.14263        0.00000
C         -1.22801       20.56060        0.00000
C         -2.45600       21.26958        0.00000
C         -2.45601       22.68756        0.00000
C         -3.68400       23.39654        0.00000
C         -3.68401       24.81452        0.00000
C         -4.91200       25.52350        0.00000
C         -4.91201       26.94148        0.00000
C         -6.14000       27.65046        0.00000
C         -6.14001       29.06844        0.00000
C         -7.36800       29.77742        0.00000
C         -7.36801       31.19540        0.00000
C         -8.59600       31.90438        0.00000
C         -8.59601       33.32236        0.00000
C         -9.82400       34.03133        0.00000
C         -9.82401       35.44931        0.00000
C        -11.05200       36.15829        0.00000
C        -11.05201       37.57627        0.00000
C        -12.28000       38.28525        0.00000
C        -12.28001       39.70323        0.00000
C        -13.50800       40.41221        0.00000
C        -13.50801       41.83019        0.00000
C        -14.73600       42.53917        0.00000
C        -14.73601       43.95715        0.00000
C        -15.96400       44.66613        0.00000
C        -15.96401       46.08411        0.00000
C        -17.19200       46.79308        0.00000
C        -17.19201       48.21106        0.00000
C        -18.42000       48.92004        0.00000
C        -18.42001       50.33802        0.00000
C        -19.64800       51.04700        0.00000
C        -19.64801       52.46498        0.00000
C        -20.87600       53.17396        0.00000
C        -20.87601       54.59194        0.00000
C        -22.10400       55.30092        0.00000
C        -22.10401       56.71890        0.00000
C        -23.33200       57.42788        0.00000
C        -23.33201       58.84586        0.00000
C        -24.56000       59.55483        0.00000
C        -24.56001       60.97281        0.00000
C        -25.78800       61.68179        0.00000
C        -25.78801       63.09977        0.00000
C         12.28000        0.00000        0.00000
C         12.27999        1.41798        0.00000
C         11.05200        2.12696        0.00000
C         11.05199        3.54494        0.00000
C          9.82400        4.25392        0.00000
C          9.82399        5.67190        0.00000
C          8.59600        6.38088        0.00000
C          8.59599        7.79885        0.00000
C          7.36800        8.50783        0.00000
C          7.36799        9.92581        0.00000
C          6.14000       10.63479        0.00000
C          6.13999       12.05277        0.00000
C          4.91200       12.76175        0.00000
C          4.91199       14.17973        0.00000
C          3.68400       14.88871        0.00000
C          3.68399       16.30669        0.00000
C          2.45600       17.01567        0.00000
C          2.45599       18.43365        0.00000
C          1.22800       19.14263        0.00000
C          1.22799       20.56060        0.00000
C          0.00000       21.26958        0.00000
C         -0.00001       22.68756        0.00000
C         -1.22800       23.39654        0.00000
C         -1.22801       24.81452        0.00000
C         -2.45600       25.52350        0.00000
C         -2.45601       26.94148        0.00000
C         -3.68400       27.65046        0.00000
C         -3.68401       29.06844        0.00000
C         -4.91200       29.77742        0.00000
C         -4.91201       31.19540        0.00000
C         -6.14000       31.90438        0.00000
C         -6.14001       33.32236        0.00000
C         -7.36800       34.03133        0.00000
C         -7.36801       35.44931        0.00000
C         -8.59600       36.15829        0.00000
C         -8.59601       37.57627        0.00000
C         -9.82400       38.28525        0.00000
C         -9.82401       39.70323        0.00000
C        -11.05200       40.41221        0.00000
C        -11.05201       41.83019        0.00000
C        -12.28000       42.53917        0.00000
C        -12.28001       43.95715        0.00000
C        -13.50800       44.66613        0.00000
C        -13.50801       46.08411        0.00000
C        -14.73600       46.79308        0.00000
C        -14.73601       48.21106        0.00000
C        -15.96400       48.92004        0.00000
C        -15.96401       50.33802        0.00000
C        -17.19200       51.04700        0.00000
C        -17.19201       52.46498        0.00000
C        -18.42000       53.17396        0.00000
C        -18.42001       54.59194        0.00000
C        -19.64800       55.30092        0.00000
C        -19.64801       56.71890        0.00000
C        -20.87600       57.42788        0.00000
C        -20.87601       58.84586        0.00000
C        -22.10400       59.55483        0.00000
C        -22.10401       60.97281        0.00000
C        -23.33200       61.68179        0.00000
C        -23.33201       63.09977        0.00000
C         14.73600        0.00000        0.00000
C         14.73599        1.41798        0.00000
C         13.50800        2.12696        0.00000
C         13.50799        3.54494        0.00000
C         12.28000        4.25392        0.00000
C         12.27999        5.67190        0.00000
C         11.05200        6.38088        0.00000
C         11.05199        7.79885        0.00000
C          9.82400        8.50783        0.00000
C          9.82399        9.92581        0.00000
C          8.59600       10.63479        0.00000
C          8.59599       12.05277        0.00000
C          7.36800       12.76175        0.00000
C          7.36799       14.17973        0.00000
C          6.14000       14.88871        0.00000
C          6.13999       16.30669        0.00000
C          4.91200       17.01567        0.00000
C          4.91199       18.43365        0.00000
C          3.68400       19.14263        0.00000
C          3.68399       20.56060        0.00000
C          2.45600       21.26958        0.00000
C          2.45599       22.68756        0.00000
C          1.22800       23.39654        0.00000
C          1.22799       24.81452        0.00000
C          0.00000       25.52350        0.00000
C         -0.00001       26.94148        0.00000
C         -1.22800       27.65046        0.00000
C         -1.22801       29.06844        0.00000
C         -2.45600       29.77742        0.00000
C         -2.45601       31.19540        0.00000
C         -3.68400       31.90438        0.00000
C         -3.68401       33.32236        0.00000
C         -4.91200       34.03133        0.00000
C         -4.91201       35.44931        0.00000
C         -6.14000       36.15829        0.00000
C         -6.14001       37.57627        0.00000
C         -7.36800       38.28525        0.00000
C         -7.36801       39.70323        0.00000
C         -8.59600       40.41221        0.00000
C         -8.59601       41.83019        0.00000
C         -9.82400       42.53917        0.00000
C         -9.82401       43.95715        0.00000
C        -11.05200       44.66613        0.00000
C        -11.05201       46.08411        0.00000
C        -12.28000       46.79308        0.00000
C        -12.28001       48.21106        0.00000
C        -13.50800       48.92004        0.00000
C        -13.50801       50.33802        0.00000
C        -14.73600       51.04700        0.00000
C        -14.73601       52.46498        0.00000
C        -15.96400       53.17396        0.00000
C        -15.96401       54.59194        0.00000
C        -17.19200       55.30092        0.00000
C        -17.19201       56.71890        0.00000
C        -18.42000       57.42788        0.00000
C        -18.42001       58.84586        0.00000
C        -19.64800       59.55483        0.00000
C        -19.64801       60.97281        0.00000
C        -20.87600       61.68179        0.00000
C        -20.87601       63.09977        0.00000
C         17.19200        0.00000        0.00000
C         17.19199        1.41798        0.00000
C         15.96400        2.12696        0.00000
C         15.96399        3.54494        0.00000
C         14.73600        4.25392        0.00000
C         14.73599        5.67190        0.00000
C         13.50800        6.38088        0.00000
C         13.50799        7.79885        0.00000
C         12.28000        8.50783        0.00000
C         12.27999        9.92581        0.00000
C         11.05200       10.63479        0.00000
C         11.05199       12.05277        0.00000
C          9.82400       12.76175        0.00000
C          9.82399       14.17973        0.00000
C          8.59600       14.88871        0.00000
C          8.59599       16.30669        0.00000
C          7.36800       17.01567        0.00000
C          7.36799       18.43365        0.00000
C          6.14000       19.14263        0.00000
C          6.13999       20.56060        0.00000
C          4.91200       21.26958        0.00000
C          4.91199       22.68756        0.00000
C          3.68400       23.39654        0.00000
C          3.68399       24.81452        0.00000
C          2.45600       25.52350        0.00000
C          2.45599       26.94148        0.00000
C          1.22800       27.65046        0.00000
C          1.22799       29.06844        0.00000
C          0.00000       29.77742        0.00000
C         -0.00001       31.19540        0.00000
C         -1.22800       31.90438        0.00000
C         -1.22801       33.32236        0.00000
C         -2.45600       34.03133        0.00000
C         -2.45601       35.44931        0.00000
C         -3.68400       36.15829        0.00000
C         -3.68401       37.57627        0.00000
C         -4.91200       38.28525        0.00000
C         -4.91201       39.70323        0.00000
C         -6.14000       40.41221        0.00000
C         -6.14001       41.83019        0.00000
C         -7.36800       42.53917        0.00000
C         -7.36801       43.95715        0.00000
C         -8.59600       44.66613        0.00000
C         -8.59601       46.08411        0.00000
C         -9.82400       46.79308        0.00000
C         -9.82401       48.21106        0.00000
C        -11.05200       48.92004        0.00000
C        -11.05201       50.33802        0.00000
C        -12.28000       51.04700        0.00000
C        -12.28001       52.46498        0.00000
C        -13.50800       53.17396        0.00000
C        -13.50801       54.59194        0.00000
C        -14.73600       55.30092        0.00000
C        -14.73601       56.71890        0.00000
C        -15.96400       57.42788        0.00000
C        -15.96401       58.84586        0.00000
C        -17.19200       59.55483        0.00000
C        -17.19201       60.97281        0.00000
C        -18.42000       61.68179        0.00000
C        -18.42001       63.09977        0.00000
C         19.64800        0.00000        0.00000
C         19.64799        1.41798        0.00000
C         18.42000        2.12696        0.00000
C         18.41999        3.54494        0.00000
C         17.19200        4.25392        0.00000
C         17.19199        5.67190        0.00000
C         15.96400        6.38088        0.00000
C         15.96399        7.79885        0.00000
C         14.73600        8.50783        0.00000
C         14.73599        9.92581        0.00000
C         13.50800       10.63479        0.00000
C         13.50799       12.05277        0.00000
C         12.28000       12.76175        0.00000
C         12.27999       14.17973        0.00000
C         11.05200       14.88871        0.00000
C         11.05199       16.30669        0.00000
C          9.82400       17.01567        0.00000
C          9.82399       18.43365        0.00000
C          8.59600       19.14263        0.00000
C          8.59599       20.56060        0.00000
C          7.36800       21.26958        0.00000
C          7.36799       22.68756        0.00000
C          6.14000       23.39654        0.00000
C          6.13999       24.81452        0.00000
C          4.91200       25.52350        0.00000
C          4.91199       26.94148        0.00000
C          3.68400       27.65046        0.00000
C          3.68399       29.06844        0.00000
C          2.45600       29.77742        0.00000
C          2.45599       31.19540        0.00000
C          1.22800       31.90438        0.00000
C          1.22799       33.32236        0.00000
C          0.00000       34.03133        0.00000
C         -0.00001       35.44931        0.00000
C         -1.22800       36.15829        0.00000
C         -1.22801       37.57627        0.00000
C         -2.45600       38.28525        0.00000
C         -2.45601       39.70323        0.00000
C         -3.68400       40.41221        0.00000
C         -3.68401       41.83019        0.00000
C         -4.91200       42.53917        0.00000
C         -4.91201       43.95715        0.00000
C         -6.14000       44.66613        0.00000
C         -6.14001       46.08411        0.00000
C         -7.36800       46.79308        0.00000
C         -7.36801       48.21106        0.00000
C         -8.59600       48.92004        0.00000
C         -8.59601       50.33802        0.00000
C         -9.82400       51.04700        0.00000
C         -9.82401       52.46498        0.00000
C        -11.05200       53.17396        0.00000
C        -11.05201       54.59194        0.00000
C        -12.28000       55.30092        0.00000
C        -12.28001       56.71890        0.00000
C        -13.50800       57.42788        0.00000
C        -13.50801       58.84586        0.00000
C        -14.73600       59.55483        0.00000
C        -14.73601       60.97281        0.00000
C        -15.96400       61.68179        0.00000
C        -15.96401       63.09977        0.00000
C         22.10400        0.00000        0.00000
C         22.10399        1.41798        0.00000
C         20.87600        2.12696        0.00000
C         20.87599        3.54494        0.00000
C         19.64800        4.25392        0.00000
C         19.64799        5.67190        0.00000
C         18.42000        6.38088        0.00000
C         18.41999        7.79885        0.00000
C         17.19200        8.50783        0.00000
C         17.19199        9.92581        0.00000
C         15.96400       10.63479        0.00000
C         15.96399       12.05277        0.00000
C         14.73600       12.76175        0.00000
C         14.73599       14.17973        0.00000
C         13.50800       14.88871        0.00000
C         13.50799       16.30669        0.00000
C         12.28000       17.01567        0.00000
C         12.27999       18.43365        0.00000
C         11.05200       19.14263        0.00000
C         11.05199       20.56060        0.00000
C          9.82400       21.26958        0.00000
C          9.82399       22.68756        0.00000
C          8.59600       23.39654        0.00000
C          8.59599       24.81452        0.00000
C          7.36800       25.52350        0.00000
C          7.36799       26.94148        0.00000
C          6.14000       27.65046        0.00000
C          6.13999       29.06844        0.00000
C          4.91200       29.77742        0.00000
C          4.91199       31.19540        0.00000
C          3.68400       31.90438        0.00000
C          3.68399       33.32236        0.00000
C          2.45600       34.03133        0.00000
C          2.45599       35.44931        0.00000
C          1.22800       36.15829        0.00000
C          1.22799       37.57627        0.00000
C          0.00000       38.28525        0.00000
C         -0.00001       39.70323        0.00000
C         -1.22800       40.41221        0.00000
C         -1.22801       41.83019        0.00000
C         -2.45600       42.53917        0.00000
C         -2.45601       43.95715        0.00000
C         -3.68400       44.66613        0.00000
C         -3.68401       46.08411        0.00000
C         -4.91200       46.79308        0.00000
C         -4.91201       48.21106        0.00000
C         -6.14000       48.92004        0.00000
C         -6.14001       50.33802        0.00000
C         -7.36800       51.04700        0.00000
C         -7.36801       52.46498        0.00000
C         -8.59600       53.17396        0.00000
C         -8.59601       54.59194        0.00000
C         -9.82400       55.30092        0.00000
C         -9.82401       56.71890        0.00000
C        -11.05200       57.42788        0.00000
C        -11.05201       58.84586        0.00000
C        -12.28000       59.55483        0.00000
C        -12.28001       60.97281        0.00000
C        -13.50800       61.68179        0.00000
C        -13.50801       63.09977        0.00000
C         24.56000        0.00000        0.00000
C         24.55999        1.41798        0.00000
C         23.33200        2.12696        0.00000
C         23.33199        3.54494        0.00000
C         22.10400        4.25392        0.00000
C         22.10399        5.67190        0.00000
C         20.87600        6.38088        0.00000
C         20.87599        7.79885        0.00000
C         19.64800        8.50783        0.00000
C         19.64799        9.92581        0.00000
C         18.42000       10.63479        0.00000
C         18.41999       12.05277        0.00000
C         17.19200       12.76175        0.00000
C         17.19199       14.17973        0.00000
C         15.96400       14.88871        0.00000
C         15.96399       16.30669        0.00000
C         14.73600       17.01567        0.00000
C         14.73599       18.43365        0.00000
C         13.50800       19.14263        0.00000
C         13.50799       20.56060        0.00000
C         12.28000       21.26958        0.00000
C         12.27999       22.68756        0.00000
C         11.05200       23.39654        0.00000
C         11.05199       24.81452        0.00000
C          9.82400       25.52350        0.00000
C          9.82399       26.94148        0.00000
C          8.59600       27.65046        0.00000
C          8.59599       29.06844        0.00000
C          7.36800       29.77742        0.00000
C          7.36799       31.19540        0.00000
C          6.14000       31.90438        0.00000
C          6.13999       33.32236        0.00000
C          4.91200       34.03133        0.00000
C          4.91199       35.44931        0.00000
C          3.68400       36.15829        0.00000
C          3.68399       37.57627        0.00000
C          2.45600       38.28525        0.00000
C          2.45599       39.70323        0.00000
C          1.22800       40.41221        0.00000
C          1.22799       41.83019        0.00000
C          0.00000       42.53917        0.00000
C         -0.00001       43.95715        0.00000
C         -1.22800       44.66613        0.00000
C         -1.22801       46.08411        0.00000
C         -2.45600       46.79308        0.00000
C         -2.45601       48.21106        0.00000
C         -3.68400       48.92004        0.00000
C         -3.68401       50.33802        0.00000
C         -4.91200       51.04700        0.00000
C         -4.91201       52.46498        0.00000
C         -6.14000       53.17396        0.00000
C         -6.14001       54.59194        0.00000
C         -7.36800       55.30092        0.00000
C         -7.36801       56.71890        0.00000
C         -8.59600       57.42788        0.00000
C         -8.59601       58.84586        0.00000
C         -9.82400       59.55483        0.00000
C         -9.82401       60.97281        0.00000
C        -11.05200       61.68179        0.00000
C        -11.05201       63.09977        0.00000
C         27.01600        0.00000        0.00000
C         27.01599        1.41798        0.00000
C         25.78800        2.12696        0.00000
C         25.78799        3.54494        0.00000
C         24.56000        4.25392        0.00000
C         24.55999        5.67190        0.00000
C         23.33200        6.38088        0.00000
C         23.33199        7.79885        0.00000
C         22.10400        8.50783        0.00000
C         22.10399        9.92581        0.00000
C         20.87600       10.63479        0.00000
C         20.87599       12.05277        0.00000
C         19.64800       12.76175        0.00000
C         19.64799       14.17973        0.00000
C         18.42000       14.88871        0.00000
C         18.41999       16.30669        0.00000
C         17.19200       17.01567        0.00000
C         17.19199       18.43365        0.00000
C         15.96400       19.14263        0.00000
C         15.96399       20.56060        0.00000
C         14.73600       21.26958        0.00000
C         14.73599       22.68756        0.00000
C         13.50800       23.39654        0.00000
C         13.50799       24.81452        0.00000
C         12.28000       25.52350        0.00000
C         12.27999       26.94148        0.00000
C         11.05200       27.65046        0.00000
C         11.05199       29.06844        0.00000
C          9.82400       29.77742        0.00000
C          9.82399       31.19540        0.00000
C          8.59600       31.90438        0.00000
C          8.59599       33.32236        0.00000
C          7.36800       34.03133        0.00000
C          7.36799       35.44931        0.00000
C          6.14000       36.15829        0.00000
C          6.13999       37.57627        0.00000
C          4.91200       38.28525        0.00000
C          4.91199       39.70323        0.00000
C          3.68400       40.41221        0.00000
C          3.68399       41.83019        0.00000
C          2.45600       42.53917        0.00000
C          2.45599       43.95715        0.00000
C          1.22800       44.66613        0.00000
C          1.22799       46.08411        0.00000
C          0.00000       46.79308        0.00000
C         -0.00001       48.21106        0.00000
C         -1.22800       48.92004        0.00000
C         -1.22801       50.33802        0.00000
C         -2.45600       51.04700        0.00000
C         -2.45601       52.46498        0.00000
C         -3.68400       53.17396        0.00000
C         -3.68401       54.59194        0.00000
C         -4.91200       55.30092        0.00000
C         -4.91201       56.71890        0.00000
C         -6.14000       57.42788        0.00000
C         -6.14001       58.84586        0.00000
C         -7.36800       59.55483        0.00000
C         -7.36801       60.97281        0.00000
C         -8.59600       61.68179        0.00000
C         -8.59601       63.09977        0.00000
C         29.47200        0.00000        0.00000
C         29.47199        1.41798        0.00000
C         28.24400        2.12696        0.00000
C         28.24399        3.54494        0.00000
C         27.01600        4.25392        0.00000
C         27.01599        5.67190        0.00000
C         25.78800        6.38088        0.00000
C         25.78799        7.79885        0.00000
C         24.56000        8.50783        0.00000
C         24.55999        9.92581        0.00000
C         23.33200       10.63479        0.00000
C         23.33199       12.05277        0.00000
C         22.10400       12.76175        0.00000
C         22.10399       14.17973        0.00000
C         20.87600       14.88871        0.00000
C         20.87599       16.30669        0.00000
C         19.64800       17.01567        0.00000
C         19.64799       18.43365        0.00000
C         18.42000       19.14263        0.00000
C         18.41999       20.56060        0.00000
C         17.19200       21.26958        0.00000
C         17.19199       22.68756        0.00000
C         15.96400       23.39654        0.00000
C         15.96399       24.81452        0.00000
C         14.73600       25.52350        0.00000
C         14.73599       26.94148        0.00000
C         13.50800       27.65046        0.00000
C         13.50799       29.06844        0.00000
C         12.28000       29.77742        0.00000
C         12.27999       31.19540        0.00000
C         11.05200       31.90438        0.00000
C         11.05199       33.32236        0.00000
C          9.82400       34.03133        0.00000
C          9.82399       35.44931        0.00000
C          8.59600       36.15829        0.00000
C          8.59599       37.57627        0.00000
C          7.36800       38.28525        0.00000
C          7.36799       39.70323        0.00000
C          6.14000       40.41221        0.00000
C          6.13999       41.83019        0.00000
C          4.91200       42.53917        0.00000
C          4.91199       43.95715        0.00000
C          3.68400       44.66613        0.00000
C          3.68399       46.08411        0.00000
C          2.45600       46.79308        0.00000
C          2.45599       48.21106        0.00000
C          1.22800       48.92004        0.00000
C          1.22799       50.33802        0.00000
C          0.00000       51.04700        0.00000
C         -0.00001       52.46498        0.00000
C         -1.22800       53.17396        0.00000
C         -1.22801       54.59194        0.00000
C         -2.45600       55.30092        0.00000
C         -2.45601       56.71890        0.00000
C         -3.68400       57.42788        0.00000
C         -3.68401       58.84586        0.00000
C         -4.91200       59.55483        0.00000
C         -4.91201       60.97281        0.00000
C         -6.14000       61.68179        0.00000
C         -6.14001       63.09977        0.00000
C         31.92800        0.00000        0.00000
C         31.92799        1.41798        0.00000
C         30.70000        2.12696        0.00000
C         30.69999        3.54494        0.00000
C         29.47200        4.25392        0.00000
C         29.47199        5.67190        0.00000
C         28.24400        6.38088        0.00000
C         28.24399        7.79885        0.00000
C         27.01600        8.50783        0.00000
C         27.01599        9.92581        0.00000
C         25.78800       10.63479        0.00000
C         25.78799       12.05277        0.00000
C         24.56000       12.76175        0.00000
C         24.55999       14.17973        0.00000
C         23.33200       14.88871        0.00000
C         23.33199       16.30669        0.00000
C         22.10400       17.01567        0.00000
C         22.10399       18.43365        0.00000
C         20.87600       19.14263        0.00000
C         20.87599       20.56060        0.00000
C         19.64800       21.26958        0.00000
C         19.64799       22.68756        0.00000
C         18.42000       23.39654        0.00000
C         18.41999       24.81452        0.00000
C         17.19200       25.52350        0.00000
C         17.19199       26.94148        0.00000
C         15.96400       27.65046        0.00000
C         15.96399       29.06844        0.00000
C         14.73600       29.77742        0.00000
C         14.73599       31.19540        0.00000
C         13.50800       31.90438        0.00000
C         13.50799       33.32236        0.00000
C         12.28000       34.03133        0.00000
C         12.27999       35.44931        0.00000
C         11.05200       36.15829        0.00000
C         11.05199       37.57627        0.00000
C          9.82400       38.28525        0.00000
C          9.82399       39.70323        0.00000
C          8.59600       40.41221        0.00000
C          8.59599       41.83019        0.00000
C          7.36800       42.53917        0.00000
C          7.36799       43.95715        0.00000
C          6.14000       44.66613        0.00000
C          6.13999       46.08411        0.00000
C          4.91200       46.79308        0.00000
C          4.91199       48.21106        0.00000
C          3.68400       48.92004        0.00000
C          3.68399       50.33802        0.00000
C          2.45600       51.04700        0.00000
C          2.45599       52.46498        0.00000
C          1.22800       53.17396        0.00000
C          1.22799       54.59194        0.00000
C          0.00000       55.30092        0.00000
C         -0.00001       56.71890        0.00000
C         -1.22800       57.42788        0.00000
C         -1.22801       58.84586        0.00000
C         -2.45600       59.55483        0.00000
C         -2.45601       60.97281        0.00000
C         -3.68400       61.68179        0.00000
C         -3.68401       63.09977        0.00000
C         34.38400        0.00000        0.00000
C         34.38399        1.41798        0.00000
C         33.15600        2.12696        0.00000
C         33.15599        3.54494        0.00000
C         31.92800        4.25392        0.00000
C         31.92799        5.67190        0.00000
C         30.70000        6.38088        0.00000
C         30.69999        7.79885        0.00000
C         29.47200        8.50783        0.00000
C         29.47199        9.92581        0.00000
C         28.24400       10.63479        0.00000
C         28.24399       12.05277        0.00000
C         27.01600       12.76175        0.00000
C         27.01599       14.17973        0.00000
C         25.78800       14.88871        0.00000
C         25.78799       16.30669        0.00000
C         24.56000       17.01567        0.00000
C         24.55999       18.43365        0.00000
C         23.33200       19.14263        0.00000
C         23.33199       20.56060        0.00000
C         22.10400       21.26958        0.00000
C         22.10399       22.68756        0.00000
C         20.87600       23.39654        0.00000
C         20.87599       24.81452        0.00000
C         19.64800       25.52350        0.00000
C         19.64799       26.94148        0.00000
C         18.42000       27.65046        0.00000
C         18.41999       29.06844        0.00000
C         17.19200       29.77742        0.00000
C         17.19199       31.19540        0.00000
C         15.96400       31.90438        0.00000
C         15.96399       33.32236        0.00000
C         14.73600       34.03133        0.00000
C         14.73599       35.44931        0.00000
C         13.50800       36.15829        0.00000
C         13.50799       37.57627        0.00000
C         12.28000       38.28525        0.00000
C         12.27999       39.70323        0.00000
C         11.05200       40.41221        0.00000
C         11.05199       41.83019        0.00000
C          9.82400       42.53917        0.00000
C          9.82399       43.95715        0.00000
C          8.59600       44.66613        0.00000
C          8.59599       46.08411        0.00000
C          7.36800       46.79308        0.00000
C          7.36799       48.21106        0.00000
C          6.14000       48.92004        0.00000
C          6.13999       50.33802        0.00000
C          4.91200       51.04700        0.00000
C          4.91199       52.46498        0.00000
C          3.68400       53.17396        0.00000
C          3.68399       54.59194        0.00000
C          2.45600       55.30092        0.00000
C          2.45599       56.71890        0.00000
C          1.22800       57.42788        0.00000
C          1.22799       58.84586        0.00000
C          0.00000       59.55483        0.00000
C         -0.00001       60.97281        0.00000
C         -1.22800       61.68179        0.00000
C         -1.22801       63.09977        0.00000
C         36.84000        0.00000        0.00000
C         36.83999        1.41798        0.00000
C         35.61200        2.12696        0.00000
C         35.61199        3.54494        0.00000
C         34.38400        4.25392        0.00000
C         34.38399        5.67190        0.00000
C         33.15600        6.38088        0.00000
C         33.15599        7.79885        0.00000
C         31.92800        8.50783        0.00000
C         31.92799        9.92581        0.00000
C         30.70000       10.63479        0.00000
C         30.69999       12.05277        0.00000
C         29.47200       12.76175        0.00000
C         29.47199       14.17973        0.00000
C         28.24400       14.88871        0.00000
C         28.24399       16.30669        0.00000
C         27.01600       17.01567        0.00000
C         27.01599       18.43365        0.00000
C         25.78800       19.14263        0.00000
C         25.78799       20.56060        0.00000
C         24.56000       21.26958        0.00000
C         24.55999       22.68756        0.00000
C         23.33200       23.39654        0.00000
C         23.33199       24.81452        0.00000
C         22.10400       25.52350        0.00000
C         22.10399       26.94148        0.00000
C         20.87600       27.65046        0.00000
C         20.87599       29.06844        0.00000
C         19.64800       29.77742        0.00000
C         19.64799       31.19540        0.00000
C         18.42000       31.90438        0.00000
C         18.41999       33.32236        0.00000
C         17.19200       34.03133        0.00000
C         17.19199       35.44931        0.00000
C         15.96400       36.15829        0.00000
C         15.96399       37.57627        0.00000
C         14.73600       38.28525        0.00000
C         14.73599       39.70323        0.00000
C         13.50800       40.41221        0.00000
C         13.50799       41.83019        0.00000
C         12.28000       42.53917        0.00000
C         12.27999       43.95715        0.00000
C         11.05200       44.66613        0.00000
C         11.05199       46.08411        0.00000
C          9.82400       46.79308        0.00000
C          9.82399       48.21106        0.00000
C          8.59600       48.92004        0.00000
C          8.59599       50.33802        0.00000
C          7.36800       51.04700        0.00000
C          7.36799       52.46498        0.00000
C          6.14000       53.17396        0.00000
C          6.13999       54.59194        0.00000
C          4.91200       55.30092        0.00000
C          4.91199       56.71890        0.00000
C          3.68400       57.42788        0.00000
C          3.68399       58.84586        0.00000
C          2.45600       59.55483        0.00000
C          2.45599       60.97281        0.00000
C          1.22800       61.68179        0.00000
C          1.22799       63.09977        0.00000
C         39.29600        0.00000        0.00000
C         39.29599        1.41798        0.00000
C         38.06800        2.12696        0.00000
C         38.06799        3.54494        0.00000
C         36.84000        4.25392        0.00000
C         36.83999        5.67190        0.00000
C         35.61200        6.38088        0.00000
C         35.61199        7.79885        0.00000
C         34.38400        8.50783        0.00000
C         34.38399        9.92581        0.00000
C         33.15600       10.63479        0.00000
C         33.15599       12.05277        0.00000
C         31.92800       12.76175        0.00000
C         31.92799       14.17973        0.00000
C         30.70000       14.88871        0.00000
C         30.69999       16.30669        0.00000
C         29.47200       17.01567        0.00000
C         29.47199       18.43365        0.00000
C         28.24400       19.14263        0.00000
C         28.24399       20.56060        0.00000
C         27.01600       21.26958        0.00000
C         27.01599       22.68756        0.00000
C         25.78800       23.39654        0.00000
C         25.78799       24.81452        0.00000
C         24.56000       25.52350        0.00000
C         24.55999       26.94148        0.00000
C         23.33200       27.65046        0.00000
C         23.33199       29.06844        0.00000
C         22.10400       29.77742        0.00000
C         22.10399       31.19540        0.00000
C         20.87600       31.90438        0.00000
C         20.87599       33.32236        0.00000
C         19.64800       34.03133        0.00000
C         19.64799       35.44931        0.00000
C         18.42000       36.15829        0.00000
C         18.41999       37.57627        0.00000
C         17.19200       38.28525        0.00000
C         17.19199       39.70323        0.00000
C         15.96400       40.41221        0.00000
C         15.96399       41.83019        0.00000
C         14.73600       42.53917        0.00000
C         14.73599       43.95715        0.00000
C         13.50800       44.66613        0.00000
C         13.50799       46.08411        0.00000
C         12.28000       46.79308        0.00000
C         12.27999       48.21106        0.00000
C         11.05200       48.92004        0.00000
C         11.05199       50.33802        0.00000
C          9.82400       51.04700        0.00000
C          9.82399       52.46498        0.00000
C          8.59600       53.17396        0.00000
C          8.59599       54.59194        0.00000
C          7.36800       55.30092        0.00000
C          7.36799       56.71890        0.00000
C          6.14000       57.42788        0.00000
C          6.13999       58.84586        0.00000
C          4.91200       59.55483        0.00000
C          4.91199       60.97281        0.00000
C          3.68400       61.68179        0.00000
C          3.68399       63.09977        0.00000
C         41.75200        0.00000        0.00000
C         41.75199        1.41798        0.00000
C         40.52400        2.12696        0.00000
C         40.52399        3.54494        0.00000
C         39.29600        4.25392        0.00000
C         39.29599        5.67190        0.00000
C         38.06800        6.38088        0.00000
C         38.06799        7.79885        0.00000
C         36.84000        8.50783        0.00000
C         36.83999        9.92581        0.00000
C         35.61200       10.63479        0.00000
C         35.61199       12.05277        0.00000
C         34.38400       12.76175        0.00000
C         34.38399       14.17973        0.00000
C         33.15600       14.88871        0.00000
C         33.15599       16.30669        0.00000
C         31.92800       17.01567        0.00000
C         31.92799       18.43365        0.00000
C         30.70000       19.14263        0.00000
C         30.69999       20.56060        0.00000
C         29.47200       21.26958        0.00000
C         29.47199       22.68756        0.00000
C         28.24400       23.39654        0.00000
C         28.24399       24.81452        0.00000
C         27.01600       25.52350        0.00000
C         27.01599       26.94148        0.00000
C         25.78800       27.65046        0.00000
C         25.78799       29.06844        0.00000
C         24.56000       29.77742        0.00000
C         24.55999       31.19540        0.00000
C         23.33200       31.90438        0.00000
C         23.33199       33.32236        0.00000
C         22.10400       34.03133        0.00000
C         22.10399       35.44931        0.00000
C         20.87600       36.15829        0.00000
C         20.87599       37.57627        0.00000
C         19.64800       38.28525        0.00000
C         19.64799       39.70323        0.00000
C         18.42000       40.41221        0.00000
C         18.41999       41.83019        0.00000
C         17.19200       42.53917        0.00000
C         17.19199       43.95715        0.00000
C         15.96400       44.66613        0.00000
C         15.96399       46.08411        0.00000
C         14.73600       46.79308        0.00000
C         14.73599       48.21106        0.00000
C         13.50800       48.92004        0.00000
C         13.50799       50.33802        0.00000
C         12.28000       51.04700        0.00000
C         12.27999       52.46498        0.00000
C         11.05200       53.17396        0.00000
C         11.05199       54.59194        0.00000
C          9.82400       55.30092        0.00000
C          9.82399       56.71890        0.00000
C          8.59600       57.42788        0.00000
C          8.59599       58.84586        0.00000
C          7.36800       59.55483        0.00000
C          7.36799       60.97281        0.00000
C          6.14000       61.68179        0.00000
C          6.13999       63.09977        0.00000
C         44.20800        0.00000        0.00000
C         44.20799        1.41798        0.00000
C         42.98000        2.12696        0.00000
C         42.97999        3.54494        0.00000
C         41.75200        4.25392        0.00000
C         41.75199        5.67190        0.00000
C         40.52400        6.38088        0.00000
C         40.52399        7.79885        0.00000
C         39.29600        8.50783        0.00000
C         39.29599        9.92581        0.00000
C         38.06800       10.63479        0.00000
C         38.06799       12.05277        0.00000
C         36.84000       12.76175        0.00000
C         36.83999       14.17973        0.00000
C         35.61200       14.88871        0.00000
C         35.61199       16.30669        0.00000
C         34.38400       17.01567        0.00000
C         34.38399       18.43365        0.00000
C         33.15600       19.14263        0.00000
C         33.15599       20.56060        0.00000
C         31.92800       21.26958        0.00000
C         31.92799       22.68756        0.00000
C         30.70000       23.39654        0.00000
C         30.69999       24.81452        0.00000
C         29.47200       25.52350        0.00000
C         29.47199       26.94148        0.00000
C         28.24400       27.65046        0.00000
C         28.24399       29.06844        0.00000
C         27.01600       29.77742        0.00000
C         27.01599       31.19540        0.00000
C         25.78800       31.90438        0.00000
C         25.78799       33.32236        0.00000
C         24.56000       34.03133        0.00000
C         24.55999       35.44931        0.00000
C         23.33200       36.15829        0.00000
C         23.33199       37.57627        0.00000
C         22.10400       38.28525        0.00000
C         22.10399       39.70323        0.00000
C         20.87600       40.41221        0.00000
C         20.87599       41.83019        0.00000
C         19.64800       42.53917        0.00000
C         19.64799       43.95715        0.00000
C         18.42000       44.66613        0.00000
C         18.41999       46.08411        0.00000
C         17.19200       46.79308        0.00000
C         17.19199       48.21106        0.00000
C         15.96400       48.92004        0.00000
C         15.96399       50.33802        0.00000
C         14.73600       51.04700        0.00000
C         14.73599       52.46498        0.00000
C         13.50800       53.17396        0.00000
C         13.50799       54.59194        0.00000
C         12.28000       55.30092        0.00000
C         12.27999       56.71890        0.00000
C         11.05200       57.42788        0.00000
C         11.05199       58.84586        0.00000
C          9.82400       59.55483        0.00000
C          9.82399       60.97281        0.00000
C          8.59600       61.68179        0.00000
C          8.59599       63.09977        0.00000
C         46.66400        0.00000        0.00000
C         46.66399        1.41798        0.00000
C         45.43600        2.12696        0.00000
C         45.43599        3.54494        0.00000
C         44.20800        4.25392        0.00000
C         44.20799        5.67190        0.00000
C         42.98000        6.38088        0.00000
C         42.97999        7.79885        0.00000
C         41.75200        8.50783        0.00000
C         41.75199        9.92581        0.00000
C         40.52400       10.63479        0.00000
C         40.52399       12.05277        0.00000
C         39.29600       12.76175        0.00000
C         39.29599       14.17973        0.00000
C         38.06800       14.88871        0.00000
C         38.06799       16.30669        0.00000
C         36.84000       17.01567        0.00000
C         36.83999       18.43365        0.00000
C         35.61200       19.14263        0.00000
C         35.61199       20.56060        0.00000
C         34.38400       21.26958        0.00000
C         34.38399       22.68756        0.00000
C         33.15600       23.39654        0.00000
C         33.15599       24.81452        0.00000
C         31.92800       25.52350        0.00000
C         31.92799       26.94148        0.00000
C         30.70000       27.65046        0.00000
C         30.69999       29.06844        0.00000
C         29.47200       29.77742        0.00000
C         29.47199       31.19540        0.00000
C         28.24400       31.90438        0.00000
C         28.24399       33.32236        0.00000
C         27.01600       34.03133        0.00000
C         27.01599       35.44931        0.00000
C         25.78800       36.15829        0.00000
C         25.78799       37.57627        0.00000
C         24.56000       38.28525        0.00000
C         24.55999       39.70323        0.00000
C         23.33200       40.41221        0.00000
C         23.33199       41.83019        0.00000
C         22.10400       42.53917        0.00000
C         22.10399       43.95715        0.00000
C         20.87600       44.66613        0.00000
C         20.87599       46.08411        0.00000
C         19.64800       46.79308        0.00000
C         19.64799       48.21106        0.00000
C         18.42000       48.92004        0.00000
C         18.41999       50.33802        0.00000
C         17.19200       51.04700        0.00000
C         17.19199       52.46498        0.00000
C         15.96400       53.17396        0.00000
C         15.96399       54.59194        0.00000
C         14.73600       55.30092        0.00000
C         14.73599       56.71890        0.00000
C         13.50800       57.42788        0.00000
C         13.50799       58.84586        0.00000
C         12.28000       59.55483        0.00000
C         12.27999       60.97281        0.00000
C         11.05200       61.68179        0.00000
C         11.05199       63.09977        0.00000
C         49.12000        0.00000        0.00000
C         49.11999        1.41798        0.00000
C         47.89200        2.12696        0.00000
C         47.89199        3.54494        0.00000
C         46.66400        4.25392        0.00000
C         46.66399        5.67190        0.00000
C         45.43600        6.38088        0.00000
C         45.43599        7.79885        0.00000
C         44.20800        8.50783        0.00000
C         44.20799        9.92581        0.00000
C         42.98000       10.63479        0.00000
C         42.97999       12.05277        0.00000
C         41.75200       12.76175        0.00000
C         41.75199       14.17973        0.00000
C         40.52400       14.88871        0.00000
C         40.52399       16.30669        0.00000
C         39.29600       17.01567        0.00000
C         39.29599       18.43365        0.00000
C         38.06800       19.14263        0.00000
C         38.06799       20.56060        0.00000
C         36.84000       21.26958        0.00000
C         36.83999       22.68756        0.00000
C         35.61200       23.39654        0.00000
C         35.61199       24.81452        0.00000
C         34.38400       25.52350        0.00000
C         34.38399       26.94148        0.00000
C         33.15600       27.65046        0.00000
C         33.15599       29.06844        0.00000
C         31.92800       29.77742        0.00000
C         31.92799       31.19540        0.00000
C         30.70000       31.90438        0.00000
C         30.69999       33.32236        0.00000
C         29.47200       34.03133        0.00000
C         29.47199       35.44931        0.00000
C         28.24400       36.15829        0.00000
C         28.24399       37.57627        0.00000
C         27.01600       38.28525        0.00000
C         27.01599       39.70323        0.00000
C         25.78800       40.41221        0.00000
C         25.78799       41.83019        0.00000
C         24.56000       42.53917        0.00000
C         24.55999       43.95715        0.00000
C         23.33200       44.66613        0.00000
C         23.33199       46.08411        0.00000
C         22.10400       46.79308        0.00000
C         22.10399       48.21106        0.00000
C         20.87600       48.92004        0.00000
C         20.87599       50.33802        0.00000
C         19.64800       51.04700        0.00000
C         19.64799       52.46498        0.00000
C         18.42000       53.17396        0.00000
C         18.41999       54.59194        0.00000
C         17.19200       55.30092        0.00000
C         17.19199       56.71890        0.00000
C         15.96400       57.42788        0.00000
C         15.96399       58.84586        0.00000
C         14.73600       59.55483        0.00000
C         14.73599       60.97281        0.00000
C         13.50800       61.68179        0.00000
C         13.50799       63.09977        0.00000
C         51.57600        0.00000        0.00000
C         51.57599        1.41798        0.00000
C         50.34800        2.12696        0.00000
C         50.34799        3.54494        0.00000
C         49.12000        4.25392        0.00000
C         49.11999        5.67190        0.00000
C         47.89200        6.38088        0.00000
C         47.89199        7.79885        0.00000
C         46.66400        8.50783        0.00000
C         46.66399        9.92581        0.00000
C         45.43600       10.63479        0.00000
C         45.43599       12.05277        0.00000
C         44.20800       12.76175        0.00000
C         44.20799       14.17973        0.00000
C         42.98000       14.88871        0.00000
C         42.97999       16.30669        0.00000
C         41.75200       17.01567        0.00000
C         41.75199       18.43365        0.00000
C         40.52400       19.14263        0.00000
C         40.52399       20.56060        0.00000
C         39.29600       21.26958        0.00000
C         39.29599       22.68756        0.00000
C         38.06800       23.39654        0.00000
C         38.06799       24.81452        0.00000
C         36.84000       25.52350        0.00000
C         36.83999       26.94148        0.00000
C         35.61200       27.65046        0.00000
C         35.61199       29.06844        0.00000
C         34.38400       29.77742        0.00000
C         34.38399       31.19540        0.00000
C         33.15600       31.90438        0.00000
C         33.15599       33.32236        0.00000
C         31.92800       34.03133        0.00000
C         31.92799       35.44931        0.00000
C         30.70000       36.15829        0.00000
C         30.69999       37.57627        0.00000
C         29.47200       38.28525        0.00000
C         29.47199       39.70323        0.00000
C         28.24400       40.41221        0.00000
C         28.24399       41.83019        0.00000
C         27.01600       42.53917        0.00000
C         27.01599       43.95715        0.00000
C         25.78800       44.66613        0.00000
C         25.78799       46.08411        0.00000
C         24.56000       46.79308        0.00000
C         24.55999       48.21106        0.00000
C         23.33200       48.92004        0.00000
C         23.33199       50.33802        0.00000
C         22.10400       51.04700        0.00000
C         22.10399       52.46498        0.00000
C         20.87600       53.17396        0.00000
C         20.87599       54.59194        0.00000
C         19.64800       55.30092        0.00000
C         19.64799       56.71890        0.00000
C         18.42000       57.42788        0.00000
C         18.41999       58.84586        0.00000
C         17.19200       59.55483        0.00000
C         17.19199       60.97281        0.00000
C         15.96400       61.68179        0.00000
C         15.96399       63.09977        0.00000
C         54.03200        0.00000        0.00000
C         54.03199        1.41798        0.00000
C         52.80400        2.12696        0.00000
C         52.80399        3.54494        0.00000
C         51.57600        4.25392        0.00000
C         51.57599        5.67190        0.00000
C         50.34800        6.38088        0.00000
C         50.34799        7.79885        0.00000
C         49.12000        8.50783        0.00000
C         49.11999        9.92581        0.00000
C         47.89200       10.63479        0.00000
C         47.89199       12.05277        0.00000
C         46.66400       12.76175        0.00000
C         46.66399       14.17973        0.00000
C         45.43600       14.88871        0.00000
C         45.43599       16.30669        0.00000
C         44.20800       17.01567        0.00000
C         44.20799       18.43365        0.00000
C         42.98000       19.14263        0.00000
C         42.97999       20.56060        0.00000
C         41.75200       21.26958        0.00000
C         41.75199       22.68756        0.00000
C         40.52400       23.39654        0.00000
C         40.52399       24.81452        0.00000
C         39.29600       25.52350        0.00000
C         39.29599       26.94148        0.00000
C         38.06800       27.65046        0.00000
C         38.06799       29.06844        0.00000
C         36.84000       29.77742        0.00000
C         36.83999       31.19540        0.00000
C         35.61200       31.90438        0.00000
C         35.61199       33.32236        0.00000
C         34.38400       34.03133        0.00000
C         34.38399       35.44931        0.00000
C         33.15600       36.15829        0.00000
C         33.15599       37.57627        0.00000
C         31.92800       38.28525        0.00000
C         31.92799       39.70323        0.00000
C         30.70000       40.41221        0.00000
C         30.69999       41.83019        0.00000
C         29.47200       42.53917        0.00000
C         29.47199       43.95715        0.00000
C         28.24400       44.66613        0.00000
C         28.24399       46.08411        0.00000
C         27.01600       46.79308        0.00000
C         27.01599       48.21106        0.00000
C         25.78800       48.92004        0.00000
C         25.78799       50.33802        0.00000
C         24.56000       51.04700        0.00000
C         24.55999       52.46498        0.00000
C         23.33200       53.17396        0.00000
C         23.33199       54.59194        0.00000
C         22.10400       55.30092        0.00000
C         22.10399       56.71890        0.00000
C         20.87600       57.42788        0.00000
C         20.87599       58.84586        0.00000
C         19.64800       59.55483        0.00000
C         19.64799       60.97281        0.00000
C         18.42000       61.68179        0.00000
C         18.41999       63.09977        0.00000
C         56.48800        0.00000        0.00000
C         56.48799        1.41798        0.00000
C         55.26000        2.12696        0.00000
C         55.25999        3.54494        0.00000
C         54.03200        4.25392        0.00000
C         54.03199        5.67190        0.00000
C         52.80400        6.38088        0.00000
C         52.80399        7.79885        0.00000
C         51.57600        8.50783        0.00000
C         51.57599        9.92581        0.00000
C         50.34800       10.63479        0.00000
C         50.34799       12.05277        0.00000
C         49.12000       12.76175        0.00000
C         49.11999       14.17973        0.00000
C         47.89200       14.88871        0.00000
C         47.89199       16.30669        0.00000
C         46.66400       17.01567        0.00000
C         46.66399       18.43365        0.00000
C         45.43600       19.14263        0.00000
C         45.43599       20.56060        0.00000
C         44.20800       21.26958        0.00000
C         44.20799       22.68756        0.00000
C         42.98000       23.39654        0.00000
C         42.97999       24.81452        0.00000
C         41.75200       25.52350        0.00000
C         41.75199       26.94148        0.00000
C         40.52400       27.65046        0.00000
C         40.52399       29.06844        0.00000
C         39.29600       29.77742        0.00000
C         39.29599       31.19540        0.00000
C         38.06800       31.90438        0.00000
C         38.06799       33.32236        0.00000
C         36.84000       34.03133        0.00000
C         36.83999       35.44931        0.00000
C         35.61200       36.15829        0.00000
C         35.61199       37.57627        0.00000
C         34.38400       38.28525        0.00000
C         34.38399       39.70323        0.00000
C         33.15600       40.41221        0.00000
C         33.15599       41.83019        0.00000
C         31.92800       42.53917        0.00000
C         31.92799       43.95715        0.00000
C         30.70000       44.66613        0.00000
C         30.69999       46.08411        0.00000
C         29.47200       46.79308        0.00000
C         29.47199       48.21106        0.00000
C         28.24400       48.92004        0.00000
C         28.24399       50.33802        0.00000
C         27.01600       51.04700        0.00000
C         27.01599       52.46498        0.00000
C         25.78800       53.17396        0.00000
C         25.78799       54.59194        0.00000
C         24.56000       55.30092        0.00000
C         24.55999       56.71890        0.00000
C         23.33200       57.42788        0.00000
C         23.33199       58.84586        0.00000
C         22.10400       59.55483        0.00000
C         22.10399       60.97281        0.00000
C         20.87600       61.68179        0.00000
C         20.87599       63.09977        0.00000
C         58.94400        0.00000        0.00000
C         58.94399        1.41798        0.00000
C         57.71600        2.12696        0.00000
C         57.71599        3.54494        0.00000
C         56.48800        4.25392        0.00000
C         56.48799        5.67190        0.00000
C         55.26000        6.38088        0.00000
C         55.25999        7.79885        0.00000
C         54.03200        8.50783        0.00000
C         54.03199        9.92581        0.00000
C         52.80400       10.63479        0.00000
C         52.80399       12.05277        0.00000
C         51.57600       12.76175        0.00000
C         51.57599       14.17973        0.00000
C         50.34800       14.88871        0.00000
C         50.34799       16.30669        0.00000
C         49.12000       17.01567        0.00000
C         49.11999       18.43365        0.00000
C         47.89200       19.14263        0.00000
C         47.89199       20.56060        0.00000
C         46.66400       21.26958        0.00000
C         46.66399       22.68756        0.00000
C         45.43600       23.39654        0.00000
C         45.43599       24.81452        0.00000
C         44.20800       25.52350        0.00000
C         44.20799       26.94148        0.00000
C         42.98000       27.65046        0.00000
C         42.97999       29.06844        0.00000
C         41.75200       29.77742        0.00000
C         41.75199       31.19540        0.00000
C         40.52400       31.90438        0.00000
C         40.52399       33.32236        0.00000
C         39.29600       34.03133        0.00000
C         39.29599       35.44931        0.00000
C         38.06800       36.15829        0.00000
C         38.06799       37.57627        0.00000
C         36.84000       38.28525        0.00000
C         36.83999       39.70323        0.00000
C         35.61200       40.41221        0.00000
C         35.61199       41.83019        0.00000
C         34.38400       42.53917        0.00000
C         34.38399       43.95715        0.00000
C         33.15600       44.66613        0.00000
C         33.15599       46.08411        0.00000
C         31.92800       46.79308        0.00000
C         31.92799       48.21106        0.00000
C         30.70000       48.92004        0.00000
C         30.69999       50.33802        0.00000
C         29.47200       51.04700        0.00000
C         29.47199       52.46498        0.00000
C         28.24400       53.17396        0.00000
C         28.24399       54.59194        0.00000
C         27.01600       55.30092        0.00000
C         27.01599       56.71890        0.00000
C         25.78800       57.42788        0.00000
C         25.78799       58.84586        0.00000
C         24.56000       59.55483        0.00000
C         24.55999       60.97281        0.00000
C         23.33200       61.68179        0.00000
C         23.33199       63.09977        0.00000
C         61.40000        0.00000        0.00000
C         61.39999        1.41798        0.00000
C         60.17200        2.12696        0.00000
C         60.17199        3.54494        0.00000
C         58.94400        4.25392        0.00000
C         58.94399        5.67190        0.00000
C         57.71600        6.38088        0.00000
C         57.71599        7.79885        0.00000
C         56.48800        8.50783        0.00000
C         56.48799        9.92581        0.00000
C         55.26000       10.63479        0.00000
C         55.25999       12.05277        0.00000
C         54.03200       12.76175        0.00000
C         54.03199       14.17973        0.00000
C         52.80400       14.88871        0.00000
C         52.80399       16.30669        0.00000
C         51.57600       17.01567        0.00000
C         51.57599       18.43365        0.00000
C         50.34800       19.14263        0.00000
C         50.34799       20.56060        0.00000
C         49.12000       21.26958        0.00000
C         49.11999       22.68756        0.00000
C         47.89200       23.39654        0.00000
C         47.89199       24.81452        0.00000
C         46.66400       25.52350        0.00000
C         46.66399       26.94148        0.00000
C         45.43600       27.65046        0.00000
C         45.43599       29.06844        0.00000
C         44.20800       29.77742        0.00000
C         44.20799       31.19540        0.00000
C         42.98000       31.90438        0.00000
C         42.97999       33.32236        0.00000
C         41.75200       34.03133        0.00000
C         41.75199       35.44931        0.00000
C         40.52400       36.15829        0.00000
C         40.52399       37.57627        0.00000
C         39.29600       38.28525        0.00000
C         39.29599       39.70323        0.00000
C         38.06800       40.41221        0.00000
C         38.06799       41.83019        0.00000
C         36.84000       42.53917        0.00000
C         36.83999       43.95715        0.00000
C         35.61200       44.66613        0.00000
C         35.61199       46.08411        0.00000
C         34.38400       46.79308        0.00000
C         34.38399       48.21106        0.00000
C         33.15600       48.92004        0.00000
C         33.15599       50.33802        0.00000
C         31.92800       51.04700        0.00000
C         31.92799       52.46498        0.00000
C         30.70000       53.17396        0.00000
C         30.69999       54.59194        0.00000
C         29.47200       55.30092        0.00000
C         29.47199       56.71890        0.00000
C         28.24400       57.42788        0.00000
C         28.24399       58.84586        0.00000
C         27.01600       59.55483        0.00000
C         27.01599       60.97281        0.00000
C         25.78800       61.68179        0.00000
C         25.78799       63.09977        0.00000
C         63.85600        0.00000        0.00000
C         63.85599        1.41798        0.00000
C         62.62800        2.12696        0.00000
C         62.62799        3.54494        0.00000
C         61.40000        4.25392        0.00000
C         61.39999        5.67190        0.00000
C         60.17200        6.38088        0.00000
C         60.17199        7.79885        0.00000
C         58.94400        8.50783        0.00000
C         58.94399        9.92581        0.00000
C         57.71600       10.63479        0.00000
C         57.71599       12.05277        0.00000
C         56.48800       12.76175        0.00000
C         56.48799       14.17973        0.00000
C         55.26000       14.88871        0.00000
C         55.25999       16.30669        0.00000
C         54.03200       17.01567        0.00000
C         54.03199       18.43365        0.00000
C         52.80400       19.14263        0.00000
C         52.80399       20.56060        0.00000
C         51.57600       21.26958        0.00000
C         51.57599       22.68756        0.00000
C         50.34800       23.39654        0.00000
C         50.34799       24.81452        0.00000
C         49.12000       25.52350        0.00000
C         49.11999       26.94148        0.00000
C         47.89200       27.65046        0.00000
C         47.89199       29.06844        0.00000
C         46.66400       29.77742        0.00000
C         46.66399       31.19540        0.00000
C         45.43600       31.90438        0.00000
C         45.43599       33.32236        0.00000
C         44.20800       34.03133        0.00000
C         44.20799       35.44931        0.00000
C         42.98000       36.15829        0.00000
C         42.97999       37.57627        0.00000
C         41.75200       38.28525        0.00000
C         41.75199       39.70323        0.00000
C         40.52400       40.41221        0.00000
C         40.52399       41.83019        0.00000
C         39.29600       42.53917        0.00000
C         39.29599       43.95715        0.00000
C         38.06800       44.66613        0.00000
C         38.06799       46.08411        0.00000
C         36.84000       46.79308        0.00000
C         36.83999       48.21106        0.00000
C         35.61200       48.92004        0.00000
C         35.61199       50.33802        0.00000
C         34.38400       51.04700        0.00000
C         34.38399       52.46498        0.00000
C         33.15600       53.17396        0.00000
C         33.15599       54.59194        0.00000
C         31.92800       55.30092        0.00000
C         31.92799       56.71890        0.00000
C         30.70000       57.42788        0.00000
C         30.69999       58.84586        0.00000
C         29.47200       59.55483        0.00000
C         29.47199       60.97281        0.00000
C         28.24400       61.68179        0.00000
C         28.24399       63.09977        0.00000
C         66.31200        0.00000        0.00000
C         66.31199        1.41798        0.00000
C         65.08400        2.12696        0.00000
C         65.08399        3.54494        0.00000
C         63.85600        4.25392        0.00000
C         63.85599        5.67190        0.00000
C         62.62800        6.38088        0.00000
C         62.62799        7.79885        0.00000
C         61.40000        8.50783        0.00000
C         61.39999        9.92581        0.00000
C         60.17200       10.63479        0.00000
C         60.17199       12.05277        0.00000
C         58.94400       12.76175        0.00000
C         58.94399       14.17973        0.00000
C         57.71600       14.88871        0.00000
C         57.71599       16.30669        0.00000
C         56.48800       17.01567        0.00000
C         56.48799       18.43365        0.00000
C         55.26000       19.14263        0.00000
C         55.25999       20.56060        0.00000
C         54.03200       21.26958        0.00000
C         54.03199       22.68756        0.00000
C         52.80400       23.39654        0.00000
C         52.80399       24.81452        0.00000
C         51.57600       25.52350        0.00000
C         51.57599       26.94148        0.00000
C         50.34800       27.65046        0.00000
C         50.34799       29.06844        0.00000
C         49.12000       29.77742        0.00000
C         49.11999       31.19540        0.00000
C         47.89200       31.90438        0.00000
C         47.89199       33.32236        0.00000
C         46.66400       34.03133        0.00000
C         46.66399       35.44931        0.00000
C         45.43600       36.15829        0.00000
C         45.43599       37.57627        0.00000
C         44.20800       38.28525        0.00000
C         44.20799       39.70323        0.00000
C         42.98000       40.41221        0.00000
C         42.97999       41.83019        0.00000
C         41.75200       42.53917        0.00000
C         41.75199       43.95715        0.00000
C         40.52400       44.66613        0.00000
C         40.52399       46.08411        0.00000
C         39.29600       46.79308        0.00000
C         39.29599       48.21106        0.00000
C         38.06800       48.92004        0.00000
C         38.06799       50.33802        0.00000
C         36.84000       51.04700        0.00000
C         36.83999       52.46498        0.00000
C         35.61200       53.17396        0.00000
C         35.61199       54.59194        0.00000
C         34.38400       55.30092        0.00000
C         34.38399       56.71890        0.00000
C         33.15600       57.42788        0.00000
C         33.15599       58.84586        0.00000
C         31.92800       59.55483        0.00000
C         31.92799       60.97281        0.00000
C         30.70000       61.68179        0.00000
C         30.69999       63.09977        0.00000
C         68.76800        0.00000        0.00000
C         68.76799        1.41798        0.00000
C         67.54000        2.12696        0.00000
C         67.53999        3.54494        0.00000
C         66.31200        4.25392        0.00000
C         66.31199        5.67190        0.00000
C         65.08400        6.38088        0.00000
C         65.08399        7.79885        0.00000
C         63.85600        8.50783        0.00000
C         63.85599        9.92581        0.00000
C         62.62800       10.63479        0.00000
C         62.62799       12.05277        0.00000
C         61.40000       12.76175        0.00000
C         61.39999       14.17973        0.00000
C         60.17200       14.88871        0.00000
C         60.17199       16.30669        0.00000
C         58.94400       17.01567        0.00000
C         58.94399       18.43365        0.00000
C         57.71600       19.14263        0.00000
C         57.71599       20.56060        0.00000
C         56.48800       21.26958        0.00000
C         56.48799       22.68756        0.00000
C         55.26000       23.39654        0.00000
C         55.25999       24.81452        0.00000
C         54.03200       25.52350        0.00000
C         54.03199       26.94148        0.00000
C         52.80400       27.65046        0.00000
C         52.80399       29.06844        0.00000
C         51.57600       29.77742        0.00000
C         51.57599       31.19540        0.00000
C         50.34800       31.90438        0.00000
C         50.34799       33.32236        0.00000
C         49.12000       34.03133        0.00000
C         49.11999       35.44931        0.00000
C         47.89200       36.15829        0.00000
C         47.89199       37.57627        0.00000
C         46.66400       38.28525        0.00000
C         46.66399       39.70323        0.00000
C         45.43600       40.41221        0.00000
C         45.43599       41.83019        0.00000
C         44.20800       42.53917        0.00000
C         44.20799       43.95715        0.00000
C         42.98000       44.66613        0.00000
C         42.97999       46.08411        0.00000
C         41.75200       46.79308        0.00000
C         41.75199       48.21106        0.00000
C         40.52400       48.92004        0.00000
C         40.52399       50.33802        0.00000
C         39.29600       51.04700        0.00000
C         39.29599       52.46498        0.00000
C         38.06800       53.17396        0.00000
C         38.06799       54.59194        0.00000
C         36.84000       55.30092        0.00000
C         36.83999       56.71890        0.00000
C         35.61200       57.42788        0.00000
C         35.61199       58.84586        0.00000
C         34.38400       59.55483        0.00000
C         34.38399       60.97281        0.00000
C         33.15600       61.68179        0.00000
C         33.15599       63.09977        0.00000
C         71.22400        0.00000        0.00000
C         71.22399        1.41798        0.00000
C         69.99600        2.12696        0.00000
C         69.99599        3.54494        0.00000
C         68.76800        4.25392        0.00000
C         68.76799        5.67190        0.00000
C         67.54000        6.38088        0.00000
C         67.53999        7.79885        0.00000
C         66.31200        8.50783        0.00000
C         66.31199        9.92581        0.00000
C         65.08400       10.63479        0.00000
C         65.08399       12.05277        0.00000
C         63.85600       12.76175        0.00000
C         63.85599       14.17973        0.00000
C         62.62800       14.88871        0.00000
C         62.62799       16.30669        0.00000
C         61.40000       17.01567        0.00000
C         61.39999       18.43365        0.00000
C         60.17200       19.14263        0.00000
C         60.17199       20.56060        0.00000
C         58.94400       21.26958        0.00000
C         58.94399       22.68756        0.00000
C         57.71600       23.39654        0.00000
C         57.71599       24.81452        0.00000
C         56.48800       25.52350        0.00000
C         56.48799       26.94148        0.00000
C         55.26000       27.65046        0.00000
C         55.25999       29.06844        0.00000
C         54.03200       29.77742        0.00000
C         54.03199       31.19540        0.00000
C         52.80400       31.90438        0.00000
C         52.80399       33.32236        0.00000
C         51.57600       34.03133        0.00000
C         51.57599       35.44931        0.00000
C         50.34800       36.15829        0.00000
C         50.34799       37.57627        0.00000
C         49.12000       38.28525        0.00000
C         49.11999       39.70323        0.00000
C         47.89200       40.41221        0.00000
C         47.89199       41.83019        0.00000
C         46.66400       42.53917        0.00000
C         46.66399       43.95715        0.00000
C         45.43600       44.66613        0.00000
C         45.43599       46.08411        0.00000
C         44.20800       46.79308        0.00000
C         44.20799       48.21106        0.00000
C         42.98000       48.92004        0.00000
C         42.97999       50.33802        0.00000
C         41.75200       51.04700        0.00000
C         41.75199       52.46498        0.00000
C         40.52400       53.17396        0.00000
C         40.52399       54.59194        0.00000
C         39.29600       55.30092        0.00000
C         39.29599       56.71890        0.00000
C         38.06800       57.42788        0.00000
C         38.06799       58.84586        0.00000
C         36.84000       59.55483        0.00000
C         36.83999       60.97281        0.00000
C         35.61200       61.68179        0.00000
C         35.61199       63.09977        0.00000
