# Supplementary material for: Data on generation of Kekulé structures for graphenes, graphynes, nanotubes and fullerenes and their aza-analogs
Source: Data Brief. 2018 Nov 1;21:1166–77. doi: 10.1016/j.dib.2018.10.128 (PMC6258249; doi:10.1016/j.dib.2018.10.128)
Supplement: Supplementary file 3 — Supplementary material [file mmc3.zip › Attachment2/Examples/NarainKrishnamurthy/sheet-19602.xyz]

19602

C          0.00000        0.00000        0.00000
C         -0.00001        1.41798        0.00000
C         -1.22800        2.12696        0.00000
C         -1.22801        3.54494        0.00000
C         -2.45600        4.25392        0.00000
C         -2.45601        5.67190        0.00000
C         -3.68400        6.38088        0.00000
C         -3.68401        7.79885        0.00000
C         -4.91200        8.50783        0.00000
C         -4.91201        9.92581        0.00000
C         -6.14000       10.63479        0.00000
C         -6.14001       12.05277        0.00000
C         -7.36800       12.76175        0.00000
C         -7.36801       14.17973        0.00000
C         -8.59600       14.88871        0.00000
C         -8.59601       16.30669        0.00000
C         -9.82400       17.01567        0.00000
C         -9.82401       18.43365        0.00000
C        -11.05200       19.14263        0.00000
C        -11.05201       20.56060        0.00000
C        -12.28000       21.26958        0.00000
C        -12.28001       22.68756        0.00000
C        -13.50800       23.39654        0.00000
C        -13.50801       24.81452        0.00000
C        -14.73600       25.52350        0.00000
C        -14.73601       26.94148        0.00000
C        -15.96400       27.65046        0.00000
C        -15.96401       29.06844        0.00000
C        -17.19200       29.77742        0.00000
C        -17.19201       31.19540        0.00000
C        -18.42000       31.90438        0.00000
C        -18.42001       33.32236        0.00000
C        -19.64800       34.03133        0.00000
C        -19.64801       35.44931        0.00000
C        -20.87600       36.15829        0.00000
C        -20.87601       37.57627        0.00000
C        -22.10400       38.28525        0.00000
C        -22.10401       39.70323        0.00000
C        -23.33200       40.41221        0.00000
C        -23.33201       41.83019        0.00000
C        -24.56000       42.53917        0.00000
C        -24.56001       43.95715        0.00000
C        -25.78800       44.66613        0.00000
C        -25.78801       46.08411        0.00000
C        -27.01600       46.79308        0.00000
C        -27.01601       48.21106        0.00000
C        -28.24400       48.92004        0.00000
C        -28.24401       50.33802        0.00000
C        -29.47200       51.04700        0.00000
C        -29.47201       52.46498        0.00000
C        -30.70000       53.17396        0.00000
C        -30.70001       54.59194        0.00000
C        -31.92800       55.30092        0.00000
C        -31.92801       56.71890        0.00000
C        -33.15600       57.42788        0.00000
C        -33.15601       58.84586        0.00000
C        -34.38400       59.55483        0.00000
C        -34.38401       60.97281        0.00000
C        -35.61200       61.68179        0.00000
C        -35.61201       63.09977        0.00000
C        -36.84000       63.80875        0.00000
C        -36.84001       65.22673        0.00000
C        -38.06800       65.93571        0.00000
C        -38.06801       67.35369        0.00000
C        -39.29600       68.06267        0.00000
C        -39.29601       69.48065        0.00000
C        -40.52400       70.18963        0.00000
C        -40.52401       71.60761        0.00000
C        -41.75200       72.31659        0.00000
C        -41.75201       73.73456        0.00000
C        -42.98000       74.44354        0.00000
C        -42.98001       75.86152        0.00000
C        -44.20800       76.57050        0.00000
C        -44.20801       77.98848        0.00000
C        -45.43600       78.69746        0.00000
C        -45.43601       80.11544        0.00000
C        -46.66400       80.82442        0.00000
C        -46.66401       82.24240        0.00000
C        -47.89200       82.95138        0.00000
C        -47.89201       84.36936        0.00000
C        -49.12000       85.07834        0.00000
C        -49.12001       86.49632        0.00000
C        -50.34800       87.20529        0.00000
C        -50.34801       88.62327        0.00000
C        -51.57600       89.33225        0.00000
C        -51.57601       90.75023        0.00000
C        -52.80400       91.45921        0.00000
C        -52.80401       92.87719        0.00000
C        -54.03200       93.58617        0.00000
C        -54.03201       95.00415        0.00000
C        -55.26000       95.71313        0.00000
C        -55.26001       97.13111        0.00000
C        -56.48800       97.84009        0.00000
C        -56.48801       99.25807        0.00000
C        -57.71600       99.96704        0.00000
C        -57.71601      101.38502        0.00000
C        -58.94400      102.09400        0.00000
C        -58.94401      103.51198        0.00000
C        -60.17200      104.22096        0.00000
C        -60.17201      105.63894        0.00000
C        -61.40000      106.34792        0.00000
C        -61.40001      107.76590        0.00000
C        -62.62800      108.47488        0.00000
C        -62.62801      109.89286        0.00000
C        -63.85600      110.60184        0.00000
C        -63.85601      112.01982        0.00000
C        -65.08400      112.72879        0.00000
C        -65.08401      114.14677        0.00000
C        -66.31200      114.85575        0.00000
C        -66.31201      116.27373        0.00000
C        -67.54000      116.98271        0.00000
C        -67.54001      118.40069        0.00000
C        -68.76800      119.10967        0.00000
C        -68.76801      120.52765        0.00000
C        -69.99600      121.23663        0.00000
C        -69.99601      122.65461        0.00000
C        -71.22400      123.36359        0.00000
C        -71.22401      124.78157        0.00000
C        -72.45200      125.49055        0.00000
C        -72.45201      126.90852        0.00000
C        -73.68000      127.61750        0.00000
C        -73.68001      129.03548        0.00000
C        -74.90800      129.74446        0.00000
C        -74.90801      131.16244        0.00000
C        -76.13600      131.87142        0.00000
C        -76.13601      133.28940        0.00000
C        -77.36400      133.99838        0.00000
C        -77.36401      135.41636        0.00000
C        -78.59200      136.12534        0.00000
C        -78.59201      137.54332        0.00000
C        -79.82000      138.25230        0.00000
C        -79.82001      139.67027        0.00000
C        -81.04800      140.37925        0.00000
C        -81.04801      141.79723        0.00000
C        -82.27600      142.50621        0.00000
C        -82.27601      143.92419        0.00000
C        -83.50400      144.63317        0.00000
C        -83.50401      146.05115        0.00000
C        -84.73200      146.76013        0.00000
C        -84.73201      148.17811        0.00000
C        -85.96000      148.88709        0.00000
C        -85.96001      150.30507        0.00000
C        -87.18800      151.01405        0.00000
C        -87.18801      152.43203        0.00000
C        -88.41600      153.14100        0.00000
C        -88.41601      154.55898        0.00000
C        -89.64400      155.26796        0.00000
C        -89.64401      156.68594        0.00000
C        -90.87200      157.39492        0.00000
C        -90.87201      158.81290        0.00000
C        -92.10000      159.52188        0.00000
C        -92.10001      160.93986        0.00000
C        -93.32800      161.64884        0.00000
C        -93.32801      163.06682        0.00000
C        -94.55600      163.77580        0.00000
C        -94.55601      165.19378        0.00000
C        -95.78400      165.90275        0.00000
C        -95.78401      167.32073        0.00000
C        -97.01200      168.02971        0.00000
C        -97.01201      169.44769        0.00000
C        -98.24000      170.15667        0.00000
C        -98.24001      171.57465        0.00000
C        -99.46800      172.28363        0.00000
C        -99.46801      173.70161        0.00000
C       -100.69600      174.41059        0.00000
C       -100.69601      175.82857        0.00000
C       -101.92400      176.53755        0.00000
C       -101.92401      177.95553        0.00000
C       -103.15200      178.66450        0.00000
C       -103.15201      180.08248        0.00000
C       -104.38000      180.79146        0.00000
C       -104.38001      182.20944        0.00000
C       -105.60800      182.91842        0.00000
C       -105.60801      184.33640        0.00000
C       -106.83600      185.04538        0.00000
C       -106.83601      186.46336        0.00000
C       -108.06400      187.17234        0.00000
C       -108.06401      188.59032        0.00000
C       -109.29200      189.29930        0.00000
C       -109.29201      190.71728        0.00000
C       -110.52000      191.42626        0.00000
C       -110.52001      192.84423        0.00000
C       -111.74800      193.55321        0.00000
C       -111.74801      194.97119        0.00000
C       -112.97600      195.68017        0.00000
C       -112.97601      197.09815        0.00000
C       -114.20400      197.80713        0.00000
C       -114.20401      199.22511        0.00000
C       -115.43200      199.93409        0.00000
C       -115.43201      201.35207        0.00000
C       -116.66000      202.06105        0.00000
C       -116.66001      203.47903        0.00000
C       -117.88800      204.18801        0.00000
C       -117.88801      205.60598        0.00000
C       -119.11600      206.31496        0.00000
C       -119.11601      207.73294        0.00000
C       -120.34400      208.44192        0.00000
C       -120.34401      209.85990        0.00000
C          2.45600        0.00000        0.00000
C          2.45599        1.41798        0.00000
C          1.22800        2.12696        0.00000
C          1.22799        3.54494        0.00000
C          0.00000        4.25392        0.00000
C         -0.00001        5.67190        0.00000
C         -1.22800        6.38088        0.00000
C         -1.22801        7.79885        0.00000
C         -2.45600        8.50783        0.00000
C         -2.45601        9.92581        0.00000
C         -3.68400       10.63479        0.00000
C         -3.68401       12.05277        0.00000
C         -4.91200       12.76175        0.00000
C         -4.91201       14.17973        0.00000
C         -6.14000       14.88871        0.00000
C         -6.14001       16.30669        0.00000
C         -7.36800       17.01567        0.00000
C         -7.36801       18.43365        0.00000
C         -8.59600       19.14263        0.00000
C         -8.59601       20.56060        0.00000
C         -9.82400       21.26958        0.00000
C         -9.82401       22.68756        0.00000
C        -11.05200       23.39654        0.00000
C        -11.05201       24.81452        0.00000
C        -12.28000       25.52350        0.00000
C        -12.28001       26.94148        0.00000
C        -13.50800       27.65046        0.00000
C        -13.50801       29.06844        0.00000
C        -14.73600       29.77742        0.00000
C        -14.73601       31.19540        0.00000
C        -15.96400       31.90438        0.00000
C        -15.96401       33.32236        0.00000
C        -17.19200       34.03133        0.00000
C        -17.19201       35.44931        0.00000
C        -18.42000       36.15829        0.00000
C        -18.42001       37.57627        0.00000
C        -19.64800       38.28525        0.00000
C        -19.64801       39.70323        0.00000
C        -20.87600       40.41221        0.00000
C        -20.87601       41.83019        0.00000
C        -22.10400       42.53917        0.00000
C        -22.10401       43.95715        0.00000
C        -23.33200       44.66613        0.00000
C        -23.33201       46.08411        0.00000
C        -24.56000       46.79308        0.00000
C        -24.56001       48.21106        0.00000
C        -25.78800       48.92004        0.00000
C        -25.78801       50.33802        0.00000
C        -27.01600       51.04700        0.00000
C        -27.01601       52.46498        0.00000
C        -28.24400       53.17396        0.00000
C        -28.24401       54.59194        0.00000
C        -29.47200       55.30092        0.00000
C        -29.47201       56.71890        0.00000
C        -30.70000       57.42788        0.00000
C        -30.70001       58.84586        0.00000
C        -31.92800       59.55483        0.00000
C        -31.92801       60.97281        0.00000
C        -33.15600       61.68179        0.00000
C        -33.15601       63.09977        0.00000
C        -34.38400       63.80875        0.00000
C        -34.38401       65.22673        0.00000
C        -35.61200       65.93571        0.00000
C        -35.61201       67.35369        0.00000
C        -36.84000       68.06267        0.00000
C        -36.84001       69.48065        0.00000
C        -38.06800       70.18963        0.00000
C        -38.06801       71.60761        0.00000
C        -39.29600       72.31659        0.00000
C        -39.29601       73.73456        0.00000
C        -40.52400       74.44354        0.00000
C        -40.52401       75.86152        0.00000
C        -41.75200       76.57050        0.00000
C        -41.75201       77.98848        0.00000
C        -42.98000       78.69746        0.00000
C        -42.98001       80.11544        0.00000
C        -44.20800       80.82442        0.00000
C        -44.20801       82.24240        0.00000
C        -45.43600       82.95138        0.00000
C        -45.43601       84.36936        0.00000
C        -46.66400       85.07834        0.00000
C        -46.66401       86.49632        0.00000
C        -47.89200       87.20529        0.00000
C        -47.89201       88.62327        0.00000
C        -49.12000       89.33225        0.00000
C        -49.12001       90.75023        0.00000
C        -50.34800       91.45921        0.00000
C        -50.34801       92.87719        0.00000
C        -51.57600       93.58617        0.00000
C        -51.57601       95.00415        0.00000
C        -52.80400       95.71313        0.00000
C        -52.80401       97.13111        0.00000
C        -54.03200       97.84009        0.00000
C        -54.03201       99.25807        0.00000
C        -55.26000       99.96704        0.00000
C        -55.26001      101.38502        0.00000
C        -56.48800      102.09400        0.00000
C        -56.48801      103.51198        0.00000
C        -57.71600      104.22096        0.00000
C        -57.71601      105.63894        0.00000
C        -58.94400      106.34792        0.00000
C        -58.94401      107.76590        0.00000
C        -60.17200      108.47488        0.00000
C        -60.17201      109.89286        0.00000
C        -61.40000      110.60184        0.00000
C        -61.40001      112.01982        0.00000
C        -62.62800      112.72879        0.00000
C        -62.62801      114.14677        0.00000
C        -63.85600      114.85575        0.00000
C        -63.85601      116.27373        0.00000
C        -65.08400      116.98271        0.00000
C        -65.08401      118.40069        0.00000
C        -66.31200      119.10967        0.00000
C        -66.31201      120.52765        0.00000
C        -67.54000      121.23663        0.00000
C        -67.54001      122.65461        0.00000
C        -68.76800      123.36359        0.00000
C        -68.76801      124.78157        0.00000
C        -69.99600      125.49055        0.00000
C        -69.99601      126.90852        0.00000
C        -71.22400      127.61750        0.00000
C        -71.22401      129.03548        0.00000
C        -72.45200      129.74446        0.00000
C        -72.45201      131.16244        0.00000
C        -73.68000      131.87142        0.00000
C        -73.68001      133.28940        0.00000
C        -74.90800      133.99838        0.00000
C        -74.90801      135.41636        0.00000
C        -76.13600      136.12534        0.00000
C        -76.13601      137.54332        0.00000
C        -77.36400      138.25230        0.00000
C        -77.36401      139.67027        0.00000
C        -78.59200      140.37925        0.00000
C        -78.59201      141.79723        0.00000
C        -79.82000      142.50621        0.00000
C        -79.82001      143.92419        0.00000
C        -81.04800      144.63317        0.00000
C        -81.04801      146.05115        0.00000
C        -82.27600      146.76013        0.00000
C        -82.27601      148.17811        0.00000
C        -83.50400      148.88709        0.00000
C        -83.50401      150.30507        0.00000
C        -84.73200      151.01405        0.00000
C        -84.73201      152.43203        0.00000
C        -85.96000      153.14100        0.00000
C        -85.96001      154.55898        0.00000
C        -87.18800      155.26796        0.00000
C        -87.18801      156.68594        0.00000
C        -88.41600      157.39492        0.00000
C        -88.41601      158.81290        0.00000
C        -89.64400      159.52188        0.00000
C        -89.64401      160.93986        0.00000
C        -90.87200      161.64884        0.00000
C        -90.87201      163.06682        0.00000
C        -92.10000      163.77580        0.00000
C        -92.10001      165.19378        0.00000
C        -93.32800      165.90275        0.00000
C        -93.32801      167.32073        0.00000
C        -94.55600      168.02971        0.00000
C        -94.55601      169.44769        0.00000
C        -95.78400      170.15667        0.00000
C        -95.78401      171.57465        0.00000
C        -97.01200      172.28363        0.00000
C        -97.01201      173.70161        0.00000
C        -98.24000      174.41059        0.00000
C        -98.24001      175.82857        0.00000
C        -99.46800      176.53755        0.00000
C        -99.46801      177.95553        0.00000
C       -100.69600      178.66450        0.00000
C       -100.69601      180.08248        0.00000
C       -101.92400      180.79146        0.00000
C       -101.92401      182.20944        0.00000
C       -103.15200      182.91842        0.00000
C       -103.15201      184.33640        0.00000
C       -104.38000      185.04538        0.00000
C       -104.38001      186.46336        0.00000
C       -105.60800      187.17234        0.00000
C       -105.60801      188.59032        0.00000
C       -106.83600      189.29930        0.00000
C       -106.83601      190.71728        0.00000
C       -108.06400      191.42626        0.00000
C       -108.06401      192.84423        0.00000
C       -109.29200      193.55321        0.00000
C       -109.29201      194.97119        0.00000
C       -110.52000      195.68017        0.00000
C       -110.52001      197.09815        0.00000
C       -111.74800      197.80713        0.00000
C       -111.74801      199.22511        0.00000
C       -112.97600      199.93409        0.00000
C       -112.97601      201.35207        0.00000
C       -114.20400      202.06105        0.00000
C       -114.20401      203.47903        0.00000
C       -115.43200      204.18801        0.00000
C       -115.43201      205.60598        0.00000
C       -116.66000      206.31496        0.00000
C       -116.66001      207.73294        0.00000
C       -117.88800      208.44192        0.00000
C       -117.88801      209.85990        0.00000
C          4.91200        0.00000        0.00000
C          4.91199        1.41798        0.00000
C          3.68400        2.12696        0.00000
C          3.68399        3.54494        0.00000
C          2.45600        4.25392        0.00000
C          2.45599        5.67190        0.00000
C          1.22800        6.38088        0.00000
C          1.22799        7.79885        0.00000
C          0.00000        8.50783        0.00000
C         -0.00001        9.92581        0.00000
C         -1.22800       10.63479        0.00000
C         -1.22801       12.05277        0.00000
C         -2.45600       12.76175        0.00000
C         -2.45601       14.17973        0.00000
C         -3.68400       14.88871        0.00000
C         -3.68401       16.30669        0.00000
C         -4.91200       17.01567        0.00000
C         -4.91201       18.43365        0.00000
C         -6.14000       19.14263        0.00000
C         -6.14001       20.56060        0.00000
C         -7.36800       21.26958        0.00000
C         -7.36801       22.68756        0.00000
C         -8.59600       23.39654        0.00000
C         -8.59601       24.81452        0.00000
C         -9.82400       25.52350        0.00000
C         -9.82401       26.94148        0.00000
C        -11.05200       27.65046        0.00000
C        -11.05201       29.06844        0.00000
C        -12.28000       29.77742        0.00000
C        -12.28001       31.19540        0.00000
C        -13.50800       31.90438        0.00000
C        -13.50801       33.32236        0.00000
C        -14.73600       34.03133        0.00000
C        -14.73601       35.44931        0.00000
C        -15.96400       36.15829        0.00000
C        -15.96401       37.57627        0.00000
C        -17.19200       38.28525        0.00000
C        -17.19201       39.70323        0.00000
C        -18.42000       40.41221        0.00000
C        -18.42001       41.83019        0.00000
C        -19.64800       42.53917        0.00000
C        -19.64801       43.95715        0.00000
C        -20.87600       44.66613        0.00000
C        -20.87601       46.08411        0.00000
C        -22.10400       46.79308        0.00000
C        -22.10401       48.21106        0.00000
C        -23.33200       48.92004        0.00000
C        -23.33201       50.33802        0.00000
C        -24.56000       51.04700        0.00000
C        -24.56001       52.46498        0.00000
C        -25.78800       53.17396        0.00000
C        -25.78801       54.59194        0.00000
C        -27.01600       55.30092        0.00000
C        -27.01601       56.71890        0.00000
C        -28.24400       57.42788        0.00000
C        -28.24401       58.84586        0.00000
C        -29.47200       59.55483        0.00000
C        -29.47201       60.97281        0.00000
C        -30.70000       61.68179        0.00000
C        -30.70001       63.09977        0.00000
C        -31.92800       63.80875        0.00000
C        -31.92801       65.22673        0.00000
C        -33.15600       65.93571        0.00000
C        -33.15601       67.35369        0.00000
C        -34.38400       68.06267        0.00000
C        -34.38401       69.48065        0.00000
C        -35.61200       70.18963        0.00000
C        -35.61201       71.60761        0.00000
C        -36.84000       72.31659        0.00000
C        -36.84001       73.73456        0.00000
C        -38.06800       74.44354        0.00000
C        -38.06801       75.86152        0.00000
C        -39.29600       76.57050        0.00000
C        -39.29601       77.98848        0.00000
C        -40.52400       78.69746        0.00000
C        -40.52401       80.11544        0.00000
C        -41.75200       80.82442        0.00000
C        -41.75201       82.24240        0.00000
C        -42.98000       82.95138        0.00000
C        -42.98001       84.36936        0.00000
C        -44.20800       85.07834        0.00000
C        -44.20801       86.49632        0.00000
C        -45.43600       87.20529        0.00000
C        -45.43601       88.62327        0.00000
C        -46.66400       89.33225        0.00000
C        -46.66401       90.75023        0.00000
C        -47.89200       91.45921        0.00000
C        -47.89201       92.87719        0.00000
C        -49.12000       93.58617        0.00000
C        -49.12001       95.00415        0.00000
C        -50.34800       95.71313        0.00000
C        -50.34801       97.13111        0.00000
C        -51.57600       97.84009        0.00000
C        -51.57601       99.25807        0.00000
C        -52.80400       99.96704        0.00000
C        -52.80401      101.38502        0.00000
C        -54.03200      102.09400        0.00000
C        -54.03201      103.51198        0.00000
C        -55.26000      104.22096        0.00000
C        -55.26001      105.63894        0.00000
C        -56.48800      106.34792        0.00000
C        -56.48801      107.76590        0.00000
C        -57.71600      108.47488        0.00000
C        -57.71601      109.89286        0.00000
C        -58.94400      110.60184        0.00000
C        -58.94401      112.01982        0.00000
C        -60.17200      112.72879        0.00000
C        -60.17201      114.14677        0.00000
C        -61.40000      114.85575        0.00000
C        -61.40001      116.27373        0.00000
C        -62.62800      116.98271        0.00000
C        -62.62801      118.40069        0.00000
C        -63.85600      119.10967        0.00000
C        -63.85601      120.52765        0.00000
C        -65.08400      121.23663        0.00000
C        -65.08401      122.65461        0.00000
C        -66.31200      123.36359        0.00000
C        -66.31201      124.78157        0.00000
C        -67.54000      125.49055        0.00000
C        -67.54001      126.90852        0.00000
C        -68.76800      127.61750        0.00000
C        -68.76801      129.03548        0.00000
C        -69.99600      129.74446        0.00000
C        -69.99601      131.16244        0.00000
C        -71.22400      131.87142        0.00000
C        -71.22401      133.28940        0.00000
C        -72.45200      133.99838        0.00000
C        -72.45201      135.41636        0.00000
C        -73.68000      136.12534        0.00000
C        -73.68001      137.54332        0.00000
C        -74.90800      138.25230        0.00000
C        -74.90801      139.67027        0.00000
C        -76.13600      140.37925        0.00000
C        -76.13601      141.79723        0.00000
C        -77.36400      142.50621        0.00000
C        -77.36401      143.92419        0.00000
C        -78.59200      144.63317        0.00000
C        -78.59201      146.05115        0.00000
C        -79.82000      146.76013        0.00000
C        -79.82001      148.17811        0.00000
C        -81.04800      148.88709        0.00000
C        -81.04801      150.30507        0.00000
C        -82.27600      151.01405        0.00000
C        -82.27601      152.43203        0.00000
C        -83.50400      153.14100        0.00000
C        -83.50401      154.55898        0.00000
C        -84.73200      155.26796        0.00000
C        -84.73201      156.68594        0.00000
C        -85.96000      157.39492        0.00000
C        -85.96001      158.81290        0.00000
C        -87.18800      159.52188        0.00000
C        -87.18801      160.93986        0.00000
C        -88.41600      161.64884        0.00000
C        -88.41601      163.06682        0.00000
C        -89.64400      163.77580        0.00000
C        -89.64401      165.19378        0.00000
C        -90.87200      165.90275        0.00000
C        -90.87201      167.32073        0.00000
C        -92.10000      168.02971        0.00000
C        -92.10001      169.44769        0.00000
C        -93.32800      170.15667        0.00000
C        -93.32801      171.57465        0.00000
C        -94.55600      172.28363        0.00000
C        -94.55601      173.70161        0.00000
C        -95.78400      174.41059        0.00000
C        -95.78401      175.82857        0.00000
C        -97.01200      176.53755        0.00000
C        -97.01201      177.95553        0.00000
C        -98.24000      178.66450        0.00000
C        -98.24001      180.08248        0.00000
C        -99.46800      180.79146        0.00000
C        -99.46801      182.20944        0.00000
C       -100.69600      182.91842        0.00000
C       -100.69601      184.33640        0.00000
C       -101.92400      185.04538        0.00000
C       -101.92401      186.46336        0.00000
C       -103.15200      187.17234        0.00000
C       -103.15201      188.59032        0.00000
C       -104.38000      189.29930        0.00000
C       -104.38001      190.71728        0.00000
C       -105.60800      191.42626        0.00000
C       -105.60801      192.84423        0.00000
C       -106.83600      193.55321        0.00000
C       -106.83601      194.97119        0.00000
C       -108.06400      195.68017        0.00000
C       -108.06401      197.09815        0.00000
C       -109.29200      197.80713        0.00000
C       -109.29201      199.22511        0.00000
C       -110.52000      199.93409        0.00000
C       -110.52001      201.35207        0.00000
C       -111.74800      202.06105        0.00000
C       -111.74801      203.47903        0.00000
C       -112.97600      204.18801        0.00000
C       -112.97601      205.60598        0.00000
C       -114.20400      206.31496        0.00000
C       -114.20401      207.73294        0.00000
C       -115.43200      208.44192        0.00000
C       -115.43201      209.85990        0.00000
C          7.36800        0.00000        0.00000
C          7.36799        1.41798        0.00000
C          6.14000        2.12696        0.00000
C          6.13999        3.54494        0.00000
C          4.91200        4.25392        0.00000
C          4.91199        5.67190        0.00000
C          3.68400        6.38088        0.00000
C          3.68399        7.79885        0.00000
C          2.45600        8.50783        0.00000
C          2.45599        9.92581        0.00000
C          1.22800       10.63479        0.00000
C          1.22799       12.05277        0.00000
C          0.00000       12.76175        0.00000
C         -0.00001       14.17973        0.00000
C         -1.22800       14.88871        0.00000
C         -1.22801       16.30669        0.00000
C         -2.45600       17.01567        0.00000
C         -2.45601       18.43365        0.00000
C         -3.68400       19.14263        0.00000
C         -3.68401       20.56060        0.00000
C         -4.91200       21.26958        0.00000
C         -4.91201       22.68756        0.00000
C         -6.14000       23.39654        0.00000
C         -6.14001       24.81452        0.00000
C         -7.36800       25.52350        0.00000
C         -7.36801       26.94148        0.00000
C         -8.59600       27.65046        0.00000
C         -8.59601       29.06844        0.00000
C         -9.82400       29.77742        0.00000
C         -9.82401       31.19540        0.00000
C        -11.05200       31.90438        0.00000
C        -11.05201       33.32236        0.00000
C        -12.28000       34.03133        0.00000
C        -12.28001       35.44931        0.00000
C        -13.50800       36.15829        0.00000
C        -13.50801       37.57627        0.00000
C        -14.73600       38.28525        0.00000
C        -14.73601       39.70323        0.00000
C        -15.96400       40.41221        0.00000
C        -15.96401       41.83019        0.00000
C        -17.19200       42.53917        0.00000
C        -17.19201       43.95715        0.00000
C        -18.42000       44.66613        0.00000
C        -18.42001       46.08411        0.00000
C        -19.64800       46.79308        0.00000
C        -19.64801       48.21106        0.00000
C        -20.87600       48.92004        0.00000
C        -20.87601       50.33802        0.00000
C        -22.10400       51.04700        0.00000
C        -22.10401       52.46498        0.00000
C        -23.33200       53.17396        0.00000
C        -23.33201       54.59194        0.00000
C        -24.56000       55.30092        0.00000
C        -24.56001       56.71890        0.00000
C        -25.78800       57.42788        0.00000
C        -25.78801       58.84586        0.00000
C        -27.01600       59.55483        0.00000
C        -27.01601       60.97281        0.00000
C        -28.24400       61.68179        0.00000
C        -28.24401       63.09977        0.00000
C        -29.47200       63.80875        0.00000
C        -29.47201       65.22673        0.00000
C        -30.70000       65.93571        0.00000
C        -30.70001       67.35369        0.00000
C        -31.92800       68.06267        0.00000
C        -31.92801       69.48065        0.00000
C        -33.15600       70.18963        0.00000
C        -33.15601       71.60761        0.00000
C        -34.38400       72.31659        0.00000
C        -34.38401       73.73456        0.00000
C        -35.61200       74.44354        0.00000
C        -35.61201       75.86152        0.00000
C        -36.84000       76.57050        0.00000
C        -36.84001       77.98848        0.00000
C        -38.06800       78.69746        0.00000
C        -38.06801       80.11544        0.00000
C        -39.29600       80.82442        0.00000
C        -39.29601       82.24240        0.00000
C        -40.52400       82.95138        0.00000
C        -40.52401       84.36936        0.00000
C        -41.75200       85.07834        0.00000
C        -41.75201       86.49632        0.00000
C        -42.98000       87.20529        0.00000
C        -42.98001       88.62327        0.00000
C        -44.20800       89.33225        0.00000
C        -44.20801       90.75023        0.00000
C        -45.43600       91.45921        0.00000
C        -45.43601       92.87719        0.00000
C        -46.66400       93.58617        0.00000
C        -46.66401       95.00415        0.00000
C        -47.89200       95.71313        0.00000
C        -47.89201       97.13111        0.00000
C        -49.12000       97.84009        0.00000
C        -49.12001       99.25807        0.00000
C        -50.34800       99.96704        0.00000
C        -50.34801      101.38502        0.00000
C        -51.57600      102.09400        0.00000
C        -51.57601      103.51198        0.00000
C        -52.80400      104.22096        0.00000
C        -52.80401      105.63894        0.00000
C        -54.03200      106.34792        0.00000
C        -54.03201      107.76590        0.00000
C        -55.26000      108.47488        0.00000
C        -55.26001      109.89286        0.00000
C        -56.48800      110.60184        0.00000
C        -56.48801      112.01982        0.00000
C        -57.71600      112.72879        0.00000
C        -57.71601      114.14677        0.00000
C        -58.94400      114.85575        0.00000
C        -58.94401      116.27373        0.00000
C        -60.17200      116.98271        0.00000
C        -60.17201      118.40069        0.00000
C        -61.40000      119.10967        0.00000
C        -61.40001      120.52765        0.00000
C        -62.62800      121.23663        0.00000
C        -62.62801      122.65461        0.00000
C        -63.85600      123.36359        0.00000
C        -63.85601      124.78157        0.00000
C        -65.08400      125.49055        0.00000
C        -65.08401      126.90852        0.00000
C        -66.31200      127.61750        0.00000
C        -66.31201      129.03548        0.00000
C        -67.54000      129.74446        0.00000
C        -67.54001      131.16244        0.00000
C        -68.76800      131.87142        0.00000
C        -68.76801      133.28940        0.00000
C        -69.99600      133.99838        0.00000
C        -69.99601      135.41636        0.00000
C        -71.22400      136.12534        0.00000
C        -71.22401      137.54332        0.00000
C        -72.45200      138.25230        0.00000
C        -72.45201      139.67027        0.00000
C        -73.68000      140.37925        0.00000
C        -73.68001      141.79723        0.00000
C        -74.90800      142.50621        0.00000
C        -74.90801      143.92419        0.00000
C        -76.13600      144.63317        0.00000
C        -76.13601      146.05115        0.00000
C        -77.36400      146.76013        0.00000
C        -77.36401      148.17811        0.00000
C        -78.59200      148.88709        0.00000
C        -78.59201      150.30507        0.00000
C        -79.82000      151.01405        0.00000
C        -79.82001      152.43203        0.00000
C        -81.04800      153.14100        0.00000
C        -81.04801      154.55898        0.00000
C        -82.27600      155.26796        0.00000
C        -82.27601      156.68594        0.00000
C        -83.50400      157.39492        0.00000
C        -83.50401      158.81290        0.00000
C        -84.73200      159.52188        0.00000
C        -84.73201      160.93986        0.00000
C        -85.96000      161.64884        0.00000
C        -85.96001      163.06682        0.00000
C        -87.18800      163.77580        0.00000
C        -87.18801      165.19378        0.00000
C        -88.41600      165.90275        0.00000
C        -88.41601      167.32073        0.00000
C        -89.64400      168.02971        0.00000
C        -89.64401      169.44769        0.00000
C        -90.87200      170.15667        0.00000
C        -90.87201      171.57465        0.00000
C        -92.10000      172.28363        0.00000
C        -92.10001      173.70161        0.00000
C        -93.32800      174.41059        0.00000
C        -93.32801      175.82857        0.00000
C        -94.55600      176.53755        0.00000
C        -94.55601      177.95553        0.00000
C        -95.78400      178.66450        0.00000
C        -95.78401      180.08248        0.00000
C        -97.01200      180.79146        0.00000
C        -97.01201      182.20944        0.00000
C        -98.24000      182.91842        0.00000
C        -98.24001      184.33640        0.00000
C        -99.46800      185.04538        0.00000
C        -99.46801      186.46336        0.00000
C       -100.69600      187.17234        0.00000
C       -100.69601      188.59032        0.00000
C       -101.92400      189.29930        0.00000
C       -101.92401      190.71728        0.00000
C       -103.15200      191.42626        0.00000
C       -103.15201      192.84423        0.00000
C       -104.38000      193.55321        0.00000
C       -104.38001      194.97119        0.00000
C       -105.60800      195.68017        0.00000
C       -105.60801      197.09815        0.00000
C       -106.83600      197.80713        0.00000
C       -106.83601      199.22511        0.00000
C       -108.06400      199.93409        0.00000
C       -108.06401      201.35207        0.00000
C       -109.29200      202.06105        0.00000
C       -109.29201      203.47903        0.00000
C       -110.52000      204.18801        0.00000
C       -110.52001      205.60598        0.00000
C       -111.74800      206.31496        0.00000
C       -111.74801      207.73294        0.00000
C       -112.97600      208.44192        0.00000
C       -112.97601      209.85990        0.00000
C          9.82400        0.00000        0.00000
C          9.82399        1.41798        0.00000
C          8.59600        2.12696        0.00000
C          8.59599        3.54494        0.00000
C          7.36800        4.25392        0.00000
C          7.36799        5.67190        0.00000
C          6.14000        6.38088        0.00000
C          6.13999        7.79885        0.00000
C          4.91200        8.50783        0.00000
C          4.91199        9.92581        0.00000
C          3.68400       10.63479        0.00000
C          3.68399       12.05277        0.00000
C          2.45600       12.76175        0.00000
C          2.45599       14.17973        0.00000
C          1.22800       14.88871        0.00000
C          1.22799       16.30669        0.00000
C          0.00000       17.01567        0.00000
C         -0.00001       18.43365        0.00000
C         -1.22800       19.14263        0.00000
C         -1.22801       20.56060        0.00000
C         -2.45600       21.26958        0.00000
C         -2.45601       22.68756        0.00000
C         -3.68400       23.39654        0.00000
C         -3.68401       24.81452        0.00000
C         -4.91200       25.52350        0.00000
C         -4.91201       26.94148        0.00000
C         -6.14000       27.65046        0.00000
C         -6.14001       29.06844        0.00000
C         -7.36800       29.77742        0.00000
C         -7.36801       31.19540        0.00000
C         -8.59600       31.90438        0.00000
C         -8.59601       33.32236        0.00000
C         -9.82400       34.03133        0.00000
C         -9.82401       35.44931        0.00000
C        -11.05200       36.15829        0.00000
C        -11.05201       37.57627        0.00000
C        -12.28000       38.28525        0.00000
C        -12.28001       39.70323        0.00000
C        -13.50800       40.41221        0.00000
C        -13.50801       41.83019        0.00000
C        -14.73600       42.53917        0.00000
C        -14.73601       43.95715        0.00000
C        -15.96400       44.66613        0.00000
C        -15.96401       46.08411        0.00000
C        -17.19200       46.79308        0.00000
C        -17.19201       48.21106        0.00000
C        -18.42000       48.92004        0.00000
C        -18.42001       50.33802        0.00000
C        -19.64800       51.04700        0.00000
C        -19.64801       52.46498        0.00000
C        -20.87600       53.17396        0.00000
C        -20.87601       54.59194        0.00000
C        -22.10400       55.30092        0.00000
C        -22.10401       56.71890        0.00000
C        -23.33200       57.42788        0.00000
C        -23.33201       58.84586        0.00000
C        -24.56000       59.55483        0.00000
C        -24.56001       60.97281        0.00000
C        -25.78800       61.68179        0.00000
C        -25.78801       63.09977        0.00000
C        -27.01600       63.80875        0.00000
C        -27.01601       65.22673        0.00000
C        -28.24400       65.93571        0.00000
C        -28.24401       67.35369        0.00000
C        -29.47200       68.06267        0.00000
C        -29.47201       69.48065        0.00000
C        -30.70000       70.18963        0.00000
C        -30.70001       71.60761        0.00000
C        -31.92800       72.31659        0.00000
C        -31.92801       73.73456        0.00000
C        -33.15600       74.44354        0.00000
C        -33.15601       75.86152        0.00000
C        -34.38400       76.57050        0.00000
C        -34.38401       77.98848        0.00000
C        -35.61200       78.69746        0.00000
C        -35.61201       80.11544        0.00000
C        -36.84000       80.82442        0.00000
C        -36.84001       82.24240        0.00000
C        -38.06800       82.95138        0.00000
C        -38.06801       84.36936        0.00000
C        -39.29600       85.07834        0.00000
C        -39.29601       86.49632        0.00000
C        -40.52400       87.20529        0.00000
C        -40.52401       88.62327        0.00000
C        -41.75200       89.33225        0.00000
C        -41.75201       90.75023        0.00000
C        -42.98000       91.45921        0.00000
C        -42.98001       92.87719        0.00000
C        -44.20800       93.58617        0.00000
C        -44.20801       95.00415        0.00000
C        -45.43600       95.71313        0.00000
C        -45.43601       97.13111        0.00000
C        -46.66400       97.84009        0.00000
C        -46.66401       99.25807        0.00000
C        -47.89200       99.96704        0.00000
C        -47.89201      101.38502        0.00000
C        -49.12000      102.09400        0.00000
C        -49.12001      103.51198        0.00000
C        -50.34800      104.22096        0.00000
C        -50.34801      105.63894        0.00000
C        -51.57600      106.34792        0.00000
C        -51.57601      107.76590        0.00000
C        -52.80400      108.47488        0.00000
C        -52.80401      109.89286        0.00000
C        -54.03200      110.60184        0.00000
C        -54.03201      112.01982        0.00000
C        -55.26000      112.72879        0.00000
C        -55.26001      114.14677        0.00000
C        -56.48800      114.85575        0.00000
C        -56.48801      116.27373        0.00000
C        -57.71600      116.98271        0.00000
C        -57.71601      118.40069        0.00000
C        -58.94400      119.10967        0.00000
C        -58.94401      120.52765        0.00000
C        -60.17200      121.23663        0.00000
C        -60.17201      122.65461        0.00000
C        -61.40000      123.36359        0.00000
C        -61.40001      124.78157        0.00000
C        -62.62800      125.49055        0.00000
C        -62.62801      126.90852        0.00000
C        -63.85600      127.61750        0.00000
C        -63.85601      129.03548        0.00000
C        -65.08400      129.74446        0.00000
C        -65.08401      131.16244        0.00000
C        -66.31200      131.87142        0.00000
C        -66.31201      133.28940        0.00000
C        -67.54000      133.99838        0.00000
C        -67.54001      135.41636        0.00000
C        -68.76800      136.12534        0.00000
C        -68.76801      137.54332        0.00000
C        -69.99600      138.25230        0.00000
C        -69.99601      139.67027        0.00000
C        -71.22400      140.37925        0.00000
C        -71.22401      141.79723        0.00000
C        -72.45200      142.50621        0.00000
C        -72.45201      143.92419        0.00000
C        -73.68000      144.63317        0.00000
C        -73.68001      146.05115        0.00000
C        -74.90800      146.76013        0.00000
C        -74.90801      148.17811        0.00000
C        -76.13600      148.88709        0.00000
C        -76.13601      150.30507        0.00000
C        -77.36400      151.01405        0.00000
C        -77.36401      152.43203        0.00000
C        -78.59200      153.14100        0.00000
C        -78.59201      154.55898        0.00000
C        -79.82000      155.26796        0.00000
C        -79.82001      156.68594        0.00000
C        -81.04800      157.39492        0.00000
C        -81.04801      158.81290        0.00000
C        -82.27600      159.52188        0.00000
C        -82.27601      160.93986        0.00000
C        -83.50400      161.64884        0.00000
C        -83.50401      163.06682        0.00000
C        -84.73200      163.77580        0.00000
C        -84.73201      165.19378        0.00000
C        -85.96000      165.90275        0.00000
C        -85.96001      167.32073        0.00000
C        -87.18800      168.02971        0.00000
C        -87.18801      169.44769        0.00000
C        -88.41600      170.15667        0.00000
C        -88.41601      171.57465        0.00000
C        -89.64400      172.28363        0.00000
C        -89.64401      173.70161        0.00000
C        -90.87200      174.41059        0.00000
C        -90.87201      175.82857        0.00000
C        -92.10000      176.53755        0.00000
C        -92.10001      177.95553        0.00000
C        -93.32800      178.66450        0.00000
C        -93.32801      180.08248        0.00000
C        -94.55600      180.79146        0.00000
C        -94.55601      182.20944        0.00000
C        -95.78400      182.91842        0.00000
C        -95.78401      184.33640        0.00000
C        -97.01200      185.04538        0.00000
C        -97.01201      186.46336        0.00000
C        -98.24000      187.17234        0.00000
C        -98.24001      188.59032        0.00000
C        -99.46800      189.29930        0.00000
C        -99.46801      190.71728        0.00000
C       -100.69600      191.42626        0.00000
C       -100.69601      192.84423        0.00000
C       -101.92400      193.55321        0.00000
C       -101.92401      194.97119        0.00000
C       -103.15200      195.68017        0.00000
C       -103.15201      197.09815        0.00000
C       -104.38000      197.80713        0.00000
C       -104.38001      199.22511        0.00000
C       -105.60800      199.93409        0.00000
C       -105.60801      201.35207        0.00000
C       -106.83600      202.06105        0.00000
C       -106.83601      203.47903        0.00000
C       -108.06400      204.18801        0.00000
C       -108.06401      205.60598        0.00000
C       -109.29200      206.31496        0.00000
C       -109.29201      207.73294        0.00000
C       -110.52000      208.44192        0.00000
C       -110.52001      209.85990        0.00000
C         12.28000        0.00000        0.00000
C         12.27999        1.41798        0.00000
C         11.05200        2.12696        0.00000
C         11.05199        3.54494        0.00000
C          9.82400        4.25392        0.00000
C          9.82399        5.67190        0.00000
C          8.59600        6.38088        0.00000
C          8.59599        7.79885        0.00000
C          7.36800        8.50783        0.00000
C          7.36799        9.92581        0.00000
C          6.14000       10.63479        0.00000
C          6.13999       12.05277        0.00000
C          4.91200       12.76175        0.00000
C          4.91199       14.17973        0.00000
C          3.68400       14.88871        0.00000
C          3.68399       16.30669        0.00000
C          2.45600       17.01567        0.00000
C          2.45599       18.43365        0.00000
C          1.22800       19.14263        0.00000
C          1.22799       20.56060        0.00000
C          0.00000       21.26958        0.00000
C         -0.00001       22.68756        0.00000
C         -1.22800       23.39654        0.00000
C         -1.22801       24.81452        0.00000
C         -2.45600       25.52350        0.00000
C         -2.45601       26.94148        0.00000
C         -3.68400       27.65046        0.00000
C         -3.68401       29.06844        0.00000
C         -4.91200       29.77742        0.00000
C         -4.91201       31.19540        0.00000
C         -6.14000       31.90438        0.00000
C         -6.14001       33.32236        0.00000
C         -7.36800       34.03133        0.00000
C         -7.36801       35.44931        0.00000
C         -8.59600       36.15829        0.00000
C         -8.59601       37.57627        0.00000
C         -9.82400       38.28525        0.00000
C         -9.82401       39.70323        0.00000
C        -11.05200       40.41221        0.00000
C        -11.05201       41.83019        0.00000
C        -12.28000       42.53917        0.00000
C        -12.28001       43.95715        0.00000
C        -13.50800       44.66613        0.00000
C        -13.50801       46.08411        0.00000
C        -14.73600       46.79308        0.00000
C        -14.73601       48.21106        0.00000
C        -15.96400       48.92004        0.00000
C        -15.96401       50.33802        0.00000
C        -17.19200       51.04700        0.00000
C        -17.19201       52.46498        0.00000
C        -18.42000       53.17396        0.00000
C        -18.42001       54.59194        0.00000
C        -19.64800       55.30092        0.00000
C        -19.64801       56.71890        0.00000
C        -20.87600       57.42788        0.00000
C        -20.87601       58.84586        0.00000
C        -22.10400       59.55483        0.00000
C        -22.10401       60.97281        0.00000
C        -23.33200       61.68179        0.00000
C        -23.33201       63.09977        0.00000
C        -24.56000       63.80875        0.00000
C        -24.56001       65.22673        0.00000
C        -25.78800       65.93571        0.00000
C        -25.78801       67.35369        0.00000
C        -27.01600       68.06267        0.00000
C        -27.01601       69.48065        0.00000
C        -28.24400       70.18963        0.00000
C        -28.24401       71.60761        0.00000
C        -29.47200       72.31659        0.00000
C        -29.47201       73.73456        0.00000
C        -30.70000       74.44354        0.00000
C        -30.70001       75.86152        0.00000
C        -31.92800       76.57050        0.00000
C        -31.92801       77.98848        0.00000
C        -33.15600       78.69746        0.00000
C        -33.15601       80.11544        0.00000
C        -34.38400       80.82442        0.00000
C        -34.38401       82.24240        0.00000
C        -35.61200       82.95138        0.00000
C        -35.61201       84.36936        0.00000
C        -36.84000       85.07834        0.00000
C        -36.84001       86.49632        0.00000
C        -38.06800       87.20529        0.00000
C        -38.06801       88.62327        0.00000
C        -39.29600       89.33225        0.00000
C        -39.29601       90.75023        0.00000
C        -40.52400       91.45921        0.00000
C        -40.52401       92.87719        0.00000
C        -41.75200       93.58617        0.00000
C        -41.75201       95.00415        0.00000
C        -42.98000       95.71313        0.00000
C        -42.98001       97.13111        0.00000
C        -44.20800       97.84009        0.00000
C        -44.20801       99.25807        0.00000
C        -45.43600       99.96704        0.00000
C        -45.43601      101.38502        0.00000
C        -46.66400      102.09400        0.00000
C        -46.66401      103.51198        0.00000
C        -47.89200      104.22096        0.00000
C        -47.89201      105.63894        0.00000
C        -49.12000      106.34792        0.00000
C        -49.12001      107.76590        0.00000
C        -50.34800      108.47488        0.00000
C        -50.34801      109.89286        0.00000
C        -51.57600      110.60184        0.00000
C        -51.57601      112.01982        0.00000
C        -52.80400      112.72879        0.00000
C        -52.80401      114.14677        0.00000
C        -54.03200      114.85575        0.00000
C        -54.03201      116.27373        0.00000
C        -55.26000      116.98271        0.00000
C        -55.26001      118.40069        0.00000
C        -56.48800      119.10967        0.00000
C        -56.48801      120.52765        0.00000
C        -57.71600      121.23663        0.00000
C        -57.71601      122.65461        0.00000
C        -58.94400      123.36359        0.00000
C        -58.94401      124.78157        0.00000
C        -60.17200      125.49055        0.00000
C        -60.17201      126.90852        0.00000
C        -61.40000      127.61750        0.00000
C        -61.40001      129.03548        0.00000
C        -62.62800      129.74446        0.00000
C        -62.62801      131.16244        0.00000
C        -63.85600      131.87142        0.00000
C        -63.85601      133.28940        0.00000
C        -65.08400      133.99838        0.00000
C        -65.08401      135.41636        0.00000
C        -66.31200      136.12534        0.00000
C        -66.31201      137.54332        0.00000
C        -67.54000      138.25230        0.00000
C        -67.54001      139.67027        0.00000
C        -68.76800      140.37925        0.00000
C        -68.76801      141.79723        0.00000
C        -69.99600      142.50621        0.00000
C        -69.99601      143.92419        0.00000
C        -71.22400      144.63317        0.00000
C        -71.22401      146.05115        0.00000
C        -72.45200      146.76013        0.00000
C        -72.45201      148.17811        0.00000
C        -73.68000      148.88709        0.00000
C        -73.68001      150.30507        0.00000
C        -74.90800      151.01405        0.00000
C        -74.90801      152.43203        0.00000
C        -76.13600      153.14100        0.00000
C        -76.13601      154.55898        0.00000
C        -77.36400      155.26796        0.00000
C        -77.36401      156.68594        0.00000
C        -78.59200      157.39492        0.00000
C        -78.59201      158.81290        0.00000
C        -79.82000      159.52188        0.00000
C        -79.82001      160.93986        0.00000
C        -81.04800      161.64884        0.00000
C        -81.04801      163.06682        0.00000
C        -82.27600      163.77580        0.00000
C        -82.27601      165.19378        0.00000
C        -83.50400      165.90275        0.00000
C        -83.50401      167.32073        0.00000
C        -84.73200      168.02971        0.00000
C        -84.73201      169.44769        0.00000
C        -85.96000      170.15667        0.00000
C        -85.96001      171.57465        0.00000
C        -87.18800      172.28363        0.00000
C        -87.18801      173.70161        0.00000
C        -88.41600      174.41059        0.00000
C        -88.41601      175.82857        0.00000
C        -89.64400      176.53755        0.00000
C        -89.64401      177.95553        0.00000
C        -90.87200      178.66450        0.00000
C        -90.87201      180.08248        0.00000
C        -92.10000      180.79146        0.00000
C        -92.10001      182.20944        0.00000
C        -93.32800      182.91842        0.00000
C        -93.32801      184.33640        0.00000
C        -94.55600      185.04538        0.00000
C        -94.55601      186.46336        0.00000
C        -95.78400      187.17234        0.00000
C        -95.78401      188.59032        0.00000
C        -97.01200      189.29930        0.00000
C        -97.01201      190.71728        0.00000
C        -98.24000      191.42626        0.00000
C        -98.24001      192.84423        0.00000
C        -99.46800      193.55321        0.00000
C        -99.46801      194.97119        0.00000
C       -100.69600      195.68017        0.00000
C       -100.69601      197.09815        0.00000
C       -101.92400      197.80713        0.00000
C       -101.92401      199.22511        0.00000
C       -103.15200      199.93409        0.00000
C       -103.15201      201.35207        0.00000
C       -104.38000      202.06105        0.00000
C       -104.38001      203.47903        0.00000
C       -105.60800      204.18801        0.00000
C       -105.60801      205.60598        0.00000
C       -106.83600      206.31496        0.00000
C       -106.83601      207.73294        0.00000
C       -108.06400      208.44192        0.00000
C       -108.06401      209.85990        0.00000
C         14.73600        0.00000        0.00000
C         14.73599        1.41798        0.00000
C         13.50800        2.12696        0.00000
C         13.50799        3.54494        0.00000
C         12.28000        4.25392        0.00000
C         12.27999        5.67190        0.00000
C         11.05200        6.38088        0.00000
C         11.05199        7.79885        0.00000
C          9.82400        8.50783        0.00000
C          9.82399        9.92581        0.00000
C          8.59600       10.63479        0.00000
C          8.59599       12.05277        0.00000
C          7.36800       12.76175        0.00000
C          7.36799       14.17973        0.00000
C          6.14000       14.88871        0.00000
C          6.13999       16.30669        0.00000
C          4.91200       17.01567        0.00000
C          4.91199       18.43365        0.00000
C          3.68400       19.14263        0.00000
C          3.68399       20.56060        0.00000
C          2.45600       21.26958        0.00000
C          2.45599       22.68756        0.00000
C          1.22800       23.39654        0.00000
C          1.22799       24.81452        0.00000
C          0.00000       25.52350        0.00000
C         -0.00001       26.94148        0.00000
C         -1.22800       27.65046        0.00000
C         -1.22801       29.06844        0.00000
C         -2.45600       29.77742        0.00000
C         -2.45601       31.19540        0.00000
C         -3.68400       31.90438        0.00000
C         -3.68401       33.32236        0.00000
C         -4.91200       34.03133        0.00000
C         -4.91201       35.44931        0.00000
C         -6.14000       36.15829        0.00000
C         -6.14001       37.57627        0.00000
C         -7.36800       38.28525        0.00000
C         -7.36801       39.70323        0.00000
C         -8.59600       40.41221        0.00000
C         -8.59601       41.83019        0.00000
C         -9.82400       42.53917        0.00000
C         -9.82401       43.95715        0.00000
C        -11.05200       44.66613        0.00000
C        -11.05201       46.08411        0.00000
C        -12.28000       46.79308        0.00000
C        -12.28001       48.21106        0.00000
C        -13.50800       48.92004        0.00000
C        -13.50801       50.33802        0.00000
C        -14.73600       51.04700        0.00000
C        -14.73601       52.46498        0.00000
C        -15.96400       53.17396        0.00000
C        -15.96401       54.59194        0.00000
C        -17.19200       55.30092        0.00000
C        -17.19201       56.71890        0.00000
C        -18.42000       57.42788        0.00000
C        -18.42001       58.84586        0.00000
C        -19.64800       59.55483        0.00000
C        -19.64801       60.97281        0.00000
C        -20.87600       61.68179        0.00000
C        -20.87601       63.09977        0.00000
C        -22.10400       63.80875        0.00000
C        -22.10401       65.22673        0.00000
C        -23.33200       65.93571        0.00000
C        -23.33201       67.35369        0.00000
C        -24.56000       68.06267        0.00000
C        -24.56001       69.48065        0.00000
C        -25.78800       70.18963        0.00000
C        -25.78801       71.60761        0.00000
C        -27.01600       72.31659        0.00000
C        -27.01601       73.73456        0.00000
C        -28.24400       74.44354        0.00000
C        -28.24401       75.86152        0.00000
C        -29.47200       76.57050        0.00000
C        -29.47201       77.98848        0.00000
C        -30.70000       78.69746        0.00000
C        -30.70001       80.11544        0.00000
C        -31.92800       80.82442        0.00000
C        -31.92801       82.24240        0.00000
C        -33.15600       82.95138        0.00000
C        -33.15601       84.36936        0.00000
C        -34.38400       85.07834        0.00000
C        -34.38401       86.49632        0.00000
C        -35.61200       87.20529        0.00000
C        -35.61201       88.62327        0.00000
C        -36.84000       89.33225        0.00000
C        -36.84001       90.75023        0.00000
C        -38.06800       91.45921        0.00000
C        -38.06801       92.87719        0.00000
C        -39.29600       93.58617        0.00000
C        -39.29601       95.00415        0.00000
C        -40.52400       95.71313        0.00000
C        -40.52401       97.13111        0.00000
C        -41.75200       97.84009        0.00000
C        -41.75201       99.25807        0.00000
C        -42.98000       99.96704        0.00000
C        -42.98001      101.38502        0.00000
C        -44.20800      102.09400        0.00000
C        -44.20801      103.51198        0.00000
C        -45.43600      104.22096        0.00000
C        -45.43601      105.63894        0.00000
C        -46.66400      106.34792        0.00000
C        -46.66401      107.76590        0.00000
C        -47.89200      108.47488        0.00000
C        -47.89201      109.89286        0.00000
C        -49.12000      110.60184        0.00000
C        -49.12001      112.01982        0.00000
C        -50.34800      112.72879        0.00000
C        -50.34801      114.14677        0.00000
C        -51.57600      114.85575        0.00000
C        -51.57601      116.27373        0.00000
C        -52.80400      116.98271        0.00000
C        -52.80401      118.40069        0.00000
C        -54.03200      119.10967        0.00000
C        -54.03201      120.52765        0.00000
C        -55.26000      121.23663        0.00000
C        -55.26001      122.65461        0.00000
C        -56.48800      123.36359        0.00000
C        -56.48801      124.78157        0.00000
C        -57.71600      125.49055        0.00000
C        -57.71601      126.90852        0.00000
C        -58.94400      127.61750        0.00000
C        -58.94401      129.03548        0.00000
C        -60.17200      129.74446        0.00000
C        -60.17201      131.16244        0.00000
C        -61.40000      131.87142        0.00000
C        -61.40001      133.28940        0.00000
C        -62.62800      133.99838        0.00000
C        -62.62801      135.41636        0.00000
C        -63.85600      136.12534        0.00000
C        -63.85601      137.54332        0.00000
C        -65.08400      138.25230        0.00000
C        -65.08401      139.67027        0.00000
C        -66.31200      140.37925        0.00000
C        -66.31201      141.79723        0.00000
C        -67.54000      142.50621        0.00000
C        -67.54001      143.92419        0.00000
C        -68.76800      144.63317        0.00000
C        -68.76801      146.05115        0.00000
C        -69.99600      146.76013        0.00000
C        -69.99601      148.17811        0.00000
C        -71.22400      148.88709        0.00000
C        -71.22401      150.30507        0.00000
C        -72.45200      151.01405        0.00000
C        -72.45201      152.43203        0.00000
C        -73.68000      153.14100        0.00000
C        -73.68001      154.55898        0.00000
C        -74.90800      155.26796        0.00000
C        -74.90801      156.68594        0.00000
C        -76.13600      157.39492        0.00000
C        -76.13601      158.81290        0.00000
C        -77.36400      159.52188        0.00000
C        -77.36401      160.93986        0.00000
C        -78.59200      161.64884        0.00000
C        -78.59201      163.06682        0.00000
C        -79.82000      163.77580        0.00000
C        -79.82001      165.19378        0.00000
C        -81.04800      165.90275        0.00000
C        -81.04801      167.32073        0.00000
C        -82.27600      168.02971        0.00000
C        -82.27601      169.44769        0.00000
C        -83.50400      170.15667        0.00000
C        -83.50401      171.57465        0.00000
C        -84.73200      172.28363        0.00000
C        -84.73201      173.70161        0.00000
C        -85.96000      174.41059        0.00000
C        -85.96001      175.82857        0.00000
C        -87.18800      176.53755        0.00000
C        -87.18801      177.95553        0.00000
C        -88.41600      178.66450        0.00000
C        -88.41601      180.08248        0.00000
C        -89.64400      180.79146        0.00000
C        -89.64401      182.20944        0.00000
C        -90.87200      182.91842        0.00000
C        -90.87201      184.33640        0.00000
C        -92.10000      185.04538        0.00000
C        -92.10001      186.46336        0.00000
C        -93.32800      187.17234        0.00000
C        -93.32801      188.59032        0.00000
C        -94.55600      189.29930        0.00000
C        -94.55601      190.71728        0.00000
C        -95.78400      191.42626        0.00000
C        -95.78401      192.84423        0.00000
C        -97.01200      193.55321        0.00000
C        -97.01201      194.97119        0.00000
C        -98.24000      195.68017        0.00000
C        -98.24001      197.09815        0.00000
C        -99.46800      197.80713        0.00000
C        -99.46801      199.22511        0.00000
C       -100.69600      199.93409        0.00000
C       -100.69601      201.35207        0.00000
C       -101.92400      202.06105        0.00000
C       -101.92401      203.47903        0.00000
C       -103.15200      204.18801        0.00000
C       -103.15201      205.60598        0.00000
C       -104.38000      206.31496        0.00000
C       -104.38001      207.73294        0.00000
C       -105.60800      208.44192        0.00000
C       -105.60801      209.85990        0.00000
C         17.19200        0.00000        0.00000
C         17.19199        1.41798        0.00000
C         15.96400        2.12696        0.00000
C         15.96399        3.54494        0.00000
C         14.73600        4.25392        0.00000
C         14.73599        5.67190        0.00000
C         13.50800        6.38088        0.00000
C         13.50799        7.79885        0.00000
C         12.28000        8.50783        0.00000
C         12.27999        9.92581        0.00000
C         11.05200       10.63479        0.00000
C         11.05199       12.05277        0.00000
C          9.82400       12.76175        0.00000
C          9.82399       14.17973        0.00000
C          8.59600       14.88871        0.00000
C          8.59599       16.30669        0.00000
C          7.36800       17.01567        0.00000
C          7.36799       18.43365        0.00000
C          6.14000       19.14263        0.00000
C          6.13999       20.56060        0.00000
C          4.91200       21.26958        0.00000
C          4.91199       22.68756        0.00000
C          3.68400       23.39654        0.00000
C          3.68399       24.81452        0.00000
C          2.45600       25.52350        0.00000
C          2.45599       26.94148        0.00000
C          1.22800       27.65046        0.00000
C          1.22799       29.06844        0.00000
C          0.00000       29.77742        0.00000
C         -0.00001       31.19540        0.00000
C         -1.22800       31.90438        0.00000
C         -1.22801       33.32236        0.00000
C         -2.45600       34.03133        0.00000
C         -2.45601       35.44931        0.00000
C         -3.68400       36.15829        0.00000
C         -3.68401       37.57627        0.00000
C         -4.91200       38.28525        0.00000
C         -4.91201       39.70323        0.00000
C         -6.14000       40.41221        0.00000
C         -6.14001       41.83019        0.00000
C         -7.36800       42.53917        0.00000
C         -7.36801       43.95715        0.00000
C         -8.59600       44.66613        0.00000
C         -8.59601       46.08411        0.00000
C         -9.82400       46.79308        0.00000
C         -9.82401       48.21106        0.00000
C        -11.05200       48.92004        0.00000
C        -11.05201       50.33802        0.00000
C        -12.28000       51.04700        0.00000
C        -12.28001       52.46498        0.00000
C        -13.50800       53.17396        0.00000
C        -13.50801       54.59194        0.00000
C        -14.73600       55.30092        0.00000
C        -14.73601       56.71890        0.00000
C        -15.96400       57.42788        0.00000
C        -15.96401       58.84586        0.00000
C        -17.19200       59.55483        0.00000
C        -17.19201       60.97281        0.00000
C        -18.42000       61.68179        0.00000
C        -18.42001       63.09977        0.00000
C        -19.64800       63.80875        0.00000
C        -19.64801       65.22673        0.00000
C        -20.87600       65.93571        0.00000
C        -20.87601       67.35369        0.00000
C        -22.10400       68.06267        0.00000
C        -22.10401       69.48065        0.00000
C        -23.33200       70.18963        0.00000
C        -23.33201       71.60761        0.00000
C        -24.56000       72.31659        0.00000
C        -24.56001       73.73456        0.00000
C        -25.78800       74.44354        0.00000
C        -25.78801       75.86152        0.00000
C        -27.01600       76.57050        0.00000
C        -27.01601       77.98848        0.00000
C        -28.24400       78.69746        0.00000
C        -28.24401       80.11544        0.00000
C        -29.47200       80.82442        0.00000
C        -29.47201       82.24240        0.00000
C        -30.70000       82.95138        0.00000
C        -30.70001       84.36936        0.00000
C        -31.92800       85.07834        0.00000
C        -31.92801       86.49632        0.00000
C        -33.15600       87.20529        0.00000
C        -33.15601       88.62327        0.00000
C        -34.38400       89.33225        0.00000
C        -34.38401       90.75023        0.00000
C        -35.61200       91.45921        0.00000
C        -35.61201       92.87719        0.00000
C        -36.84000       93.58617        0.00000
C        -36.84001       95.00415        0.00000
C        -38.06800       95.71313        0.00000
C        -38.06801       97.13111        0.00000
C        -39.29600       97.84009        0.00000
C        -39.29601       99.25807        0.00000
C        -40.52400       99.96704        0.00000
C        -40.52401      101.38502        0.00000
C        -41.75200      102.09400        0.00000
C        -41.75201      103.51198        0.00000
C        -42.98000      104.22096        0.00000
C        -42.98001      105.63894        0.00000
C        -44.20800      106.34792        0.00000
C        -44.20801      107.76590        0.00000
C        -45.43600      108.47488        0.00000
C        -45.43601      109.89286        0.00000
C        -46.66400      110.60184        0.00000
C        -46.66401      112.01982        0.00000
C        -47.89200      112.72879        0.00000
C        -47.89201      114.14677        0.00000
C        -49.12000      114.85575        0.00000
C        -49.12001      116.27373        0.00000
C        -50.34800      116.98271        0.00000
C        -50.34801      118.40069        0.00000
C        -51.57600      119.10967        0.00000
C        -51.57601      120.52765        0.00000
C        -52.80400      121.23663        0.00000
C        -52.80401      122.65461        0.00000
C        -54.03200      123.36359        0.00000
C        -54.03201      124.78157        0.00000
C        -55.26000      125.49055        0.00000
C        -55.26001      126.90852        0.00000
C        -56.48800      127.61750        0.00000
C        -56.48801      129.03548        0.00000
C        -57.71600      129.74446        0.00000
C        -57.71601      131.16244        0.00000
C        -58.94400      131.87142        0.00000
C        -58.94401      133.28940        0.00000
C        -60.17200      133.99838        0.00000
C        -60.17201      135.41636        0.00000
C        -61.40000      136.12534        0.00000
C        -61.40001      137.54332        0.00000
C        -62.62800      138.25230        0.00000
C        -62.62801      139.67027        0.00000
C        -63.85600      140.37925        0.00000
C        -63.85601      141.79723        0.00000
C        -65.08400      142.50621        0.00000
C        -65.08401      143.92419        0.00000
C        -66.31200      144.63317        0.00000
C        -66.31201      146.05115        0.00000
C        -67.54000      146.76013        0.00000
C        -67.54001      148.17811        0.00000
C        -68.76800      148.88709        0.00000
C        -68.76801      150.30507        0.00000
C        -69.99600      151.01405        0.00000
C        -69.99601      152.43203        0.00000
C        -71.22400      153.14100        0.00000
C        -71.22401      154.55898        0.00000
C        -72.45200      155.26796        0.00000
C        -72.45201      156.68594        0.00000
C        -73.68000      157.39492        0.00000
C        -73.68001      158.81290        0.00000
C        -74.90800      159.52188        0.00000
C        -74.90801      160.93986        0.00000
C        -76.13600      161.64884        0.00000
C        -76.13601      163.06682        0.00000
C        -77.36400      163.77580        0.00000
C        -77.36401      165.19378        0.00000
C        -78.59200      165.90275        0.00000
C        -78.59201      167.32073        0.00000
C        -79.82000      168.02971        0.00000
C        -79.82001      169.44769        0.00000
C        -81.04800      170.15667        0.00000
C        -81.04801      171.57465        0.00000
C        -82.27600      172.28363        0.00000
C        -82.27601      173.70161        0.00000
C        -83.50400      174.41059        0.00000
C        -83.50401      175.82857        0.00000
C        -84.73200      176.53755        0.00000
C        -84.73201      177.95553        0.00000
C        -85.96000      178.66450        0.00000
C        -85.96001      180.08248        0.00000
C        -87.18800      180.79146        0.00000
C        -87.18801      182.20944        0.00000
C        -88.41600      182.91842        0.00000
C        -88.41601      184.33640        0.00000
C        -89.64400      185.04538        0.00000
C        -89.64401      186.46336        0.00000
C        -90.87200      187.17234        0.00000
C        -90.87201      188.59032        0.00000
C        -92.10000      189.29930        0.00000
C        -92.10001      190.71728        0.00000
C        -93.32800      191.42626        0.00000
C        -93.32801      192.84423        0.00000
C        -94.55600      193.55321        0.00000
C        -94.55601      194.97119        0.00000
C        -95.78400      195.68017        0.00000
C        -95.78401      197.09815        0.00000
C        -97.01200      197.80713        0.00000
C        -97.01201      199.22511        0.00000
C        -98.24000      199.93409        0.00000
C        -98.24001      201.35207        0.00000
C        -99.46800      202.06105        0.00000
C        -99.46801      203.47903        0.00000
C       -100.69600      204.18801        0.00000
C       -100.69601      205.60598        0.00000
C       -101.92400      206.31496        0.00000
C       -101.92401      207.73294        0.00000
C       -103.15200      208.44192        0.00000
C       -103.15201      209.85990        0.00000
C         19.64800        0.00000        0.00000
C         19.64799        1.41798        0.00000
C         18.42000        2.12696        0.00000
C         18.41999        3.54494        0.00000
C         17.19200        4.25392        0.00000
C         17.19199        5.67190        0.00000
C         15.96400        6.38088        0.00000
C         15.96399        7.79885        0.00000
C         14.73600        8.50783        0.00000
C         14.73599        9.92581        0.00000
C         13.50800       10.63479        0.00000
C         13.50799       12.05277        0.00000
C         12.28000       12.76175        0.00000
C         12.27999       14.17973        0.00000
C         11.05200       14.88871        0.00000
C         11.05199       16.30669        0.00000
C          9.82400       17.01567        0.00000
C          9.82399       18.43365        0.00000
C          8.59600       19.14263        0.00000
C          8.59599       20.56060        0.00000
C          7.36800       21.26958        0.00000
C          7.36799       22.68756        0.00000
C          6.14000       23.39654        0.00000
C          6.13999       24.81452        0.00000
C          4.91200       25.52350        0.00000
C          4.91199       26.94148        0.00000
C          3.68400       27.65046        0.00000
C          3.68399       29.06844        0.00000
C          2.45600       29.77742        0.00000
C          2.45599       31.19540        0.00000
C          1.22800       31.90438        0.00000
C          1.22799       33.32236        0.00000
C          0.00000       34.03133        0.00000
C         -0.00001       35.44931        0.00000
C         -1.22800       36.15829        0.00000
C         -1.22801       37.57627        0.00000
C         -2.45600       38.28525        0.00000
C         -2.45601       39.70323        0.00000
C         -3.68400       40.41221        0.00000
C         -3.68401       41.83019        0.00000
C         -4.91200       42.53917        0.00000
C         -4.91201       43.95715        0.00000
C         -6.14000       44.66613        0.00000
C         -6.14001       46.08411        0.00000
C         -7.36800       46.79308        0.00000
C         -7.36801       48.21106        0.00000
C         -8.59600       48.92004        0.00000
C         -8.59601       50.33802        0.00000
C         -9.82400       51.04700        0.00000
C         -9.82401       52.46498        0.00000
C        -11.05200       53.17396        0.00000
C        -11.05201       54.59194        0.00000
C        -12.28000       55.30092        0.00000
C        -12.28001       56.71890        0.00000
C        -13.50800       57.42788        0.00000
C        -13.50801       58.84586        0.00000
C        -14.73600       59.55483        0.00000
C        -14.73601       60.97281        0.00000
C        -15.96400       61.68179        0.00000
C        -15.96401       63.09977        0.00000
C        -17.19200       63.80875        0.00000
C        -17.19201       65.22673        0.00000
C        -18.42000       65.93571        0.00000
C        -18.42001       67.35369        0.00000
C        -19.64800       68.06267        0.00000
C        -19.64801       69.48065        0.00000
C        -20.87600       70.18963        0.00000
C        -20.87601       71.60761        0.00000
C        -22.10400       72.31659        0.00000
C        -22.10401       73.73456        0.00000
C        -23.33200       74.44354        0.00000
C        -23.33201       75.86152        0.00000
C        -24.56000       76.57050        0.00000
C        -24.56001       77.98848        0.00000
C        -25.78800       78.69746        0.00000
C        -25.78801       80.11544        0.00000
C        -27.01600       80.82442        0.00000
C        -27.01601       82.24240        0.00000
C        -28.24400       82.95138        0.00000
C        -28.24401       84.36936        0.00000
C        -29.47200       85.07834        0.00000
C        -29.47201       86.49632        0.00000
C        -30.70000       87.20529        0.00000
C        -30.70001       88.62327        0.00000
C        -31.92800       89.33225        0.00000
C        -31.92801       90.75023        0.00000
C        -33.15600       91.45921        0.00000
C        -33.15601       92.87719        0.00000
C        -34.38400       93.58617        0.00000
C        -34.38401       95.00415        0.00000
C        -35.61200       95.71313        0.00000
C        -35.61201       97.13111        0.00000
C        -36.84000       97.84009        0.00000
C        -36.84001       99.25807        0.00000
C        -38.06800       99.96704        0.00000
C        -38.06801      101.38502        0.00000
C        -39.29600      102.09400        0.00000
C        -39.29601      103.51198        0.00000
C        -40.52400      104.22096        0.00000
C        -40.52401      105.63894        0.00000
C        -41.75200      106.34792        0.00000
C        -41.75201      107.76590        0.00000
C        -42.98000      108.47488        0.00000
C        -42.98001      109.89286        0.00000
C        -44.20800      110.60184        0.00000
C        -44.20801      112.01982        0.00000
C        -45.43600      112.72879        0.00000
C        -45.43601      114.14677        0.00000
C        -46.66400      114.85575        0.00000
C        -46.66401      116.27373        0.00000
C        -47.89200      116.98271        0.00000
C        -47.89201      118.40069        0.00000
C        -49.12000      119.10967        0.00000
C        -49.12001      120.52765        0.00000
C        -50.34800      121.23663        0.00000
C        -50.34801      122.65461        0.00000
C        -51.57600      123.36359        0.00000
C        -51.57601      124.78157        0.00000
C        -52.80400      125.49055        0.00000
C        -52.80401      126.90852        0.00000
C        -54.03200      127.61750        0.00000
C        -54.03201      129.03548        0.00000
C        -55.26000      129.74446        0.00000
C        -55.26001      131.16244        0.00000
C        -56.48800      131.87142        0.00000
C        -56.48801      133.28940        0.00000
C        -57.71600      133.99838        0.00000
C        -57.71601      135.41636        0.00000
C        -58.94400      136.12534        0.00000
C        -58.94401      137.54332        0.00000
C        -60.17200      138.25230        0.00000
C        -60.17201      139.67027        0.00000
C        -61.40000      140.37925        0.00000
C        -61.40001      141.79723        0.00000
C        -62.62800      142.50621        0.00000
C        -62.62801      143.92419        0.00000
C        -63.85600      144.63317        0.00000
C        -63.85601      146.05115        0.00000
C        -65.08400      146.76013        0.00000
C        -65.08401      148.17811        0.00000
C        -66.31200      148.88709        0.00000
C        -66.31201      150.30507        0.00000
C        -67.54000      151.01405        0.00000
C        -67.54001      152.43203        0.00000
C        -68.76800      153.14100        0.00000
C        -68.76801      154.55898        0.00000
C        -69.99600      155.26796        0.00000
C        -69.99601      156.68594        0.00000
C        -71.22400      157.39492        0.00000
C        -71.22401      158.81290        0.00000
C        -72.45200      159.52188        0.00000
C        -72.45201      160.93986        0.00000
C        -73.68000      161.64884        0.00000
C        -73.68001      163.06682        0.00000
C        -74.90800      163.77580        0.00000
C        -74.90801      165.19378        0.00000
C        -76.13600      165.90275        0.00000
C        -76.13601      167.32073        0.00000
C        -77.36400      168.02971        0.00000
C        -77.36401      169.44769        0.00000
C        -78.59200      170.15667        0.00000
C        -78.59201      171.57465        0.00000
C        -79.82000      172.28363        0.00000
C        -79.82001      173.70161        0.00000
C        -81.04800      174.41059        0.00000
C        -81.04801      175.82857        0.00000
C        -82.27600      176.53755        0.00000
C        -82.27601      177.95553        0.00000
C        -83.50400      178.66450        0.00000
C        -83.50401      180.08248        0.00000
C        -84.73200      180.79146        0.00000
C        -84.73201      182.20944        0.00000
C        -85.96000      182.91842        0.00000
C        -85.96001      184.33640        0.00000
C        -87.18800      185.04538        0.00000
C        -87.18801      186.46336        0.00000
C        -88.41600      187.17234        0.00000
C        -88.41601      188.59032        0.00000
C        -89.64400      189.29930        0.00000
C        -89.64401      190.71728        0.00000
C        -90.87200      191.42626        0.00000
C        -90.87201      192.84423        0.00000
C        -92.10000      193.55321        0.00000
C        -92.10001      194.97119        0.00000
C        -93.32800      195.68017        0.00000
C        -93.32801      197.09815        0.00000
C        -94.55600      197.80713        0.00000
C        -94.55601      199.22511        0.00000
C        -95.78400      199.93409        0.00000
C        -95.78401      201.35207        0.00000
C        -97.01200      202.06105        0.00000
C        -97.01201      203.47903        0.00000
C        -98.24000      204.18801        0.00000
C        -98.24001      205.60598        0.00000
C        -99.46800      206.31496        0.00000
C        -99.46801      207.73294        0.00000
C       -100.69600      208.44192        0.00000
C       -100.69601      209.85990        0.00000
C         22.10400        0.00000        0.00000
C         22.10399        1.41798        0.00000
C         20.87600        2.12696        0.00000
C         20.87599        3.54494        0.00000
C         19.64800        4.25392        0.00000
C         19.64799        5.67190        0.00000
C         18.42000        6.38088        0.00000
C         18.41999        7.79885        0.00000
C         17.19200        8.50783        0.00000
C         17.19199        9.92581        0.00000
C         15.96400       10.63479        0.00000
C         15.96399       12.05277        0.00000
C         14.73600       12.76175        0.00000
C         14.73599       14.17973        0.00000
C         13.50800       14.88871        0.00000
C         13.50799       16.30669        0.00000
C         12.28000       17.01567        0.00000
C         12.27999       18.43365        0.00000
C         11.05200       19.14263        0.00000
C         11.05199       20.56060        0.00000
C          9.82400       21.26958        0.00000
C          9.82399       22.68756        0.00000
C          8.59600       23.39654        0.00000
C          8.59599       24.81452        0.00000
C          7.36800       25.52350        0.00000
C          7.36799       26.94148        0.00000
C          6.14000       27.65046        0.00000
C          6.13999       29.06844        0.00000
C          4.91200       29.77742        0.00000
C          4.91199       31.19540        0.00000
C          3.68400       31.90438        0.00000
C          3.68399       33.32236        0.00000
C          2.45600       34.03133        0.00000
C          2.45599       35.44931        0.00000
C          1.22800       36.15829        0.00000
C          1.22799       37.57627        0.00000
C          0.00000       38.28525        0.00000
C         -0.00001       39.70323        0.00000
C         -1.22800       40.41221        0.00000
C         -1.22801       41.83019        0.00000
C         -2.45600       42.53917        0.00000
C         -2.45601       43.95715        0.00000
C         -3.68400       44.66613        0.00000
C         -3.68401       46.08411        0.00000
C         -4.91200       46.79308        0.00000
C         -4.91201       48.21106        0.00000
C         -6.14000       48.92004        0.00000
C         -6.14001       50.33802        0.00000
C         -7.36800       51.04700        0.00000
C         -7.36801       52.46498        0.00000
C         -8.59600       53.17396        0.00000
C         -8.59601       54.59194        0.00000
C         -9.82400       55.30092        0.00000
C         -9.82401       56.71890        0.00000
C        -11.05200       57.42788        0.00000
C        -11.05201       58.84586        0.00000
C        -12.28000       59.55483        0.00000
C        -12.28001       60.97281        0.00000
C        -13.50800       61.68179        0.00000
C        -13.50801       63.09977        0.00000
C        -14.73600       63.80875        0.00000
C        -14.73601       65.22673        0.00000
C        -15.96400       65.93571        0.00000
C        -15.96401       67.35369        0.00000
C        -17.19200       68.06267        0.00000
C        -17.19201       69.48065        0.00000
C        -18.42000       70.18963        0.00000
C        -18.42001       71.60761        0.00000
C        -19.64800       72.31659        0.00000
C        -19.64801       73.73456        0.00000
C        -20.87600       74.44354        0.00000
C        -20.87601       75.86152        0.00000
C        -22.10400       76.57050        0.00000
C        -22.10401       77.98848        0.00000
C        -23.33200       78.69746        0.00000
C        -23.33201       80.11544        0.00000
C        -24.56000       80.82442        0.00000
C        -24.56001       82.24240        0.00000
C        -25.78800       82.95138        0.00000
C        -25.78801       84.36936        0.00000
C        -27.01600       85.07834        0.00000
C        -27.01601       86.49632        0.00000
C        -28.24400       87.20529        0.00000
C        -28.24401       88.62327        0.00000
C        -29.47200       89.33225        0.00000
C        -29.47201       90.75023        0.00000
C        -30.70000       91.45921        0.00000
C        -30.70001       92.87719        0.00000
C        -31.92800       93.58617        0.00000
C        -31.92801       95.00415        0.00000
C        -33.15600       95.71313        0.00000
C        -33.15601       97.13111        0.00000
C        -34.38400       97.84009        0.00000
C        -34.38401       99.25807        0.00000
C        -35.61200       99.96704        0.00000
C        -35.61201      101.38502        0.00000
C        -36.84000      102.09400        0.00000
C        -36.84001      103.51198        0.00000
C        -38.06800      104.22096        0.00000
C        -38.06801      105.63894        0.00000
C        -39.29600      106.34792        0.00000
C        -39.29601      107.76590        0.00000
C        -40.52400      108.47488        0.00000
C        -40.52401      109.89286        0.00000
C        -41.75200      110.60184        0.00000
C        -41.75201      112.01982        0.00000
C        -42.98000      112.72879        0.00000
C        -42.98001      114.14677        0.00000
C        -44.20800      114.85575        0.00000
C        -44.20801      116.27373        0.00000
C        -45.43600      116.98271        0.00000
C        -45.43601      118.40069        0.00000
C        -46.66400      119.10967        0.00000
C        -46.66401      120.52765        0.00000
C        -47.89200      121.23663        0.00000
C        -47.89201      122.65461        0.00000
C        -49.12000      123.36359        0.00000
C        -49.12001      124.78157        0.00000
C        -50.34800      125.49055        0.00000
C        -50.34801      126.90852        0.00000
C        -51.57600      127.61750        0.00000
C        -51.57601      129.03548        0.00000
C        -52.80400      129.74446        0.00000
C        -52.80401      131.16244        0.00000
C        -54.03200      131.87142        0.00000
C        -54.03201      133.28940        0.00000
C        -55.26000      133.99838        0.00000
C        -55.26001      135.41636        0.00000
C        -56.48800      136.12534        0.00000
C        -56.48801      137.54332        0.00000
C        -57.71600      138.25230        0.00000
C        -57.71601      139.67027        0.00000
C        -58.94400      140.37925        0.00000
C        -58.94401      141.79723        0.00000
C        -60.17200      142.50621        0.00000
C        -60.17201      143.92419        0.00000
C        -61.40000      144.63317        0.00000
C        -61.40001      146.05115        0.00000
C        -62.62800      146.76013        0.00000
C        -62.62801      148.17811        0.00000
C        -63.85600      148.88709        0.00000
C        -63.85601      150.30507        0.00000
C        -65.08400      151.01405        0.00000
C        -65.08401      152.43203        0.00000
C        -66.31200      153.14100        0.00000
C        -66.31201      154.55898        0.00000
C        -67.54000      155.26796        0.00000
C        -67.54001      156.68594        0.00000
C        -68.76800      157.39492        0.00000
C        -68.76801      158.81290        0.00000
C        -69.99600      159.52188        0.00000
C        -69.99601      160.93986        0.00000
C        -71.22400      161.64884        0.00000
C        -71.22401      163.06682        0.00000
C        -72.45200      163.77580        0.00000
C        -72.45201      165.19378        0.00000
C        -73.68000      165.90275        0.00000
C        -73.68001      167.32073        0.00000
C        -74.90800      168.02971        0.00000
C        -74.90801      169.44769        0.00000
C        -76.13600      170.15667        0.00000
C        -76.13601      171.57465        0.00000
C        -77.36400      172.28363        0.00000
C        -77.36401      173.70161        0.00000
C        -78.59200      174.41059        0.00000
C        -78.59201      175.82857        0.00000
C        -79.82000      176.53755        0.00000
C        -79.82001      177.95553        0.00000
C        -81.04800      178.66450        0.00000
C        -81.04801      180.08248        0.00000
C        -82.27600      180.79146        0.00000
C        -82.27601      182.20944        0.00000
C        -83.50400      182.91842        0.00000
C        -83.50401      184.33640        0.00000
C        -84.73200      185.04538        0.00000
C        -84.73201      186.46336        0.00000
C        -85.96000      187.17234        0.00000
C        -85.96001      188.59032        0.00000
C        -87.18800      189.29930        0.00000
C        -87.18801      190.71728        0.00000
C        -88.41600      191.42626        0.00000
C        -88.41601      192.84423        0.00000
C        -89.64400      193.55321        0.00000
C        -89.64401      194.97119        0.00000
C        -90.87200      195.68017        0.00000
C        -90.87201      197.09815        0.00000
C        -92.10000      197.80713        0.00000
C        -92.10001      199.22511        0.00000
C        -93.32800      199.93409        0.00000
C        -93.32801      201.35207        0.00000
C        -94.55600      202.06105        0.00000
C        -94.55601      203.47903        0.00000
C        -95.78400      204.18801        0.00000
C        -95.78401      205.60598        0.00000
C        -97.01200      206.31496        0.00000
C        -97.01201      207.73294        0.00000
C        -98.24000      208.44192        0.00000
C        -98.24001      209.85990        0.00000
C         24.56000        0.00000        0.00000
C         24.55999        1.41798        0.00000
C         23.33200        2.12696        0.00000
C         23.33199        3.54494        0.00000
C         22.10400        4.25392        0.00000
C         22.10399        5.67190        0.00000
C         20.87600        6.38088        0.00000
C         20.87599        7.79885        0.00000
C         19.64800        8.50783        0.00000
C         19.64799        9.92581        0.00000
C         18.42000       10.63479        0.00000
C         18.41999       12.05277        0.00000
C         17.19200       12.76175        0.00000
C         17.19199       14.17973        0.00000
C         15.96400       14.88871        0.00000
C         15.96399       16.30669        0.00000
C         14.73600       17.01567        0.00000
C         14.73599       18.43365        0.00000
C         13.50800       19.14263        0.00000
C         13.50799       20.56060        0.00000
C         12.28000       21.26958        0.00000
C         12.27999       22.68756        0.00000
C         11.05200       23.39654        0.00000
C         11.05199       24.81452        0.00000
C          9.82400       25.52350        0.00000
C          9.82399       26.94148        0.00000
C          8.59600       27.65046        0.00000
C          8.59599       29.06844        0.00000
C          7.36800       29.77742        0.00000
C          7.36799       31.19540        0.00000
C          6.14000       31.90438        0.00000
C          6.13999       33.32236        0.00000
C          4.91200       34.03133        0.00000
C          4.91199       35.44931        0.00000
C          3.68400       36.15829        0.00000
C          3.68399       37.57627        0.00000
C          2.45600       38.28525        0.00000
C          2.45599       39.70323        0.00000
C          1.22800       40.41221        0.00000
C          1.22799       41.83019        0.00000
C          0.00000       42.53917        0.00000
C         -0.00001       43.95715        0.00000
C         -1.22800       44.66613        0.00000
C         -1.22801       46.08411        0.00000
C         -2.45600       46.79308        0.00000
C         -2.45601       48.21106        0.00000
C         -3.68400       48.92004        0.00000
C         -3.68401       50.33802        0.00000
C         -4.91200       51.04700        0.00000
C         -4.91201       52.46498        0.00000
C         -6.14000       53.17396        0.00000
C         -6.14001       54.59194        0.00000
C         -7.36800       55.30092        0.00000
C         -7.36801       56.71890        0.00000
C         -8.59600       57.42788        0.00000
C         -8.59601       58.84586        0.00000
C         -9.82400       59.55483        0.00000
C         -9.82401       60.97281        0.00000
C        -11.05200       61.68179        0.00000
C        -11.05201       63.09977        0.00000
C        -12.28000       63.80875        0.00000
C        -12.28001       65.22673        0.00000
C        -13.50800       65.93571        0.00000
C        -13.50801       67.35369        0.00000
C        -14.73600       68.06267        0.00000
C        -14.73601       69.48065        0.00000
C        -15.96400       70.18963        0.00000
C        -15.96401       71.60761        0.00000
C        -17.19200       72.31659        0.00000
C        -17.19201       73.73456        0.00000
C        -18.42000       74.44354        0.00000
C        -18.42001       75.86152        0.00000
C        -19.64800       76.57050        0.00000
C        -19.64801       77.98848        0.00000
C        -20.87600       78.69746        0.00000
C        -20.87601       80.11544        0.00000
C        -22.10400       80.82442        0.00000
C        -22.10401       82.24240        0.00000
C        -23.33200       82.95138        0.00000
C        -23.33201       84.36936        0.00000
C        -24.56000       85.07834        0.00000
C        -24.56001       86.49632        0.00000
C        -25.78800       87.20529        0.00000
C        -25.78801       88.62327        0.00000
C        -27.01600       89.33225        0.00000
C        -27.01601       90.75023        0.00000
C        -28.24400       91.45921        0.00000
C        -28.24401       92.87719        0.00000
C        -29.47200       93.58617        0.00000
C        -29.47201       95.00415        0.00000
C        -30.70000       95.71313        0.00000
C        -30.70001       97.13111        0.00000
C        -31.92800       97.84009        0.00000
C        -31.92801       99.25807        0.00000
C        -33.15600       99.96704        0.00000
C        -33.15601      101.38502        0.00000
C        -34.38400      102.09400        0.00000
C        -34.38401      103.51198        0.00000
C        -35.61200      104.22096        0.00000
C        -35.61201      105.63894        0.00000
C        -36.84000      106.34792        0.00000
C        -36.84001      107.76590        0.00000
C        -38.06800      108.47488        0.00000
C        -38.06801      109.89286        0.00000
C        -39.29600      110.60184        0.00000
C        -39.29601      112.01982        0.00000
C        -40.52400      112.72879        0.00000
C        -40.52401      114.14677        0.00000
C        -41.75200      114.85575        0.00000
C        -41.75201      116.27373        0.00000
C        -42.98000      116.98271        0.00000
C        -42.98001      118.40069        0.00000
C        -44.20800      119.10967        0.00000
C        -44.20801      120.52765        0.00000
C        -45.43600      121.23663        0.00000
C        -45.43601      122.65461        0.00000
C        -46.66400      123.36359        0.00000
C        -46.66401      124.78157        0.00000
C        -47.89200      125.49055        0.00000
C        -47.89201      126.90852        0.00000
C        -49.12000      127.61750        0.00000
C        -49.12001      129.03548        0.00000
C        -50.34800      129.74446        0.00000
C        -50.34801      131.16244        0.00000
C        -51.57600      131.87142        0.00000
C        -51.57601      133.28940        0.00000
C        -52.80400      133.99838        0.00000
C        -52.80401      135.41636        0.00000
C        -54.03200      136.12534        0.00000
C        -54.03201      137.54332        0.00000
C        -55.26000      138.25230        0.00000
C        -55.26001      139.67027        0.00000
C        -56.48800      140.37925        0.00000
C        -56.48801      141.79723        0.00000
C        -57.71600      142.50621        0.00000
C        -57.71601      143.92419        0.00000
C        -58.94400      144.63317        0.00000
C        -58.94401      146.05115        0.00000
C        -60.17200      146.76013        0.00000
C        -60.17201      148.17811        0.00000
C        -61.40000      148.88709        0.00000
C        -61.40001      150.30507        0.00000
C        -62.62800      151.01405        0.00000
C        -62.62801      152.43203        0.00000
C        -63.85600      153.14100        0.00000
C        -63.85601      154.55898        0.00000
C        -65.08400      155.26796        0.00000
C        -65.08401      156.68594        0.00000
C        -66.31200      157.39492        0.00000
C        -66.31201      158.81290        0.00000
C        -67.54000      159.52188        0.00000
C        -67.54001      160.93986        0.00000
C        -68.76800      161.64884        0.00000
C        -68.76801      163.06682        0.00000
C        -69.99600      163.77580        0.00000
C        -69.99601      165.19378        0.00000
C        -71.22400      165.90275        0.00000
C        -71.22401      167.32073        0.00000
C        -72.45200      168.02971        0.00000
C        -72.45201      169.44769        0.00000
C        -73.68000      170.15667        0.00000
C        -73.68001      171.57465        0.00000
C        -74.90800      172.28363        0.00000
C        -74.90801      173.70161        0.00000
C        -76.13600      174.41059        0.00000
C        -76.13601      175.82857        0.00000
C        -77.36400      176.53755        0.00000
C        -77.36401      177.95553        0.00000
C        -78.59200      178.66450        0.00000
C        -78.59201      180.08248        0.00000
C        -79.82000      180.79146        0.00000
C        -79.82001      182.20944        0.00000
C        -81.04800      182.91842        0.00000
C        -81.04801      184.33640        0.00000
C        -82.27600      185.04538        0.00000
C        -82.27601      186.46336        0.00000
C        -83.50400      187.17234        0.00000
C        -83.50401      188.59032        0.00000
C        -84.73200      189.29930        0.00000
C        -84.73201      190.71728        0.00000
C        -85.96000      191.42626        0.00000
C        -85.96001      192.84423        0.00000
C        -87.18800      193.55321        0.00000
C        -87.18801      194.97119        0.00000
C        -88.41600      195.68017        0.00000
C        -88.41601      197.09815        0.00000
C        -89.64400      197.80713        0.00000
C        -89.64401      199.22511        0.00000
C        -90.87200      199.93409        0.00000
C        -90.87201      201.35207        0.00000
C        -92.10000      202.06105        0.00000
C        -92.10001      203.47903        0.00000
C        -93.32800      204.18801        0.00000
C        -93.32801      205.60598        0.00000
C        -94.55600      206.31496        0.00000
C        -94.55601      207.73294        0.00000
C        -95.78400      208.44192        0.00000
C        -95.78401      209.85990        0.00000
C         27.01600        0.00000        0.00000
C         27.01599        1.41798        0.00000
C         25.78800        2.12696        0.00000
C         25.78799        3.54494        0.00000
C         24.56000        4.25392        0.00000
C         24.55999        5.67190        0.00000
C         23.33200        6.38088        0.00000
C         23.33199        7.79885        0.00000
C         22.10400        8.50783        0.00000
C         22.10399        9.92581        0.00000
C         20.87600       10.63479        0.00000
C         20.87599       12.05277        0.00000
C         19.64800       12.76175        0.00000
C         19.64799       14.17973        0.00000
C         18.42000       14.88871        0.00000
C         18.41999       16.30669        0.00000
C         17.19200       17.01567        0.00000
C         17.19199       18.43365        0.00000
C         15.96400       19.14263        0.00000
C         15.96399       20.56060        0.00000
C         14.73600       21.26958        0.00000
C         14.73599       22.68756        0.00000
C         13.50800       23.39654        0.00000
C         13.50799       24.81452        0.00000
C         12.28000       25.52350        0.00000
C         12.27999       26.94148        0.00000
C         11.05200       27.65046        0.00000
C         11.05199       29.06844        0.00000
C          9.82400       29.77742        0.00000
C          9.82399       31.19540        0.00000
C          8.59600       31.90438        0.00000
C          8.59599       33.32236        0.00000
C          7.36800       34.03133        0.00000
C          7.36799       35.44931        0.00000
C          6.14000       36.15829        0.00000
C          6.13999       37.57627        0.00000
C          4.91200       38.28525        0.00000
C          4.91199       39.70323        0.00000
C          3.68400       40.41221        0.00000
C          3.68399       41.83019        0.00000
C          2.45600       42.53917        0.00000
C          2.45599       43.95715        0.00000
C          1.22800       44.66613        0.00000
C          1.22799       46.08411        0.00000
C          0.00000       46.79308        0.00000
C         -0.00001       48.21106        0.00000
C         -1.22800       48.92004        0.00000
C         -1.22801       50.33802        0.00000
C         -2.45600       51.04700        0.00000
C         -2.45601       52.46498        0.00000
C         -3.68400       53.17396        0.00000
C         -3.68401       54.59194        0.00000
C         -4.91200       55.30092        0.00000
C         -4.91201       56.71890        0.00000
C         -6.14000       57.42788        0.00000
C         -6.14001       58.84586        0.00000
C         -7.36800       59.55483        0.00000
C         -7.36801       60.97281        0.00000
C         -8.59600       61.68179        0.00000
C         -8.59601       63.09977        0.00000
C         -9.82400       63.80875        0.00000
C         -9.82401       65.22673        0.00000
C        -11.05200       65.93571        0.00000
C        -11.05201       67.35369        0.00000
C        -12.28000       68.06267        0.00000
C        -12.28001       69.48065        0.00000
C        -13.50800       70.18963        0.00000
C        -13.50801       71.60761        0.00000
C        -14.73600       72.31659        0.00000
C        -14.73601       73.73456        0.00000
C        -15.96400       74.44354        0.00000
C        -15.96401       75.86152        0.00000
C        -17.19200       76.57050        0.00000
C        -17.19201       77.98848        0.00000
C        -18.42000       78.69746        0.00000
C        -18.42001       80.11544        0.00000
C        -19.64800       80.82442        0.00000
C        -19.64801       82.24240        0.00000
C        -20.87600       82.95138        0.00000
C        -20.87601       84.36936        0.00000
C        -22.10400       85.07834        0.00000
C        -22.10401       86.49632        0.00000
C        -23.33200       87.20529        0.00000
C        -23.33201       88.62327        0.00000
C        -24.56000       89.33225        0.00000
C        -24.56001       90.75023        0.00000
C        -25.78800       91.45921        0.00000
C        -25.78801       92.87719        0.00000
C        -27.01600       93.58617        0.00000
C        -27.01601       95.00415        0.00000
C        -28.24400       95.71313        0.00000
C        -28.24401       97.13111        0.00000
C        -29.47200       97.84009        0.00000
C        -29.47201       99.25807        0.00000
C        -30.70000       99.96704        0.00000
C        -30.70001      101.38502        0.00000
C        -31.92800      102.09400        0.00000
C        -31.92801      103.51198        0.00000
C        -33.15600      104.22096        0.00000
C        -33.15601      105.63894        0.00000
C        -34.38400      106.34792        0.00000
C        -34.38401      107.76590        0.00000
C        -35.61200      108.47488        0.00000
C        -35.61201      109.89286        0.00000
C        -36.84000      110.60184        0.00000
C        -36.84001      112.01982        0.00000
C        -38.06800      112.72879        0.00000
C        -38.06801      114.14677        0.00000
C        -39.29600      114.85575        0.00000
C        -39.29601      116.27373        0.00000
C        -40.52400      116.98271        0.00000
C        -40.52401      118.40069        0.00000
C        -41.75200      119.10967        0.00000
C        -41.75201      120.52765        0.00000
C        -42.98000      121.23663        0.00000
C        -42.98001      122.65461        0.00000
C        -44.20800      123.36359        0.00000
C        -44.20801      124.78157        0.00000
C        -45.43600      125.49055        0.00000
C        -45.43601      126.90852        0.00000
C        -46.66400      127.61750        0.00000
C        -46.66401      129.03548        0.00000
C        -47.89200      129.74446        0.00000
C        -47.89201      131.16244        0.00000
C        -49.12000      131.87142        0.00000
C        -49.12001      133.28940        0.00000
C        -50.34800      133.99838        0.00000
C        -50.34801      135.41636        0.00000
C        -51.57600      136.12534        0.00000
C        -51.57601      137.54332        0.00000
C        -52.80400      138.25230        0.00000
C        -52.80401      139.67027        0.00000
C        -54.03200      140.37925        0.00000
C        -54.03201      141.79723        0.00000
C        -55.26000      142.50621        0.00000
C        -55.26001      143.92419        0.00000
C        -56.48800      144.63317        0.00000
C        -56.48801      146.05115        0.00000
C        -57.71600      146.76013        0.00000
C        -57.71601      148.17811        0.00000
C        -58.94400      148.88709        0.00000
C        -58.94401      150.30507        0.00000
C        -60.17200      151.01405        0.00000
C        -60.17201      152.43203        0.00000
C        -61.40000      153.14100        0.00000
C        -61.40001      154.55898        0.00000
C        -62.62800      155.26796        0.00000
C        -62.62801      156.68594        0.00000
C        -63.85600      157.39492        0.00000
C        -63.85601      158.81290        0.00000
C        -65.08400      159.52188        0.00000
C        -65.08401      160.93986        0.00000
C        -66.31200      161.64884        0.00000
C        -66.31201      163.06682        0.00000
C        -67.54000      163.77580        0.00000
C        -67.54001      165.19378        0.00000
C        -68.76800      165.90275        0.00000
C        -68.76801      167.32073        0.00000
C        -69.99600      168.02971        0.00000
C        -69.99601      169.44769        0.00000
C        -71.22400      170.15667        0.00000
C        -71.22401      171.57465        0.00000
C        -72.45200      172.28363        0.00000
C        -72.45201      173.70161        0.00000
C        -73.68000      174.41059        0.00000
C        -73.68001      175.82857        0.00000
C        -74.90800      176.53755        0.00000
C        -74.90801      177.95553        0.00000
C        -76.13600      178.66450        0.00000
C        -76.13601      180.08248        0.00000
C        -77.36400      180.79146        0.00000
C        -77.36401      182.20944        0.00000
C        -78.59200      182.91842        0.00000
C        -78.59201      184.33640        0.00000
C        -79.82000      185.04538        0.00000
C        -79.82001      186.46336        0.00000
C        -81.04800      187.17234        0.00000
C        -81.04801      188.59032        0.00000
C        -82.27600      189.29930        0.00000
C        -82.27601      190.71728        0.00000
C        -83.50400      191.42626        0.00000
C        -83.50401      192.84423        0.00000
C        -84.73200      193.55321        0.00000
C        -84.73201      194.97119        0.00000
C        -85.96000      195.68017        0.00000
C        -85.96001      197.09815        0.00000
C        -87.18800      197.80713        0.00000
C        -87.18801      199.22511        0.00000
C        -88.41600      199.93409        0.00000
C        -88.41601      201.35207        0.00000
C        -89.64400      202.06105        0.00000
C        -89.64401      203.47903        0.00000
C        -90.87200      204.18801        0.00000
C        -90.87201      205.60598        0.00000
C        -92.10000      206.31496        0.00000
C        -92.10001      207.73294        0.00000
C        -93.32800      208.44192        0.00000
C        -93.32801      209.85990        0.00000
C         29.47200        0.00000        0.00000
C         29.47199        1.41798        0.00000
C         28.24400        2.12696        0.00000
C         28.24399        3.54494        0.00000
C         27.01600        4.25392        0.00000
C         27.01599        5.67190        0.00000
C         25.78800        6.38088        0.00000
C         25.78799        7.79885        0.00000
C         24.56000        8.50783        0.00000
C         24.55999        9.92581        0.00000
C         23.33200       10.63479        0.00000
C         23.33199       12.05277        0.00000
C         22.10400       12.76175        0.00000
C         22.10399       14.17973        0.00000
C         20.87600       14.88871        0.00000
C         20.87599       16.30669        0.00000
C         19.64800       17.01567        0.00000
C         19.64799       18.43365        0.00000
C         18.42000       19.14263        0.00000
C         18.41999       20.56060        0.00000
C         17.19200       21.26958        0.00000
C         17.19199       22.68756        0.00000
C         15.96400       23.39654        0.00000
C         15.96399       24.81452        0.00000
C         14.73600       25.52350        0.00000
C         14.73599       26.94148        0.00000
C         13.50800       27.65046        0.00000
C         13.50799       29.06844        0.00000
C         12.28000       29.77742        0.00000
C         12.27999       31.19540        0.00000
C         11.05200       31.90438        0.00000
C         11.05199       33.32236        0.00000
C          9.82400       34.03133        0.00000
C          9.82399       35.44931        0.00000
C          8.59600       36.15829        0.00000
C          8.59599       37.57627        0.00000
C          7.36800       38.28525        0.00000
C          7.36799       39.70323        0.00000
C          6.14000       40.41221        0.00000
C          6.13999       41.83019        0.00000
C          4.91200       42.53917        0.00000
C          4.91199       43.95715        0.00000
C          3.68400       44.66613        0.00000
C          3.68399       46.08411        0.00000
C          2.45600       46.79308        0.00000
C          2.45599       48.21106        0.00000
C          1.22800       48.92004        0.00000
C          1.22799       50.33802        0.00000
C          0.00000       51.04700        0.00000
C         -0.00001       52.46498        0.00000
C         -1.22800       53.17396        0.00000
C         -1.22801       54.59194        0.00000
C         -2.45600       55.30092        0.00000
C         -2.45601       56.71890        0.00000
C         -3.68400       57.42788        0.00000
C         -3.68401       58.84586        0.00000
C         -4.91200       59.55483        0.00000
C         -4.91201       60.97281        0.00000
C         -6.14000       61.68179        0.00000
C         -6.14001       63.09977        0.00000
C         -7.36800       63.80875        0.00000
C         -7.36801       65.22673        0.00000
C         -8.59600       65.93571        0.00000
C         -8.59601       67.35369        0.00000
C         -9.82400       68.06267        0.00000
C         -9.82401       69.48065        0.00000
C        -11.05200       70.18963        0.00000
C        -11.05201       71.60761        0.00000
C        -12.28000       72.31659        0.00000
C        -12.28001       73.73456        0.00000
C        -13.50800       74.44354        0.00000
C        -13.50801       75.86152        0.00000
C        -14.73600       76.57050        0.00000
C        -14.73601       77.98848        0.00000
C        -15.96400       78.69746        0.00000
C        -15.96401       80.11544        0.00000
C        -17.19200       80.82442        0.00000
C        -17.19201       82.24240        0.00000
C        -18.42000       82.95138        0.00000
C        -18.42001       84.36936        0.00000
C        -19.64800       85.07834        0.00000
C        -19.64801       86.49632        0.00000
C        -20.87600       87.20529        0.00000
C        -20.87601       88.62327        0.00000
C        -22.10400       89.33225        0.00000
C        -22.10401       90.75023        0.00000
C        -23.33200       91.45921        0.00000
C        -23.33201       92.87719        0.00000
C        -24.56000       93.58617        0.00000
C        -24.56001       95.00415        0.00000
C        -25.78800       95.71313        0.00000
C        -25.78801       97.13111        0.00000
C        -27.01600       97.84009        0.00000
C        -27.01601       99.25807        0.00000
C        -28.24400       99.96704        0.00000
C        -28.24401      101.38502        0.00000
C        -29.47200      102.09400        0.00000
C        -29.47201      103.51198        0.00000
C        -30.70000      104.22096        0.00000
C        -30.70001      105.63894        0.00000
C        -31.92800      106.34792        0.00000
C        -31.92801      107.76590        0.00000
C        -33.15600      108.47488        0.00000
C        -33.15601      109.89286        0.00000
C        -34.38400      110.60184        0.00000
C        -34.38401      112.01982        0.00000
C        -35.61200      112.72879        0.00000
C        -35.61201      114.14677        0.00000
C        -36.84000      114.85575        0.00000
C        -36.84001      116.27373        0.00000
C        -38.06800      116.98271        0.00000
C        -38.06801      118.40069        0.00000
C        -39.29600      119.10967        0.00000
C        -39.29601      120.52765        0.00000
C        -40.52400      121.23663        0.00000
C        -40.52401      122.65461        0.00000
C        -41.75200      123.36359        0.00000
C        -41.75201      124.78157        0.00000
C        -42.98000      125.49055        0.00000
C        -42.98001      126.90852        0.00000
C        -44.20800      127.61750        0.00000
C        -44.20801      129.03548        0.00000
C        -45.43600      129.74446        0.00000
C        -45.43601      131.16244        0.00000
C        -46.66400      131.87142        0.00000
C        -46.66401      133.28940        0.00000
C        -47.89200      133.99838        0.00000
C        -47.89201      135.41636        0.00000
C        -49.12000      136.12534        0.00000
C        -49.12001      137.54332        0.00000
C        -50.34800      138.25230        0.00000
C        -50.34801      139.67027        0.00000
C        -51.57600      140.37925        0.00000
C        -51.57601      141.79723        0.00000
C        -52.80400      142.50621        0.00000
C        -52.80401      143.92419        0.00000
C        -54.03200      144.63317        0.00000
C        -54.03201      146.05115        0.00000
C        -55.26000      146.76013        0.00000
C        -55.26001      148.17811        0.00000
C        -56.48800      148.88709        0.00000
C        -56.48801      150.30507        0.00000
C        -57.71600      151.01405        0.00000
C        -57.71601      152.43203        0.00000
C        -58.94400      153.14100        0.00000
C        -58.94401      154.55898        0.00000
C        -60.17200      155.26796        0.00000
C        -60.17201      156.68594        0.00000
C        -61.40000      157.39492        0.00000
C        -61.40001      158.81290        0.00000
C        -62.62800      159.52188        0.00000
C        -62.62801      160.93986        0.00000
C        -63.85600      161.64884        0.00000
C        -63.85601      163.06682        0.00000
C        -65.08400      163.77580        0.00000
C        -65.08401      165.19378        0.00000
C        -66.31200      165.90275        0.00000
C        -66.31201      167.32073        0.00000
C        -67.54000      168.02971        0.00000
C        -67.54001      169.44769        0.00000
C        -68.76800      170.15667        0.00000
C        -68.76801      171.57465        0.00000
C        -69.99600      172.28363        0.00000
C        -69.99601      173.70161        0.00000
C        -71.22400      174.41059        0.00000
C        -71.22401      175.82857        0.00000
C        -72.45200      176.53755        0.00000
C        -72.45201      177.95553        0.00000
C        -73.68000      178.66450        0.00000
C        -73.68001      180.08248        0.00000
C        -74.90800      180.79146        0.00000
C        -74.90801      182.20944        0.00000
C        -76.13600      182.91842        0.00000
C        -76.13601      184.33640        0.00000
C        -77.36400      185.04538        0.00000
C        -77.36401      186.46336        0.00000
C        -78.59200      187.17234        0.00000
C        -78.59201      188.59032        0.00000
C        -79.82000      189.29930        0.00000
C        -79.82001      190.71728        0.00000
C        -81.04800      191.42626        0.00000
C        -81.04801      192.84423        0.00000
C        -82.27600      193.55321        0.00000
C        -82.27601      194.97119        0.00000
C        -83.50400      195.68017        0.00000
C        -83.50401      197.09815        0.00000
C        -84.73200      197.80713        0.00000
C        -84.73201      199.22511        0.00000
C        -85.96000      199.93409        0.00000
C        -85.96001      201.35207        0.00000
C        -87.18800      202.06105        0.00000
C        -87.18801      203.47903        0.00000
C        -88.41600      204.18801        0.00000
C        -88.41601      205.60598        0.00000
C        -89.64400      206.31496        0.00000
C        -89.64401      207.73294        0.00000
C        -90.87200      208.44192        0.00000
C        -90.87201      209.85990        0.00000
C         31.92800        0.00000        0.00000
C         31.92799        1.41798        0.00000
C         30.70000        2.12696        0.00000
C         30.69999        3.54494        0.00000
C         29.47200        4.25392        0.00000
C         29.47199        5.67190        0.00000
C         28.24400        6.38088        0.00000
C         28.24399        7.79885        0.00000
C         27.01600        8.50783        0.00000
C         27.01599        9.92581        0.00000
C         25.78800       10.63479        0.00000
C         25.78799       12.05277        0.00000
C         24.56000       12.76175        0.00000
C         24.55999       14.17973        0.00000
C         23.33200       14.88871        0.00000
C         23.33199       16.30669        0.00000
C         22.10400       17.01567        0.00000
C         22.10399       18.43365        0.00000
C         20.87600       19.14263        0.00000
C         20.87599       20.56060        0.00000
C         19.64800       21.26958        0.00000
C         19.64799       22.68756        0.00000
C         18.42000       23.39654        0.00000
C         18.41999       24.81452        0.00000
C         17.19200       25.52350        0.00000
C         17.19199       26.94148        0.00000
C         15.96400       27.65046        0.00000
C         15.96399       29.06844        0.00000
C         14.73600       29.77742        0.00000
C         14.73599       31.19540        0.00000
C         13.50800       31.90438        0.00000
C         13.50799       33.32236        0.00000
C         12.28000       34.03133        0.00000
C         12.27999       35.44931        0.00000
C         11.05200       36.15829        0.00000
C         11.05199       37.57627        0.00000
C          9.82400       38.28525        0.00000
C          9.82399       39.70323        0.00000
C          8.59600       40.41221        0.00000
C          8.59599       41.83019        0.00000
C          7.36800       42.53917        0.00000
C          7.36799       43.95715        0.00000
C          6.14000       44.66613        0.00000
C          6.13999       46.08411        0.00000
C          4.91200       46.79308        0.00000
C          4.91199       48.21106        0.00000
C          3.68400       48.92004        0.00000
C          3.68399       50.33802        0.00000
C          2.45600       51.04700        0.00000
C          2.45599       52.46498        0.00000
C          1.22800       53.17396        0.00000
C          1.22799       54.59194        0.00000
C          0.00000       55.30092        0.00000
C         -0.00001       56.71890        0.00000
C         -1.22800       57.42788        0.00000
C         -1.22801       58.84586        0.00000
C         -2.45600       59.55483        0.00000
C         -2.45601       60.97281        0.00000
C         -3.68400       61.68179        0.00000
C         -3.68401       63.09977        0.00000
C         -4.91200       63.80875        0.00000
C         -4.91201       65.22673        0.00000
C         -6.14000       65.93571        0.00000
C         -6.14001       67.35369        0.00000
C         -7.36800       68.06267        0.00000
C         -7.36801       69.48065        0.00000
C         -8.59600       70.18963        0.00000
C         -8.59601       71.60761        0.00000
C         -9.82400       72.31659        0.00000
C         -9.82401       73.73456        0.00000
C        -11.05200       74.44354        0.00000
C        -11.05201       75.86152        0.00000
C        -12.28000       76.57050        0.00000
C        -12.28001       77.98848        0.00000
C        -13.50800       78.69746        0.00000
C        -13.50801       80.11544        0.00000
C        -14.73600       80.82442        0.00000
C        -14.73601       82.24240        0.00000
C        -15.96400       82.95138        0.00000
C        -15.96401       84.36936        0.00000
C        -17.19200       85.07834        0.00000
C        -17.19201       86.49632        0.00000
C        -18.42000       87.20529        0.00000
C        -18.42001       88.62327        0.00000
C        -19.64800       89.33225        0.00000
C        -19.64801       90.75023        0.00000
C        -20.87600       91.45921        0.00000
C        -20.87601       92.87719        0.00000
C        -22.10400       93.58617        0.00000
C        -22.10401       95.00415        0.00000
C        -23.33200       95.71313        0.00000
C        -23.33201       97.13111        0.00000
C        -24.56000       97.84009        0.00000
C        -24.56001       99.25807        0.00000
C        -25.78800       99.96704        0.00000
C        -25.78801      101.38502        0.00000
C        -27.01600      102.09400        0.00000
C        -27.01601      103.51198        0.00000
C        -28.24400      104.22096        0.00000
C        -28.24401      105.63894        0.00000
C        -29.47200      106.34792        0.00000
C        -29.47201      107.76590        0.00000
C        -30.70000      108.47488        0.00000
C        -30.70001      109.89286        0.00000
C        -31.92800      110.60184        0.00000
C        -31.92801      112.01982        0.00000
C        -33.15600      112.72879        0.00000
C        -33.15601      114.14677        0.00000
C        -34.38400      114.85575        0.00000
C        -34.38401      116.27373        0.00000
C        -35.61200      116.98271        0.00000
C        -35.61201      118.40069        0.00000
C        -36.84000      119.10967        0.00000
C        -36.84001      120.52765        0.00000
C        -38.06800      121.23663        0.00000
C        -38.06801      122.65461        0.00000
C        -39.29600      123.36359        0.00000
C        -39.29601      124.78157        0.00000
C        -40.52400      125.49055        0.00000
C        -40.52401      126.90852        0.00000
C        -41.75200      127.61750        0.00000
C        -41.75201      129.03548        0.00000
C        -42.98000      129.74446        0.00000
C        -42.98001      131.16244        0.00000
C        -44.20800      131.87142        0.00000
C        -44.20801      133.28940        0.00000
C        -45.43600      133.99838        0.00000
C        -45.43601      135.41636        0.00000
C        -46.66400      136.12534        0.00000
C        -46.66401      137.54332        0.00000
C        -47.89200      138.25230        0.00000
C        -47.89201      139.67027        0.00000
C        -49.12000      140.37925        0.00000
C        -49.12001      141.79723        0.00000
C        -50.34800      142.50621        0.00000
C        -50.34801      143.92419        0.00000
C        -51.57600      144.63317        0.00000
C        -51.57601      146.05115        0.00000
C        -52.80400      146.76013        0.00000
C        -52.80401      148.17811        0.00000
C        -54.03200      148.88709        0.00000
C        -54.03201      150.30507        0.00000
C        -55.26000      151.01405        0.00000
C        -55.26001      152.43203        0.00000
C        -56.48800      153.14100        0.00000
C        -56.48801      154.55898        0.00000
C        -57.71600      155.26796        0.00000
C        -57.71601      156.68594        0.00000
C        -58.94400      157.39492        0.00000
C        -58.94401      158.81290        0.00000
C        -60.17200      159.52188        0.00000
C        -60.17201      160.93986        0.00000
C        -61.40000      161.64884        0.00000
C        -61.40001      163.06682        0.00000
C        -62.62800      163.77580        0.00000
C        -62.62801      165.19378        0.00000
C        -63.85600      165.90275        0.00000
C        -63.85601      167.32073        0.00000
C        -65.08400      168.02971        0.00000
C        -65.08401      169.44769        0.00000
C        -66.31200      170.15667        0.00000
C        -66.31201      171.57465        0.00000
C        -67.54000      172.28363        0.00000
C        -67.54001      173.70161        0.00000
C        -68.76800      174.41059        0.00000
C        -68.76801      175.82857        0.00000
C        -69.99600      176.53755        0.00000
C        -69.99601      177.95553        0.00000
C        -71.22400      178.66450        0.00000
C        -71.22401      180.08248        0.00000
C        -72.45200      180.79146        0.00000
C        -72.45201      182.20944        0.00000
C        -73.68000      182.91842        0.00000
C        -73.68001      184.33640        0.00000
C        -74.90800      185.04538        0.00000
C        -74.90801      186.46336        0.00000
C        -76.13600      187.17234        0.00000
C        -76.13601      188.59032        0.00000
C        -77.36400      189.29930        0.00000
C        -77.36401      190.71728        0.00000
C        -78.59200      191.42626        0.00000
C        -78.59201      192.84423        0.00000
C        -79.82000      193.55321        0.00000
C        -79.82001      194.97119        0.00000
C        -81.04800      195.68017        0.00000
C        -81.04801      197.09815        0.00000
C        -82.27600      197.80713        0.00000
C        -82.27601      199.22511        0.00000
C        -83.50400      199.93409        0.00000
C        -83.50401      201.35207        0.00000
C        -84.73200      202.06105        0.00000
C        -84.73201      203.47903        0.00000
C        -85.96000      204.18801        0.00000
C        -85.96001      205.60598        0.00000
C        -87.18800      206.31496        0.00000
C        -87.18801      207.73294        0.00000
C        -88.41600      208.44192        0.00000
C        -88.41601      209.85990        0.00000
C         34.38400        0.00000        0.00000
C         34.38399        1.41798        0.00000
C         33.15600        2.12696        0.00000
C         33.15599        3.54494        0.00000
C         31.92800        4.25392        0.00000
C         31.92799        5.67190        0.00000
C         30.70000        6.38088        0.00000
C         30.69999        7.79885        0.00000
C         29.47200        8.50783        0.00000
C         29.47199        9.92581        0.00000
C         28.24400       10.63479        0.00000
C         28.24399       12.05277        0.00000
C         27.01600       12.76175        0.00000
C         27.01599       14.17973        0.00000
C         25.78800       14.88871        0.00000
C         25.78799       16.30669        0.00000
C         24.56000       17.01567        0.00000
C         24.55999       18.43365        0.00000
C         23.33200       19.14263        0.00000
C         23.33199       20.56060        0.00000
C         22.10400       21.26958        0.00000
C         22.10399       22.68756        0.00000
C         20.87600       23.39654        0.00000
C         20.87599       24.81452        0.00000
C         19.64800       25.52350        0.00000
C         19.64799       26.94148        0.00000
C         18.42000       27.65046        0.00000
C         18.41999       29.06844        0.00000
C         17.19200       29.77742        0.00000
C         17.19199       31.19540        0.00000
C         15.96400       31.90438        0.00000
C         15.96399       33.32236        0.00000
C         14.73600       34.03133        0.00000
C         14.73599       35.44931        0.00000
C         13.50800       36.15829        0.00000
C         13.50799       37.57627        0.00000
C         12.28000       38.28525        0.00000
C         12.27999       39.70323        0.00000
C         11.05200       40.41221        0.00000
C         11.05199       41.83019        0.00000
C          9.82400       42.53917        0.00000
C          9.82399       43.95715        0.00000
C          8.59600       44.66613        0.00000
C          8.59599       46.08411        0.00000
C          7.36800       46.79308        0.00000
C          7.36799       48.21106        0.00000
C          6.14000       48.92004        0.00000
C          6.13999       50.33802        0.00000
C          4.91200       51.04700        0.00000
C          4.91199       52.46498        0.00000
C          3.68400       53.17396        0.00000
C          3.68399       54.59194        0.00000
C          2.45600       55.30092        0.00000
C          2.45599       56.71890        0.00000
C          1.22800       57.42788        0.00000
C          1.22799       58.84586        0.00000
C          0.00000       59.55483        0.00000
C         -0.00001       60.97281        0.00000
C         -1.22800       61.68179        0.00000
C         -1.22801       63.09977        0.00000
C         -2.45600       63.80875        0.00000
C         -2.45601       65.22673        0.00000
C         -3.68400       65.93571        0.00000
C         -3.68401       67.35369        0.00000
C         -4.91200       68.06267        0.00000
C         -4.91201       69.48065        0.00000
C         -6.14000       70.18963        0.00000
C         -6.14001       71.60761        0.00000
C         -7.36800       72.31659        0.00000
C         -7.36801       73.73456        0.00000
C         -8.59600       74.44354        0.00000
C         -8.59601       75.86152        0.00000
C         -9.82400       76.57050        0.00000
C         -9.82401       77.98848        0.00000
C        -11.05200       78.69746        0.00000
C        -11.05201       80.11544        0.00000
C        -12.28000       80.82442        0.00000
C        -12.28001       82.24240        0.00000
C        -13.50800       82.95138        0.00000
C        -13.50801       84.36936        0.00000
C        -14.73600       85.07834        0.00000
C        -14.73601       86.49632        0.00000
C        -15.96400       87.20529        0.00000
C        -15.96401       88.62327        0.00000
C        -17.19200       89.33225        0.00000
C        -17.19201       90.75023        0.00000
C        -18.42000       91.45921        0.00000
C        -18.42001       92.87719        0.00000
C        -19.64800       93.58617        0.00000
C        -19.64801       95.00415        0.00000
C        -20.87600       95.71313        0.00000
C        -20.87601       97.13111        0.00000
C        -22.10400       97.84009        0.00000
C        -22.10401       99.25807        0.00000
C        -23.33200       99.96704        0.00000
C        -23.33201      101.38502        0.00000
C        -24.56000      102.09400        0.00000
C        -24.56001      103.51198        0.00000
C        -25.78800      104.22096        0.00000
C        -25.78801      105.63894        0.00000
C        -27.01600      106.34792        0.00000
C        -27.01601      107.76590        0.00000
C        -28.24400      108.47488        0.00000
C        -28.24401      109.89286        0.00000
C        -29.47200      110.60184        0.00000
C        -29.47201      112.01982        0.00000
C        -30.70000      112.72879        0.00000
C        -30.70001      114.14677        0.00000
C        -31.92800      114.85575        0.00000
C        -31.92801      116.27373        0.00000
C        -33.15600      116.98271        0.00000
C        -33.15601      118.40069        0.00000
C        -34.38400      119.10967        0.00000
C        -34.38401      120.52765        0.00000
C        -35.61200      121.23663        0.00000
C        -35.61201      122.65461        0.00000
C        -36.84000      123.36359        0.00000
C        -36.84001      124.78157        0.00000
C        -38.06800      125.49055        0.00000
C        -38.06801      126.90852        0.00000
C        -39.29600      127.61750        0.00000
C        -39.29601      129.03548        0.00000
C        -40.52400      129.74446        0.00000
C        -40.52401      131.16244        0.00000
C        -41.75200      131.87142        0.00000
C        -41.75201      133.28940        0.00000
C        -42.98000      133.99838        0.00000
C        -42.98001      135.41636        0.00000
C        -44.20800      136.12534        0.00000
C        -44.20801      137.54332        0.00000
C        -45.43600      138.25230        0.00000
C        -45.43601      139.67027        0.00000
C        -46.66400      140.37925        0.00000
C        -46.66401      141.79723        0.00000
C        -47.89200      142.50621        0.00000
C        -47.89201      143.92419        0.00000
C        -49.12000      144.63317        0.00000
C        -49.12001      146.05115        0.00000
C        -50.34800      146.76013        0.00000
C        -50.34801      148.17811        0.00000
C        -51.57600      148.88709        0.00000
C        -51.57601      150.30507        0.00000
C        -52.80400      151.01405        0.00000
C        -52.80401      152.43203        0.00000
C        -54.03200      153.14100        0.00000
C        -54.03201      154.55898        0.00000
C        -55.26000      155.26796        0.00000
C        -55.26001      156.68594        0.00000
C        -56.48800      157.39492        0.00000
C        -56.48801      158.81290        0.00000
C        -57.71600      159.52188        0.00000
C        -57.71601      160.93986        0.00000
C        -58.94400      161.64884        0.00000
C        -58.94401      163.06682        0.00000
C        -60.17200      163.77580        0.00000
C        -60.17201      165.19378        0.00000
C        -61.40000      165.90275        0.00000
C        -61.40001      167.32073        0.00000
C        -62.62800      168.02971        0.00000
C        -62.62801      169.44769        0.00000
C        -63.85600      170.15667        0.00000
C        -63.85601      171.57465        0.00000
C        -65.08400      172.28363        0.00000
C        -65.08401      173.70161        0.00000
C        -66.31200      174.41059        0.00000
C        -66.31201      175.82857        0.00000
C        -67.54000      176.53755        0.00000
C        -67.54001      177.95553        0.00000
C        -68.76800      178.66450        0.00000
C        -68.76801      180.08248        0.00000
C        -69.99600      180.79146        0.00000
C        -69.99601      182.20944        0.00000
C        -71.22400      182.91842        0.00000
C        -71.22401      184.33640        0.00000
C        -72.45200      185.04538        0.00000
C        -72.45201      186.46336        0.00000
C        -73.68000      187.17234        0.00000
C        -73.68001      188.59032        0.00000
C        -74.90800      189.29930        0.00000
C        -74.90801      190.71728        0.00000
C        -76.13600      191.42626        0.00000
C        -76.13601      192.84423        0.00000
C        -77.36400      193.55321        0.00000
C        -77.36401      194.97119        0.00000
C        -78.59200      195.68017        0.00000
C        -78.59201      197.09815        0.00000
C        -79.82000      197.80713        0.00000
C        -79.82001      199.22511        0.00000
C        -81.04800      199.93409        0.00000
C        -81.04801      201.35207        0.00000
C        -82.27600      202.06105        0.00000
C        -82.27601      203.47903        0.00000
C        -83.50400      204.18801        0.00000
C        -83.50401      205.60598        0.00000
C        -84.73200      206.31496        0.00000
C        -84.73201      207.73294        0.00000
C        -85.96000      208.44192        0.00000
C        -85.96001      209.85990        0.00000
C         36.84000        0.00000        0.00000
C         36.83999        1.41798        0.00000
C         35.61200        2.12696        0.00000
C         35.61199        3.54494        0.00000
C         34.38400        4.25392        0.00000
C         34.38399        5.67190        0.00000
C         33.15600        6.38088        0.00000
C         33.15599        7.79885        0.00000
C         31.92800        8.50783        0.00000
C         31.92799        9.92581        0.00000
C         30.70000       10.63479        0.00000
C         30.69999       12.05277        0.00000
C         29.47200       12.76175        0.00000
C         29.47199       14.17973        0.00000
C         28.24400       14.88871        0.00000
C         28.24399       16.30669        0.00000
C         27.01600       17.01567        0.00000
C         27.01599       18.43365        0.00000
C         25.78800       19.14263        0.00000
C         25.78799       20.56060        0.00000
C         24.56000       21.26958        0.00000
C         24.55999       22.68756        0.00000
C         23.33200       23.39654        0.00000
C         23.33199       24.81452        0.00000
C         22.10400       25.52350        0.00000
C         22.10399       26.94148        0.00000
C         20.87600       27.65046        0.00000
C         20.87599       29.06844        0.00000
C         19.64800       29.77742        0.00000
C         19.64799       31.19540        0.00000
C         18.42000       31.90438        0.00000
C         18.41999       33.32236        0.00000
C         17.19200       34.03133        0.00000
C         17.19199       35.44931        0.00000
C         15.96400       36.15829        0.00000
C         15.96399       37.57627        0.00000
C         14.73600       38.28525        0.00000
C         14.73599       39.70323        0.00000
C         13.50800       40.41221        0.00000
C         13.50799       41.83019        0.00000
C         12.28000       42.53917        0.00000
C         12.27999       43.95715        0.00000
C         11.05200       44.66613        0.00000
C         11.05199       46.08411        0.00000
C          9.82400       46.79308        0.00000
C          9.82399       48.21106        0.00000
C          8.59600       48.92004        0.00000
C          8.59599       50.33802        0.00000
C          7.36800       51.04700        0.00000
C          7.36799       52.46498        0.00000
C          6.14000       53.17396        0.00000
C          6.13999       54.59194        0.00000
C          4.91200       55.30092        0.00000
C          4.91199       56.71890        0.00000
C          3.68400       57.42788        0.00000
C          3.68399       58.84586        0.00000
C          2.45600       59.55483        0.00000
C          2.45599       60.97281        0.00000
C          1.22800       61.68179        0.00000
C          1.22799       63.09977        0.00000
C          0.00000       63.80875        0.00000
C         -0.00001       65.22673        0.00000
C         -1.22800       65.93571        0.00000
C         -1.22801       67.35369        0.00000
C         -2.45600       68.06267        0.00000
C         -2.45601       69.48065        0.00000
C         -3.68400       70.18963        0.00000
C         -3.68401       71.60761        0.00000
C         -4.91200       72.31659        0.00000
C         -4.91201       73.73456        0.00000
C         -6.14000       74.44354        0.00000
C         -6.14001       75.86152        0.00000
C         -7.36800       76.57050        0.00000
C         -7.36801       77.98848        0.00000
C         -8.59600       78.69746        0.00000
C         -8.59601       80.11544        0.00000
C         -9.82400       80.82442        0.00000
C         -9.82401       82.24240        0.00000
C        -11.05200       82.95138        0.00000
C        -11.05201       84.36936        0.00000
C        -12.28000       85.07834        0.00000
C        -12.28001       86.49632        0.00000
C        -13.50800       87.20529        0.00000
C        -13.50801       88.62327        0.00000
C        -14.73600       89.33225        0.00000
C        -14.73601       90.75023        0.00000
C        -15.96400       91.45921        0.00000
C        -15.96401       92.87719        0.00000
C        -17.19200       93.58617        0.00000
C        -17.19201       95.00415        0.00000
C        -18.42000       95.71313        0.00000
C        -18.42001       97.13111        0.00000
C        -19.64800       97.84009        0.00000
C        -19.64801       99.25807        0.00000
C        -20.87600       99.96704        0.00000
C        -20.87601      101.38502        0.00000
C        -22.10400      102.09400        0.00000
C        -22.10401      103.51198        0.00000
C        -23.33200      104.22096        0.00000
C        -23.33201      105.63894        0.00000
C        -24.56000      106.34792        0.00000
C        -24.56001      107.76590        0.00000
C        -25.78800      108.47488        0.00000
C        -25.78801      109.89286        0.00000
C        -27.01600      110.60184        0.00000
C        -27.01601      112.01982        0.00000
C        -28.24400      112.72879        0.00000
C        -28.24401      114.14677        0.00000
C        -29.47200      114.85575        0.00000
C        -29.47201      116.27373        0.00000
C        -30.70000      116.98271        0.00000
C        -30.70001      118.40069        0.00000
C        -31.92800      119.10967        0.00000
C        -31.92801      120.52765        0.00000
C        -33.15600      121.23663        0.00000
C        -33.15601      122.65461        0.00000
C        -34.38400      123.36359        0.00000
C        -34.38401      124.78157        0.00000
C        -35.61200      125.49055        0.00000
C        -35.61201      126.90852        0.00000
C        -36.84000      127.61750        0.00000
C        -36.84001      129.03548        0.00000
C        -38.06800      129.74446        0.00000
C        -38.06801      131.16244        0.00000
C        -39.29600      131.87142        0.00000
C        -39.29601      133.28940        0.00000
C        -40.52400      133.99838        0.00000
C        -40.52401      135.41636        0.00000
C        -41.75200      136.12534        0.00000
C        -41.75201      137.54332        0.00000
C        -42.98000      138.25230        0.00000
C        -42.98001      139.67027        0.00000
C        -44.20800      140.37925        0.00000
C        -44.20801      141.79723        0.00000
C        -45.43600      142.50621        0.00000
C        -45.43601      143.92419        0.00000
C        -46.66400      144.63317        0.00000
C        -46.66401      146.05115        0.00000
C        -47.89200      146.76013        0.00000
C        -47.89201      148.17811        0.00000
C        -49.12000      148.88709        0.00000
C        -49.12001      150.30507        0.00000
C        -50.34800      151.01405        0.00000
C        -50.34801      152.43203        0.00000
C        -51.57600      153.14100        0.00000
C        -51.57601      154.55898        0.00000
C        -52.80400      155.26796        0.00000
C        -52.80401      156.68594        0.00000
C        -54.03200      157.39492        0.00000
C        -54.03201      158.81290        0.00000
C        -55.26000      159.52188        0.00000
C        -55.26001      160.93986        0.00000
C        -56.48800      161.64884        0.00000
C        -56.48801      163.06682        0.00000
C        -57.71600      163.77580        0.00000
C        -57.71601      165.19378        0.00000
C        -58.94400      165.90275        0.00000
C        -58.94401      167.32073        0.00000
C        -60.17200      168.02971        0.00000
C        -60.17201      169.44769        0.00000
C        -61.40000      170.15667        0.00000
C        -61.40001      171.57465        0.00000
C        -62.62800      172.28363        0.00000
C        -62.62801      173.70161        0.00000
C        -63.85600      174.41059        0.00000
C        -63.85601      175.82857        0.00000
C        -65.08400      176.53755        0.00000
C        -65.08401      177.95553        0.00000
C        -66.31200      178.66450        0.00000
C        -66.31201      180.08248        0.00000
C        -67.54000      180.79146        0.00000
C        -67.54001      182.20944        0.00000
C        -68.76800      182.91842        0.00000
C        -68.76801      184.33640        0.00000
C        -69.99600      185.04538        0.00000
C        -69.99601      186.46336        0.00000
C        -71.22400      187.17234        0.00000
C        -71.22401      188.59032        0.00000
C        -72.45200      189.29930        0.00000
C        -72.45201      190.71728        0.00000
C        -73.68000      191.42626        0.00000
C        -73.68001      192.84423        0.00000
C        -74.90800      193.55321        0.00000
C        -74.90801      194.97119        0.00000
C        -76.13600      195.68017        0.00000
C        -76.13601      197.09815        0.00000
C        -77.36400      197.80713        0.00000
C        -77.36401      199.22511        0.00000
C        -78.59200      199.93409        0.00000
C        -78.59201      201.35207        0.00000
C        -79.82000      202.06105        0.00000
C        -79.82001      203.47903        0.00000
C        -81.04800      204.18801        0.00000
C        -81.04801      205.60598        0.00000
C        -82.27600      206.31496        0.00000
C        -82.27601      207.73294        0.00000
C        -83.50400      208.44192        0.00000
C        -83.50401      209.85990        0.00000
C         39.29600        0.00000        0.00000
C         39.29599        1.41798        0.00000
C         38.06800        2.12696        0.00000
C         38.06799        3.54494        0.00000
C         36.84000        4.25392        0.00000
C         36.83999        5.67190        0.00000
C         35.61200        6.38088        0.00000
C         35.61199        7.79885        0.00000
C         34.38400        8.50783        0.00000
C         34.38399        9.92581        0.00000
C         33.15600       10.63479        0.00000
C         33.15599       12.05277        0.00000
C         31.92800       12.76175        0.00000
C         31.92799       14.17973        0.00000
C         30.70000       14.88871        0.00000
C         30.69999       16.30669        0.00000
C         29.47200       17.01567        0.00000
C         29.47199       18.43365        0.00000
C         28.24400       19.14263        0.00000
C         28.24399       20.56060        0.00000
C         27.01600       21.26958        0.00000
C         27.01599       22.68756        0.00000
C         25.78800       23.39654        0.00000
C         25.78799       24.81452        0.00000
C         24.56000       25.52350        0.00000
C         24.55999       26.94148        0.00000
C         23.33200       27.65046        0.00000
C         23.33199       29.06844        0.00000
C         22.10400       29.77742        0.00000
C         22.10399       31.19540        0.00000
C         20.87600       31.90438        0.00000
C         20.87599       33.32236        0.00000
C         19.64800       34.03133        0.00000
C         19.64799       35.44931        0.00000
C         18.42000       36.15829        0.00000
C         18.41999       37.57627        0.00000
C         17.19200       38.28525        0.00000
C         17.19199       39.70323        0.00000
C         15.96400       40.41221        0.00000
C         15.96399       41.83019        0.00000
C         14.73600       42.53917        0.00000
C         14.73599       43.95715        0.00000
C         13.50800       44.66613        0.00000
C         13.50799       46.08411        0.00000
C         12.28000       46.79308        0.00000
C         12.27999       48.21106        0.00000
C         11.05200       48.92004        0.00000
C         11.05199       50.33802        0.00000
C          9.82400       51.04700        0.00000
C          9.82399       52.46498        0.00000
C          8.59600       53.17396        0.00000
C          8.59599       54.59194        0.00000
C          7.36800       55.30092        0.00000
C          7.36799       56.71890        0.00000
C          6.14000       57.42788        0.00000
C          6.13999       58.84586        0.00000
C          4.91200       59.55483        0.00000
C          4.91199       60.97281        0.00000
C          3.68400       61.68179        0.00000
C          3.68399       63.09977        0.00000
C          2.45600       63.80875        0.00000
C          2.45599       65.22673        0.00000
C          1.22800       65.93571        0.00000
C          1.22799       67.35369        0.00000
C          0.00000       68.06267        0.00000
C         -0.00001       69.48065        0.00000
C         -1.22800       70.18963        0.00000
C         -1.22801       71.60761        0.00000
C         -2.45600       72.31659        0.00000
C         -2.45601       73.73456        0.00000
C         -3.68400       74.44354        0.00000
C         -3.68401       75.86152        0.00000
C         -4.91200       76.57050        0.00000
C         -4.91201       77.98848        0.00000
C         -6.14000       78.69746        0.00000
C         -6.14001       80.11544        0.00000
C         -7.36800       80.82442        0.00000
C         -7.36801       82.24240        0.00000
C         -8.59600       82.95138        0.00000
C         -8.59601       84.36936        0.00000
C         -9.82400       85.07834        0.00000
C         -9.82401       86.49632        0.00000
C        -11.05200       87.20529        0.00000
C        -11.05201       88.62327        0.00000
C        -12.28000       89.33225        0.00000
C        -12.28001       90.75023        0.00000
C        -13.50800       91.45921        0.00000
C        -13.50801       92.87719        0.00000
C        -14.73600       93.58617        0.00000
C        -14.73601       95.00415        0.00000
C        -15.96400       95.71313        0.00000
C        -15.96401       97.13111        0.00000
C        -17.19200       97.84009        0.00000
C        -17.19201       99.25807        0.00000
C        -18.42000       99.96704        0.00000
C        -18.42001      101.38502        0.00000
C        -19.64800      102.09400        0.00000
C        -19.64801      103.51198        0.00000
C        -20.87600      104.22096        0.00000
C        -20.87601      105.63894        0.00000
C        -22.10400      106.34792        0.00000
C        -22.10401      107.76590        0.00000
C        -23.33200      108.47488        0.00000
C        -23.33201      109.89286        0.00000
C        -24.56000      110.60184        0.00000
C        -24.56001      112.01982        0.00000
C        -25.78800      112.72879        0.00000
C        -25.78801      114.14677        0.00000
C        -27.01600      114.85575        0.00000
C        -27.01601      116.27373        0.00000
C        -28.24400      116.98271        0.00000
C        -28.24401      118.40069        0.00000
C        -29.47200      119.10967        0.00000
C        -29.47201      120.52765        0.00000
C        -30.70000      121.23663        0.00000
C        -30.70001      122.65461        0.00000
C        -31.92800      123.36359        0.00000
C        -31.92801      124.78157        0.00000
C        -33.15600      125.49055        0.00000
C        -33.15601      126.90852        0.00000
C        -34.38400      127.61750        0.00000
C        -34.38401      129.03548        0.00000
C        -35.61200      129.74446        0.00000
C        -35.61201      131.16244        0.00000
C        -36.84000      131.87142        0.00000
C        -36.84001      133.28940        0.00000
C        -38.06800      133.99838        0.00000
C        -38.06801      135.41636        0.00000
C        -39.29600      136.12534        0.00000
C        -39.29601      137.54332        0.00000
C        -40.52400      138.25230        0.00000
C        -40.52401      139.67027        0.00000
C        -41.75200      140.37925        0.00000
C        -41.75201      141.79723        0.00000
C        -42.98000      142.50621        0.00000
C        -42.98001      143.92419        0.00000
C        -44.20800      144.63317        0.00000
C        -44.20801      146.05115        0.00000
C        -45.43600      146.76013        0.00000
C        -45.43601      148.17811        0.00000
C        -46.66400      148.88709        0.00000
C        -46.66401      150.30507        0.00000
C        -47.89200      151.01405        0.00000
C        -47.89201      152.43203        0.00000
C        -49.12000      153.14100        0.00000
C        -49.12001      154.55898        0.00000
C        -50.34800      155.26796        0.00000
C        -50.34801      156.68594        0.00000
C        -51.57600      157.39492        0.00000
C        -51.57601      158.81290        0.00000
C        -52.80400      159.52188        0.00000
C        -52.80401      160.93986        0.00000
C        -54.03200      161.64884        0.00000
C        -54.03201      163.06682        0.00000
C        -55.26000      163.77580        0.00000
C        -55.26001      165.19378        0.00000
C        -56.48800      165.90275        0.00000
C        -56.48801      167.32073        0.00000
C        -57.71600      168.02971        0.00000
C        -57.71601      169.44769        0.00000
C        -58.94400      170.15667        0.00000
C        -58.94401      171.57465        0.00000
C        -60.17200      172.28363        0.00000
C        -60.17201      173.70161        0.00000
C        -61.40000      174.41059        0.00000
C        -61.40001      175.82857        0.00000
C        -62.62800      176.53755        0.00000
C        -62.62801      177.95553        0.00000
C        -63.85600      178.66450        0.00000
C        -63.85601      180.08248        0.00000
C        -65.08400      180.79146        0.00000
C        -65.08401      182.20944        0.00000
C        -66.31200      182.91842        0.00000
C        -66.31201      184.33640        0.00000
C        -67.54000      185.04538        0.00000
C        -67.54001      186.46336        0.00000
C        -68.76800      187.17234        0.00000
C        -68.76801      188.59032        0.00000
C        -69.99600      189.29930        0.00000
C        -69.99601      190.71728        0.00000
C        -71.22400      191.42626        0.00000
C        -71.22401      192.84423        0.00000
C        -72.45200      193.55321        0.00000
C        -72.45201      194.97119        0.00000
C        -73.68000      195.68017        0.00000
C        -73.68001      197.09815        0.00000
C        -74.90800      197.80713        0.00000
C        -74.90801      199.22511        0.00000
C        -76.13600      199.93409        0.00000
C        -76.13601      201.35207        0.00000
C        -77.36400      202.06105        0.00000
C        -77.36401      203.47903        0.00000
C        -78.59200      204.18801        0.00000
C        -78.59201      205.60598        0.00000
C        -79.82000      206.31496        0.00000
C        -79.82001      207.73294        0.00000
C        -81.04800      208.44192        0.00000
C        -81.04801      209.85990        0.00000
C         41.75200        0.00000        0.00000
C         41.75199        1.41798        0.00000
C         40.52400        2.12696        0.00000
C         40.52399        3.54494        0.00000
C         39.29600        4.25392        0.00000
C         39.29599        5.67190        0.00000
C         38.06800        6.38088        0.00000
C         38.06799        7.79885        0.00000
C         36.84000        8.50783        0.00000
C         36.83999        9.92581        0.00000
C         35.61200       10.63479        0.00000
C         35.61199       12.05277        0.00000
C         34.38400       12.76175        0.00000
C         34.38399       14.17973        0.00000
C         33.15600       14.88871        0.00000
C         33.15599       16.30669        0.00000
C         31.92800       17.01567        0.00000
C         31.92799       18.43365        0.00000
C         30.70000       19.14263        0.00000
C         30.69999       20.56060        0.00000
C         29.47200       21.26958        0.00000
C         29.47199       22.68756        0.00000
C         28.24400       23.39654        0.00000
C         28.24399       24.81452        0.00000
C         27.01600       25.52350        0.00000
C         27.01599       26.94148        0.00000
C         25.78800       27.65046        0.00000
C         25.78799       29.06844        0.00000
C         24.56000       29.77742        0.00000
C         24.55999       31.19540        0.00000
C         23.33200       31.90438        0.00000
C         23.33199       33.32236        0.00000
C         22.10400       34.03133        0.00000
C         22.10399       35.44931        0.00000
C         20.87600       36.15829        0.00000
C         20.87599       37.57627        0.00000
C         19.64800       38.28525        0.00000
C         19.64799       39.70323        0.00000
C         18.42000       40.41221        0.00000
C         18.41999       41.83019        0.00000
C         17.19200       42.53917        0.00000
C         17.19199       43.95715        0.00000
C         15.96400       44.66613        0.00000
C         15.96399       46.08411        0.00000
C         14.73600       46.79308        0.00000
C         14.73599       48.21106        0.00000
C         13.50800       48.92004        0.00000
C         13.50799       50.33802        0.00000
C         12.28000       51.04700        0.00000
C         12.27999       52.46498        0.00000
C         11.05200       53.17396        0.00000
C         11.05199       54.59194        0.00000
C          9.82400       55.30092        0.00000
C          9.82399       56.71890        0.00000
C          8.59600       57.42788        0.00000
C          8.59599       58.84586        0.00000
C          7.36800       59.55483        0.00000
C          7.36799       60.97281        0.00000
C          6.14000       61.68179        0.00000
C          6.13999       63.09977        0.00000
C          4.91200       63.80875        0.00000
C          4.91199       65.22673        0.00000
C          3.68400       65.93571        0.00000
C          3.68399       67.35369        0.00000
C          2.45600       68.06267        0.00000
C          2.45599       69.48065        0.00000
C          1.22800       70.18963        0.00000
C          1.22799       71.60761        0.00000
C          0.00000       72.31659        0.00000
C         -0.00001       73.73456        0.00000
C         -1.22800       74.44354        0.00000
C         -1.22801       75.86152        0.00000
C         -2.45600       76.57050        0.00000
C         -2.45601       77.98848        0.00000
C         -3.68400       78.69746        0.00000
C         -3.68401       80.11544        0.00000
C         -4.91200       80.82442        0.00000
C         -4.91201       82.24240        0.00000
C         -6.14000       82.95138        0.00000
C         -6.14001       84.36936        0.00000
C         -7.36800       85.07834        0.00000
C         -7.36801       86.49632        0.00000
C         -8.59600       87.20529        0.00000
C         -8.59601       88.62327        0.00000
C         -9.82400       89.33225        0.00000
C         -9.82401       90.75023        0.00000
C        -11.05200       91.45921        0.00000
C        -11.05201       92.87719        0.00000
C        -12.28000       93.58617        0.00000
C        -12.28001       95.00415        0.00000
C        -13.50800       95.71313        0.00000
C        -13.50801       97.13111        0.00000
C        -14.73600       97.84009        0.00000
C        -14.73601       99.25807        0.00000
C        -15.96400       99.96704        0.00000
C        -15.96401      101.38502        0.00000
C        -17.19200      102.09400        0.00000
C        -17.19201      103.51198        0.00000
C        -18.42000      104.22096        0.00000
C        -18.42001      105.63894        0.00000
C        -19.64800      106.34792        0.00000
C        -19.64801      107.76590        0.00000
C        -20.87600      108.47488        0.00000
C        -20.87601      109.89286        0.00000
C        -22.10400      110.60184        0.00000
C        -22.10401      112.01982        0.00000
C        -23.33200      112.72879        0.00000
C        -23.33201      114.14677        0.00000
C        -24.56000      114.85575        0.00000
C        -24.56001      116.27373        0.00000
C        -25.78800      116.98271        0.00000
C        -25.78801      118.40069        0.00000
C        -27.01600      119.10967        0.00000
C        -27.01601      120.52765        0.00000
C        -28.24400      121.23663        0.00000
C        -28.24401      122.65461        0.00000
C        -29.47200      123.36359        0.00000
C        -29.47201      124.78157        0.00000
C        -30.70000      125.49055        0.00000
C        -30.70001      126.90852        0.00000
C        -31.92800      127.61750        0.00000
C        -31.92801      129.03548        0.00000
C        -33.15600      129.74446        0.00000
C        -33.15601      131.16244        0.00000
C        -34.38400      131.87142        0.00000
C        -34.38401      133.28940        0.00000
C        -35.61200      133.99838        0.00000
C        -35.61201      135.41636        0.00000
C        -36.84000      136.12534        0.00000
C        -36.84001      137.54332        0.00000
C        -38.06800      138.25230        0.00000
C        -38.06801      139.67027        0.00000
C        -39.29600      140.37925        0.00000
C        -39.29601      141.79723        0.00000
C        -40.52400      142.50621        0.00000
C        -40.52401      143.92419        0.00000
C        -41.75200      144.63317        0.00000
C        -41.75201      146.05115        0.00000
C        -42.98000      146.76013        0.00000
C        -42.98001      148.17811        0.00000
C        -44.20800      148.88709        0.00000
C        -44.20801      150.30507        0.00000
C        -45.43600      151.01405        0.00000
C        -45.43601      152.43203        0.00000
C        -46.66400      153.14100        0.00000
C        -46.66401      154.55898        0.00000
C        -47.89200      155.26796        0.00000
C        -47.89201      156.68594        0.00000
C        -49.12000      157.39492        0.00000
C        -49.12001      158.81290        0.00000
C        -50.34800      159.52188        0.00000
C        -50.34801      160.93986        0.00000
C        -51.57600      161.64884        0.00000
C        -51.57601      163.06682        0.00000
C        -52.80400      163.77580        0.00000
C        -52.80401      165.19378        0.00000
C        -54.03200      165.90275        0.00000
C        -54.03201      167.32073        0.00000
C        -55.26000      168.02971        0.00000
C        -55.26001      169.44769        0.00000
C        -56.48800      170.15667        0.00000
C        -56.48801      171.57465        0.00000
C        -57.71600      172.28363        0.00000
C        -57.71601      173.70161        0.00000
C        -58.94400      174.41059        0.00000
C        -58.94401      175.82857        0.00000
C        -60.17200      176.53755        0.00000
C        -60.17201      177.95553        0.00000
C        -61.40000      178.66450        0.00000
C        -61.40001      180.08248        0.00000
C        -62.62800      180.79146        0.00000
C        -62.62801      182.20944        0.00000
C        -63.85600      182.91842        0.00000
C        -63.85601      184.33640        0.00000
C        -65.08400      185.04538        0.00000
C        -65.08401      186.46336        0.00000
C        -66.31200      187.17234        0.00000
C        -66.31201      188.59032        0.00000
C        -67.54000      189.29930        0.00000
C        -67.54001      190.71728        0.00000
C        -68.76800      191.42626        0.00000
C        -68.76801      192.84423        0.00000
C        -69.99600      193.55321        0.00000
C        -69.99601      194.97119        0.00000
C        -71.22400      195.68017        0.00000
C        -71.22401      197.09815        0.00000
C        -72.45200      197.80713        0.00000
C        -72.45201      199.22511        0.00000
C        -73.68000      199.93409        0.00000
C        -73.68001      201.35207        0.00000
C        -74.90800      202.06105        0.00000
C        -74.90801      203.47903        0.00000
C        -76.13600      204.18801        0.00000
C        -76.13601      205.60598        0.00000
C        -77.36400      206.31496        0.00000
C        -77.36401      207.73294        0.00000
C        -78.59200      208.44192        0.00000
C        -78.59201      209.85990        0.00000
C         44.20800        0.00000        0.00000
C         44.20799        1.41798        0.00000
C         42.98000        2.12696        0.00000
C         42.97999        3.54494        0.00000
C         41.75200        4.25392        0.00000
C         41.75199        5.67190        0.00000
C         40.52400        6.38088        0.00000
C         40.52399        7.79885        0.00000
C         39.29600        8.50783        0.00000
C         39.29599        9.92581        0.00000
C         38.06800       10.63479        0.00000
C         38.06799       12.05277        0.00000
C         36.84000       12.76175        0.00000
C         36.83999       14.17973        0.00000
C         35.61200       14.88871        0.00000
C         35.61199       16.30669        0.00000
C         34.38400       17.01567        0.00000
C         34.38399       18.43365        0.00000
C         33.15600       19.14263        0.00000
C         33.15599       20.56060        0.00000
C         31.92800       21.26958        0.00000
C         31.92799       22.68756        0.00000
C         30.70000       23.39654        0.00000
C         30.69999       24.81452        0.00000
C         29.47200       25.52350        0.00000
C         29.47199       26.94148        0.00000
C         28.24400       27.65046        0.00000
C         28.24399       29.06844        0.00000
C         27.01600       29.77742        0.00000
C         27.01599       31.19540        0.00000
C         25.78800       31.90438        0.00000
C         25.78799       33.32236        0.00000
C         24.56000       34.03133        0.00000
C         24.55999       35.44931        0.00000
C         23.33200       36.15829        0.00000
C         23.33199       37.57627        0.00000
C         22.10400       38.28525        0.00000
C         22.10399       39.70323        0.00000
C         20.87600       40.41221        0.00000
C         20.87599       41.83019        0.00000
C         19.64800       42.53917        0.00000
C         19.64799       43.95715        0.00000
C         18.42000       44.66613        0.00000
C         18.41999       46.08411        0.00000
C         17.19200       46.79308        0.00000
C         17.19199       48.21106        0.00000
C         15.96400       48.92004        0.00000
C         15.96399       50.33802        0.00000
C         14.73600       51.04700        0.00000
C         14.73599       52.46498        0.00000
C         13.50800       53.17396        0.00000
C         13.50799       54.59194        0.00000
C         12.28000       55.30092        0.00000
C         12.27999       56.71890        0.00000
C         11.05200       57.42788        0.00000
C         11.05199       58.84586        0.00000
C          9.82400       59.55483        0.00000
C          9.82399       60.97281        0.00000
C          8.59600       61.68179        0.00000
C          8.59599       63.09977        0.00000
C          7.36800       63.80875        0.00000
C          7.36799       65.22673        0.00000
C          6.14000       65.93571        0.00000
C          6.13999       67.35369        0.00000
C          4.91200       68.06267        0.00000
C          4.91199       69.48065        0.00000
C          3.68400       70.18963        0.00000
C          3.68399       71.60761        0.00000
C          2.45600       72.31659        0.00000
C          2.45599       73.73456        0.00000
C          1.22800       74.44354        0.00000
C          1.22799       75.86152        0.00000
C          0.00000       76.57050        0.00000
C         -0.00001       77.98848        0.00000
C         -1.22800       78.69746        0.00000
C         -1.22801       80.11544        0.00000
C         -2.45600       80.82442        0.00000
C         -2.45601       82.24240        0.00000
C         -3.68400       82.95138        0.00000
C         -3.68401       84.36936        0.00000
C         -4.91200       85.07834        0.00000
C         -4.91201       86.49632        0.00000
C         -6.14000       87.20529        0.00000
C         -6.14001       88.62327        0.00000
C         -7.36800       89.33225        0.00000
C         -7.36801       90.75023        0.00000
C         -8.59600       91.45921        0.00000
C         -8.59601       92.87719        0.00000
C         -9.82400       93.58617        0.00000
C         -9.82401       95.00415        0.00000
C        -11.05200       95.71313        0.00000
C        -11.05201       97.13111        0.00000
C        -12.28000       97.84009        0.00000
C        -12.28001       99.25807        0.00000
C        -13.50800       99.96704        0.00000
C        -13.50801      101.38502        0.00000
C        -14.73600      102.09400        0.00000
C        -14.73601      103.51198        0.00000
C        -15.96400      104.22096        0.00000
C        -15.96401      105.63894        0.00000
C        -17.19200      106.34792        0.00000
C        -17.19201      107.76590        0.00000
C        -18.42000      108.47488        0.00000
C        -18.42001      109.89286        0.00000
C        -19.64800      110.60184        0.00000
C        -19.64801      112.01982        0.00000
C        -20.87600      112.72879        0.00000
C        -20.87601      114.14677        0.00000
C        -22.10400      114.85575        0.00000
C        -22.10401      116.27373        0.00000
C        -23.33200      116.98271        0.00000
C        -23.33201      118.40069        0.00000
C        -24.56000      119.10967        0.00000
C        -24.56001      120.52765        0.00000
C        -25.78800      121.23663        0.00000
C        -25.78801      122.65461        0.00000
C        -27.01600      123.36359        0.00000
C        -27.01601      124.78157        0.00000
C        -28.24400      125.49055        0.00000
C        -28.24401      126.90852        0.00000
C        -29.47200      127.61750        0.00000
C        -29.47201      129.03548        0.00000
C        -30.70000      129.74446        0.00000
C        -30.70001      131.16244        0.00000
C        -31.92800      131.87142        0.00000
C        -31.92801      133.28940        0.00000
C        -33.15600      133.99838        0.00000
C        -33.15601      135.41636        0.00000
C        -34.38400      136.12534        0.00000
C        -34.38401      137.54332        0.00000
C        -35.61200      138.25230        0.00000
C        -35.61201      139.67027        0.00000
C        -36.84000      140.37925        0.00000
C        -36.84001      141.79723        0.00000
C        -38.06800      142.50621        0.00000
C        -38.06801      143.92419        0.00000
C        -39.29600      144.63317        0.00000
C        -39.29601      146.05115        0.00000
C        -40.52400      146.76013        0.00000
C        -40.52401      148.17811        0.00000
C        -41.75200      148.88709        0.00000
C        -41.75201      150.30507        0.00000
C        -42.98000      151.01405        0.00000
C        -42.98001      152.43203        0.00000
C        -44.20800      153.14100        0.00000
C        -44.20801      154.55898        0.00000
C        -45.43600      155.26796        0.00000
C        -45.43601      156.68594        0.00000
C        -46.66400      157.39492        0.00000
C        -46.66401      158.81290        0.00000
C        -47.89200      159.52188        0.00000
C        -47.89201      160.93986        0.00000
C        -49.12000      161.64884        0.00000
C        -49.12001      163.06682        0.00000
C        -50.34800      163.77580        0.00000
C        -50.34801      165.19378        0.00000
C        -51.57600      165.90275        0.00000
C        -51.57601      167.32073        0.00000
C        -52.80400      168.02971        0.00000
C        -52.80401      169.44769        0.00000
C        -54.03200      170.15667        0.00000
C        -54.03201      171.57465        0.00000
C        -55.26000      172.28363        0.00000
C        -55.26001      173.70161        0.00000
C        -56.48800      174.41059        0.00000
C        -56.48801      175.82857        0.00000
C        -57.71600      176.53755        0.00000
C        -57.71601      177.95553        0.00000
C        -58.94400      178.66450        0.00000
C        -58.94401      180.08248        0.00000
C        -60.17200      180.79146        0.00000
C        -60.17201      182.20944        0.00000
C        -61.40000      182.91842        0.00000
C        -61.40001      184.33640        0.00000
C        -62.62800      185.04538        0.00000
C        -62.62801      186.46336        0.00000
C        -63.85600      187.17234        0.00000
C        -63.85601      188.59032        0.00000
C        -65.08400      189.29930        0.00000
C        -65.08401      190.71728        0.00000
C        -66.31200      191.42626        0.00000
C        -66.31201      192.84423        0.00000
C        -67.54000      193.55321        0.00000
C        -67.54001      194.97119        0.00000
C        -68.76800      195.68017        0.00000
C        -68.76801      197.09815        0.00000
C        -69.99600      197.80713        0.00000
C        -69.99601      199.22511        0.00000
C        -71.22400      199.93409        0.00000
C        -71.22401      201.35207        0.00000
C        -72.45200      202.06105        0.00000
C        -72.45201      203.47903        0.00000
C        -73.68000      204.18801        0.00000
C        -73.68001      205.60598        0.00000
C        -74.90800      206.31496        0.00000
C        -74.90801      207.73294        0.00000
C        -76.13600      208.44192        0.00000
C        -76.13601      209.85990        0.00000
C         46.66400        0.00000        0.00000
C         46.66399        1.41798        0.00000
C         45.43600        2.12696        0.00000
C         45.43599        3.54494        0.00000
C         44.20800        4.25392        0.00000
C         44.20799        5.67190        0.00000
C         42.98000        6.38088        0.00000
C         42.97999        7.79885        0.00000
C         41.75200        8.50783        0.00000
C         41.75199        9.92581        0.00000
C         40.52400       10.63479        0.00000
C         40.52399       12.05277        0.00000
C         39.29600       12.76175        0.00000
C         39.29599       14.17973        0.00000
C         38.06800       14.88871        0.00000
C         38.06799       16.30669        0.00000
C         36.84000       17.01567        0.00000
C         36.83999       18.43365        0.00000
C         35.61200       19.14263        0.00000
C         35.61199       20.56060        0.00000
C         34.38400       21.26958        0.00000
C         34.38399       22.68756        0.00000
C         33.15600       23.39654        0.00000
C         33.15599       24.81452        0.00000
C         31.92800       25.52350        0.00000
C         31.92799       26.94148        0.00000
C         30.70000       27.65046        0.00000
C         30.69999       29.06844        0.00000
C         29.47200       29.77742        0.00000
C         29.47199       31.19540        0.00000
C         28.24400       31.90438        0.00000
C         28.24399       33.32236        0.00000
C         27.01600       34.03133        0.00000
C         27.01599       35.44931        0.00000
C         25.78800       36.15829        0.00000
C         25.78799       37.57627        0.00000
C         24.56000       38.28525        0.00000
C         24.55999       39.70323        0.00000
C         23.33200       40.41221        0.00000
C         23.33199       41.83019        0.00000
C         22.10400       42.53917        0.00000
C         22.10399       43.95715        0.00000
C         20.87600       44.66613        0.00000
C         20.87599       46.08411        0.00000
C         19.64800       46.79308        0.00000
C         19.64799       48.21106        0.00000
C         18.42000       48.92004        0.00000
C         18.41999       50.33802        0.00000
C         17.19200       51.04700        0.00000
C         17.19199       52.46498        0.00000
C         15.96400       53.17396        0.00000
C         15.96399       54.59194        0.00000
C         14.73600       55.30092        0.00000
C         14.73599       56.71890        0.00000
C         13.50800       57.42788        0.00000
C         13.50799       58.84586        0.00000
C         12.28000       59.55483        0.00000
C         12.27999       60.97281        0.00000
C         11.05200       61.68179        0.00000
C         11.05199       63.09977        0.00000
C          9.82400       63.80875        0.00000
C          9.82399       65.22673        0.00000
C          8.59600       65.93571        0.00000
C          8.59599       67.35369        0.00000
C          7.36800       68.06267        0.00000
C          7.36799       69.48065        0.00000
C          6.14000       70.18963        0.00000
C          6.13999       71.60761        0.00000
C          4.91200       72.31659        0.00000
C          4.91199       73.73456        0.00000
C          3.68400       74.44354        0.00000
C          3.68399       75.86152        0.00000
C          2.45600       76.57050        0.00000
C          2.45599       77.98848        0.00000
C          1.22800       78.69746        0.00000
C          1.22799       80.11544        0.00000
C          0.00000       80.82442        0.00000
C         -0.00001       82.24240        0.00000
C         -1.22800       82.95138        0.00000
C         -1.22801       84.36936        0.00000
C         -2.45600       85.07834        0.00000
C         -2.45601       86.49632        0.00000
C         -3.68400       87.20529        0.00000
C         -3.68401       88.62327        0.00000
C         -4.91200       89.33225        0.00000
C         -4.91201       90.75023        0.00000
C         -6.14000       91.45921        0.00000
C         -6.14001       92.87719        0.00000
C         -7.36800       93.58617        0.00000
C         -7.36801       95.00415        0.00000
C         -8.59600       95.71313        0.00000
C         -8.59601       97.13111        0.00000
C         -9.82400       97.84009        0.00000
C         -9.82401       99.25807        0.00000
C        -11.05200       99.96704        0.00000
C        -11.05201      101.38502        0.00000
C        -12.28000      102.09400        0.00000
C        -12.28001      103.51198        0.00000
C        -13.50800      104.22096        0.00000
C        -13.50801      105.63894        0.00000
C        -14.73600      106.34792        0.00000
C        -14.73601      107.76590        0.00000
C        -15.96400      108.47488        0.00000
C        -15.96401      109.89286        0.00000
C        -17.19200      110.60184        0.00000
C        -17.19201      112.01982        0.00000
C        -18.42000      112.72879        0.00000
C        -18.42001      114.14677        0.00000
C        -19.64800      114.85575        0.00000
C        -19.64801      116.27373        0.00000
C        -20.87600      116.98271        0.00000
C        -20.87601      118.40069        0.00000
C        -22.10400      119.10967        0.00000
C        -22.10401      120.52765        0.00000
C        -23.33200      121.23663        0.00000
C        -23.33201      122.65461        0.00000
C        -24.56000      123.36359        0.00000
C        -24.56001      124.78157        0.00000
C        -25.78800      125.49055        0.00000
C        -25.78801      126.90852        0.00000
C        -27.01600      127.61750        0.00000
C        -27.01601      129.03548        0.00000
C        -28.24400      129.74446        0.00000
C        -28.24401      131.16244        0.00000
C        -29.47200      131.87142        0.00000
C        -29.47201      133.28940        0.00000
C        -30.70000      133.99838        0.00000
C        -30.70001      135.41636        0.00000
C        -31.92800      136.12534        0.00000
C        -31.92801      137.54332        0.00000
C        -33.15600      138.25230        0.00000
C        -33.15601      139.67027        0.00000
C        -34.38400      140.37925        0.00000
C        -34.38401      141.79723        0.00000
C        -35.61200      142.50621        0.00000
C        -35.61201      143.92419        0.00000
C        -36.84000      144.63317        0.00000
C        -36.84001      146.05115        0.00000
C        -38.06800      146.76013        0.00000
C        -38.06801      148.17811        0.00000
C        -39.29600      148.88709        0.00000
C        -39.29601      150.30507        0.00000
C        -40.52400      151.01405        0.00000
C        -40.52401      152.43203        0.00000
C        -41.75200      153.14100        0.00000
C        -41.75201      154.55898        0.00000
C        -42.98000      155.26796        0.00000
C        -42.98001      156.68594        0.00000
C        -44.20800      157.39492        0.00000
C        -44.20801      158.81290        0.00000
C        -45.43600      159.52188        0.00000
C        -45.43601      160.93986        0.00000
C        -46.66400      161.64884        0.00000
C        -46.66401      163.06682        0.00000
C        -47.89200      163.77580        0.00000
C        -47.89201      165.19378        0.00000
C        -49.12000      165.90275        0.00000
C        -49.12001      167.32073        0.00000
C        -50.34800      168.02971        0.00000
C        -50.34801      169.44769        0.00000
C        -51.57600      170.15667        0.00000
C        -51.57601      171.57465        0.00000
C        -52.80400      172.28363        0.00000
C        -52.80401      173.70161        0.00000
C        -54.03200      174.41059        0.00000
C        -54.03201      175.82857        0.00000
C        -55.26000      176.53755        0.00000
C        -55.26001      177.95553        0.00000
C        -56.48800      178.66450        0.00000
C        -56.48801      180.08248        0.00000
C        -57.71600      180.79146        0.00000
C        -57.71601      182.20944        0.00000
C        -58.94400      182.91842        0.00000
C        -58.94401      184.33640        0.00000
C        -60.17200      185.04538        0.00000
C        -60.17201      186.46336        0.00000
C        -61.40000      187.17234        0.00000
C        -61.40001      188.59032        0.00000
C        -62.62800      189.29930        0.00000
C        -62.62801      190.71728        0.00000
C        -63.85600      191.42626        0.00000
C        -63.85601      192.84423        0.00000
C        -65.08400      193.55321        0.00000
C        -65.08401      194.97119        0.00000
C        -66.31200      195.68017        0.00000
C        -66.31201      197.09815        0.00000
C        -67.54000      197.80713        0.00000
C        -67.54001      199.22511        0.00000
C        -68.76800      199.93409        0.00000
C        -68.76801      201.35207        0.00000
C        -69.99600      202.06105        0.00000
C        -69.99601      203.47903        0.00000
C        -71.22400      204.18801        0.00000
C        -71.22401      205.60598        0.00000
C        -72.45200      206.31496        0.00000
C        -72.45201      207.73294        0.00000
C        -73.68000      208.44192        0.00000
C        -73.68001      209.85990        0.00000
C         49.12000        0.00000        0.00000
C         49.11999        1.41798        0.00000
C         47.89200        2.12696        0.00000
C         47.89199        3.54494        0.00000
C         46.66400        4.25392        0.00000
C         46.66399        5.67190        0.00000
C         45.43600        6.38088        0.00000
C         45.43599        7.79885        0.00000
C         44.20800        8.50783        0.00000
C         44.20799        9.92581        0.00000
C         42.98000       10.63479        0.00000
C         42.97999       12.05277        0.00000
C         41.75200       12.76175        0.00000
C         41.75199       14.17973        0.00000
C         40.52400       14.88871        0.00000
C         40.52399       16.30669        0.00000
C         39.29600       17.01567        0.00000
C         39.29599       18.43365        0.00000
C         38.06800       19.14263        0.00000
C         38.06799       20.56060        0.00000
C         36.84000       21.26958        0.00000
C         36.83999       22.68756        0.00000
C         35.61200       23.39654        0.00000
C         35.61199       24.81452        0.00000
C         34.38400       25.52350        0.00000
C         34.38399       26.94148        0.00000
C         33.15600       27.65046        0.00000
C         33.15599       29.06844        0.00000
C         31.92800       29.77742        0.00000
C         31.92799       31.19540        0.00000
C         30.70000       31.90438        0.00000
C         30.69999       33.32236        0.00000
C         29.47200       34.03133        0.00000
C         29.47199       35.44931        0.00000
C         28.24400       36.15829        0.00000
C         28.24399       37.57627        0.00000
C         27.01600       38.28525        0.00000
C         27.01599       39.70323        0.00000
C         25.78800       40.41221        0.00000
C         25.78799       41.83019        0.00000
C         24.56000       42.53917        0.00000
C         24.55999       43.95715        0.00000
C         23.33200       44.66613        0.00000
C         23.33199       46.08411        0.00000
C         22.10400       46.79308        0.00000
C         22.10399       48.21106        0.00000
C         20.87600       48.92004        0.00000
C         20.87599       50.33802        0.00000
C         19.64800       51.04700        0.00000
C         19.64799       52.46498        0.00000
C         18.42000       53.17396        0.00000
C         18.41999       54.59194        0.00000
C         17.19200       55.30092        0.00000
C         17.19199       56.71890        0.00000
C         15.96400       57.42788        0.00000
C         15.96399       58.84586        0.00000
C         14.73600       59.55483        0.00000
C         14.73599       60.97281        0.00000
C         13.50800       61.68179        0.00000
C         13.50799       63.09977        0.00000
C         12.28000       63.80875        0.00000
C         12.27999       65.22673        0.00000
C         11.05200       65.93571        0.00000
C         11.05199       67.35369        0.00000
C          9.82400       68.06267        0.00000
C          9.82399       69.48065        0.00000
C          8.59600       70.18963        0.00000
C          8.59599       71.60761        0.00000
C          7.36800       72.31659        0.00000
C          7.36799       73.73456        0.00000
C          6.14000       74.44354        0.00000
C          6.13999       75.86152        0.00000
C          4.91200       76.57050        0.00000
C          4.91199       77.98848        0.00000
C          3.68400       78.69746        0.00000
C          3.68399       80.11544        0.00000
C          2.45600       80.82442        0.00000
C          2.45599       82.24240        0.00000
C          1.22800       82.95138        0.00000
C          1.22799       84.36936        0.00000
C          0.00000       85.07834        0.00000
C         -0.00001       86.49632        0.00000
C         -1.22800       87.20529        0.00000
C         -1.22801       88.62327        0.00000
C         -2.45600       89.33225        0.00000
C         -2.45601       90.75023        0.00000
C         -3.68400       91.45921        0.00000
C         -3.68401       92.87719        0.00000
C         -4.91200       93.58617        0.00000
C         -4.91201       95.00415        0.00000
C         -6.14000       95.71313        0.00000
C         -6.14001       97.13111        0.00000
C         -7.36800       97.84009        0.00000
C         -7.36801       99.25807        0.00000
C         -8.59600       99.96704        0.00000
C         -8.59601      101.38502        0.00000
C         -9.82400      102.09400        0.00000
C         -9.82401      103.51198        0.00000
C        -11.05200      104.22096        0.00000
C        -11.05201      105.63894        0.00000
C        -12.28000      106.34792        0.00000
C        -12.28001      107.76590        0.00000
C        -13.50800      108.47488        0.00000
C        -13.50801      109.89286        0.00000
C        -14.73600      110.60184        0.00000
C        -14.73601      112.01982        0.00000
C        -15.96400      112.72879        0.00000
C        -15.96401      114.14677        0.00000
C        -17.19200      114.85575        0.00000
C        -17.19201      116.27373        0.00000
C        -18.42000      116.98271        0.00000
C        -18.42001      118.40069        0.00000
C        -19.64800      119.10967        0.00000
C        -19.64801      120.52765        0.00000
C        -20.87600      121.23663        0.00000
C        -20.87601      122.65461        0.00000
C        -22.10400      123.36359        0.00000
C        -22.10401      124.78157        0.00000
C        -23.33200      125.49055        0.00000
C        -23.33201      126.90852        0.00000
C        -24.56000      127.61750        0.00000
C        -24.56001      129.03548        0.00000
C        -25.78800      129.74446        0.00000
C        -25.78801      131.16244        0.00000
C        -27.01600      131.87142        0.00000
C        -27.01601      133.28940        0.00000
C        -28.24400      133.99838        0.00000
C        -28.24401      135.41636        0.00000
C        -29.47200      136.12534        0.00000
C        -29.47201      137.54332        0.00000
C        -30.70000      138.25230        0.00000
C        -30.70001      139.67027        0.00000
C        -31.92800      140.37925        0.00000
C        -31.92801      141.79723        0.00000
C        -33.15600      142.50621        0.00000
C        -33.15601      143.92419        0.00000
C        -34.38400      144.63317        0.00000
C        -34.38401      146.05115        0.00000
C        -35.61200      146.76013        0.00000
C        -35.61201      148.17811        0.00000
C        -36.84000      148.88709        0.00000
C        -36.84001      150.30507        0.00000
C        -38.06800      151.01405        0.00000
C        -38.06801      152.43203        0.00000
C        -39.29600      153.14100        0.00000
C        -39.29601      154.55898        0.00000
C        -40.52400      155.26796        0.00000
C        -40.52401      156.68594        0.00000
C        -41.75200      157.39492        0.00000
C        -41.75201      158.81290        0.00000
C        -42.98000      159.52188        0.00000
C        -42.98001      160.93986        0.00000
C        -44.20800      161.64884        0.00000
C        -44.20801      163.06682        0.00000
C        -45.43600      163.77580        0.00000
C        -45.43601      165.19378        0.00000
C        -46.66400      165.90275        0.00000
C        -46.66401      167.32073        0.00000
C        -47.89200      168.02971        0.00000
C        -47.89201      169.44769        0.00000
C        -49.12000      170.15667        0.00000
C        -49.12001      171.57465        0.00000
C        -50.34800      172.28363        0.00000
C        -50.34801      173.70161        0.00000
C        -51.57600      174.41059        0.00000
C        -51.57601      175.82857        0.00000
C        -52.80400      176.53755        0.00000
C        -52.80401      177.95553        0.00000
C        -54.03200      178.66450        0.00000
C        -54.03201      180.08248        0.00000
C        -55.26000      180.79146        0.00000
C        -55.26001      182.20944        0.00000
C        -56.48800      182.91842        0.00000
C        -56.48801      184.33640        0.00000
C        -57.71600      185.04538        0.00000
C        -57.71601      186.46336        0.00000
C        -58.94400      187.17234        0.00000
C        -58.94401      188.59032        0.00000
C        -60.17200      189.29930        0.00000
C        -60.17201      190.71728        0.00000
C        -61.40000      191.42626        0.00000
C        -61.40001      192.84423        0.00000
C        -62.62800      193.55321        0.00000
C        -62.62801      194.97119        0.00000
C        -63.85600      195.68017        0.00000
C        -63.85601      197.09815        0.00000
C        -65.08400      197.80713        0.00000
C        -65.08401      199.22511        0.00000
C        -66.31200      199.93409        0.00000
C        -66.31201      201.35207        0.00000
C        -67.54000      202.06105        0.00000
C        -67.54001      203.47903        0.00000
C        -68.76800      204.18801        0.00000
C        -68.76801      205.60598        0.00000
C        -69.99600      206.31496        0.00000
C        -69.99601      207.73294        0.00000
C        -71.22400      208.44192        0.00000
C        -71.22401      209.85990        0.00000
C         51.57600        0.00000        0.00000
C         51.57599        1.41798        0.00000
C         50.34800        2.12696        0.00000
C         50.34799        3.54494        0.00000
C         49.12000        4.25392        0.00000
C         49.11999        5.67190        0.00000
C         47.89200        6.38088        0.00000
C         47.89199        7.79885        0.00000
C         46.66400        8.50783        0.00000
C         46.66399        9.92581        0.00000
C         45.43600       10.63479        0.00000
C         45.43599       12.05277        0.00000
C         44.20800       12.76175        0.00000
C         44.20799       14.17973        0.00000
C         42.98000       14.88871        0.00000
C         42.97999       16.30669        0.00000
C         41.75200       17.01567        0.00000
C         41.75199       18.43365        0.00000
C         40.52400       19.14263        0.00000
C         40.52399       20.56060        0.00000
C         39.29600       21.26958        0.00000
C         39.29599       22.68756        0.00000
C         38.06800       23.39654        0.00000
C         38.06799       24.81452        0.00000
C         36.84000       25.52350        0.00000
C         36.83999       26.94148        0.00000
C         35.61200       27.65046        0.00000
C         35.61199       29.06844        0.00000
C         34.38400       29.77742        0.00000
C         34.38399       31.19540        0.00000
C         33.15600       31.90438        0.00000
C         33.15599       33.32236        0.00000
C         31.92800       34.03133        0.00000
C         31.92799       35.44931        0.00000
C         30.70000       36.15829        0.00000
C         30.69999       37.57627        0.00000
C         29.47200       38.28525        0.00000
C         29.47199       39.70323        0.00000
C         28.24400       40.41221        0.00000
C         28.24399       41.83019        0.00000
C         27.01600       42.53917        0.00000
C         27.01599       43.95715        0.00000
C         25.78800       44.66613        0.00000
C         25.78799       46.08411        0.00000
C         24.56000       46.79308        0.00000
C         24.55999       48.21106        0.00000
C         23.33200       48.92004        0.00000
C         23.33199       50.33802        0.00000
C         22.10400       51.04700        0.00000
C         22.10399       52.46498        0.00000
C         20.87600       53.17396        0.00000
C         20.87599       54.59194        0.00000
C         19.64800       55.30092        0.00000
C         19.64799       56.71890        0.00000
C         18.42000       57.42788        0.00000
C         18.41999       58.84586        0.00000
C         17.19200       59.55483        0.00000
C         17.19199       60.97281        0.00000
C         15.96400       61.68179        0.00000
C         15.96399       63.09977        0.00000
C         14.73600       63.80875        0.00000
C         14.73599       65.22673        0.00000
C         13.50800       65.93571        0.00000
C         13.50799       67.35369        0.00000
C         12.28000       68.06267        0.00000
C         12.27999       69.48065        0.00000
C         11.05200       70.18963        0.00000
C         11.05199       71.60761        0.00000
C          9.82400       72.31659        0.00000
C          9.82399       73.73456        0.00000
C          8.59600       74.44354        0.00000
C          8.59599       75.86152        0.00000
C          7.36800       76.57050        0.00000
C          7.36799       77.98848        0.00000
C          6.14000       78.69746        0.00000
C          6.13999       80.11544        0.00000
C          4.91200       80.82442        0.00000
C          4.91199       82.24240        0.00000
C          3.68400       82.95138        0.00000
C          3.68399       84.36936        0.00000
C          2.45600       85.07834        0.00000
C          2.45599       86.49632        0.00000
C          1.22800       87.20529        0.00000
C          1.22799       88.62327        0.00000
C          0.00000       89.33225        0.00000
C         -0.00001       90.75023        0.00000
C         -1.22800       91.45921        0.00000
C         -1.22801       92.87719        0.00000
C         -2.45600       93.58617        0.00000
C         -2.45601       95.00415        0.00000
C         -3.68400       95.71313        0.00000
C         -3.68401       97.13111        0.00000
C         -4.91200       97.84009        0.00000
C         -4.91201       99.25807        0.00000
C         -6.14000       99.96704        0.00000
C         -6.14001      101.38502        0.00000
C         -7.36800      102.09400        0.00000
C         -7.36801      103.51198        0.00000
C         -8.59600      104.22096        0.00000
C         -8.59601      105.63894        0.00000
C         -9.82400      106.34792        0.00000
C         -9.82401      107.76590        0.00000
C        -11.05200      108.47488        0.00000
C        -11.05201      109.89286        0.00000
C        -12.28000      110.60184        0.00000
C        -12.28001      112.01982        0.00000
C        -13.50800      112.72879        0.00000
C        -13.50801      114.14677        0.00000
C        -14.73600      114.85575        0.00000
C        -14.73601      116.27373        0.00000
C        -15.96400      116.98271        0.00000
C        -15.96401      118.40069        0.00000
C        -17.19200      119.10967        0.00000
C        -17.19201      120.52765        0.00000
C        -18.42000      121.23663        0.00000
C        -18.42001      122.65461        0.00000
C        -19.64800      123.36359        0.00000
C        -19.64801      124.78157        0.00000
C        -20.87600      125.49055        0.00000
C        -20.87601      126.90852        0.00000
C        -22.10400      127.61750        0.00000
C        -22.10401      129.03548        0.00000
C        -23.33200      129.74446        0.00000
C        -23.33201      131.16244        0.00000
C        -24.56000      131.87142        0.00000
C        -24.56001      133.28940        0.00000
C        -25.78800      133.99838        0.00000
C        -25.78801      135.41636        0.00000
C        -27.01600      136.12534        0.00000
C        -27.01601      137.54332        0.00000
C        -28.24400      138.25230        0.00000
C        -28.24401      139.67027        0.00000
C        -29.47200      140.37925        0.00000
C        -29.47201      141.79723        0.00000
C        -30.70000      142.50621        0.00000
C        -30.70001      143.92419        0.00000
C        -31.92800      144.63317        0.00000
C        -31.92801      146.05115        0.00000
C        -33.15600      146.76013        0.00000
C        -33.15601      148.17811        0.00000
C        -34.38400      148.88709        0.00000
C        -34.38401      150.30507        0.00000
C        -35.61200      151.01405        0.00000
C        -35.61201      152.43203        0.00000
C        -36.84000      153.14100        0.00000
C        -36.84001      154.55898        0.00000
C        -38.06800      155.26796        0.00000
C        -38.06801      156.68594        0.00000
C        -39.29600      157.39492        0.00000
C        -39.29601      158.81290        0.00000
C        -40.52400      159.52188        0.00000
C        -40.52401      160.93986        0.00000
C        -41.75200      161.64884        0.00000
C        -41.75201      163.06682        0.00000
C        -42.98000      163.77580        0.00000
C        -42.98001      165.19378        0.00000
C        -44.20800      165.90275        0.00000
C        -44.20801      167.32073        0.00000
C        -45.43600      168.02971        0.00000
C        -45.43601      169.44769        0.00000
C        -46.66400      170.15667        0.00000
C        -46.66401      171.57465        0.00000
C        -47.89200      172.28363        0.00000
C        -47.89201      173.70161        0.00000
C        -49.12000      174.41059        0.00000
C        -49.12001      175.82857        0.00000
C        -50.34800      176.53755        0.00000
C        -50.34801      177.95553        0.00000
C        -51.57600      178.66450        0.00000
C        -51.57601      180.08248        0.00000
C        -52.80400      180.79146        0.00000
C        -52.80401      182.20944        0.00000
C        -54.03200      182.91842        0.00000
C        -54.03201      184.33640        0.00000
C        -55.26000      185.04538        0.00000
C        -55.26001      186.46336        0.00000
C        -56.48800      187.17234        0.00000
C        -56.48801      188.59032        0.00000
C        -57.71600      189.29930        0.00000
C        -57.71601      190.71728        0.00000
C        -58.94400      191.42626        0.00000
C        -58.94401      192.84423        0.00000
C        -60.17200      193.55321        0.00000
C        -60.17201      194.97119        0.00000
C        -61.40000      195.68017        0.00000
C        -61.40001      197.09815        0.00000
C        -62.62800      197.80713        0.00000
C        -62.62801      199.22511        0.00000
C        -63.85600      199.93409        0.00000
C        -63.85601      201.35207        0.00000
C        -65.08400      202.06105        0.00000
C        -65.08401      203.47903        0.00000
C        -66.31200      204.18801        0.00000
C        -66.31201      205.60598        0.00000
C        -67.54000      206.31496        0.00000
C        -67.54001      207.73294        0.00000
C        -68.76800      208.44192        0.00000
C        -68.76801      209.85990        0.00000
C         54.03200        0.00000        0.00000
C         54.03199        1.41798        0.00000
C         52.80400        2.12696        0.00000
C         52.80399        3.54494        0.00000
C         51.57600        4.25392        0.00000
C         51.57599        5.67190        0.00000
C         50.34800        6.38088        0.00000
C         50.34799        7.79885        0.00000
C         49.12000        8.50783        0.00000
C         49.11999        9.92581        0.00000
C         47.89200       10.63479        0.00000
C         47.89199       12.05277        0.00000
C         46.66400       12.76175        0.00000
C         46.66399       14.17973        0.00000
C         45.43600       14.88871        0.00000
C         45.43599       16.30669        0.00000
C         44.20800       17.01567        0.00000
C         44.20799       18.43365        0.00000
C         42.98000       19.14263        0.00000
C         42.97999       20.56060        0.00000
C         41.75200       21.26958        0.00000
C         41.75199       22.68756        0.00000
C         40.52400       23.39654        0.00000
C         40.52399       24.81452        0.00000
C         39.29600       25.52350        0.00000
C         39.29599       26.94148        0.00000
C         38.06800       27.65046        0.00000
C         38.06799       29.06844        0.00000
C         36.84000       29.77742        0.00000
C         36.83999       31.19540        0.00000
C         35.61200       31.90438        0.00000
C         35.61199       33.32236        0.00000
C         34.38400       34.03133        0.00000
C         34.38399       35.44931        0.00000
C         33.15600       36.15829        0.00000
C         33.15599       37.57627        0.00000
C         31.92800       38.28525        0.00000
C         31.92799       39.70323        0.00000
C         30.70000       40.41221        0.00000
C         30.69999       41.83019        0.00000
C         29.47200       42.53917        0.00000
C         29.47199       43.95715        0.00000
C         28.24400       44.66613        0.00000
C         28.24399       46.08411        0.00000
C         27.01600       46.79308        0.00000
C         27.01599       48.21106        0.00000
C         25.78800       48.92004        0.00000
C         25.78799       50.33802        0.00000
C         24.56000       51.04700        0.00000
C         24.55999       52.46498        0.00000
C         23.33200       53.17396        0.00000
C         23.33199       54.59194        0.00000
C         22.10400       55.30092        0.00000
C         22.10399       56.71890        0.00000
C         20.87600       57.42788        0.00000
C         20.87599       58.84586        0.00000
C         19.64800       59.55483        0.00000
C         19.64799       60.97281        0.00000
C         18.42000       61.68179        0.00000
C         18.41999       63.09977        0.00000
C         17.19200       63.80875        0.00000
C         17.19199       65.22673        0.00000
C         15.96400       65.93571        0.00000
C         15.96399       67.35369        0.00000
C         14.73600       68.06267        0.00000
C         14.73599       69.48065        0.00000
C         13.50800       70.18963        0.00000
C         13.50799       71.60761        0.00000
C         12.28000       72.31659        0.00000
C         12.27999       73.73456        0.00000
C         11.05200       74.44354        0.00000
C         11.05199       75.86152        0.00000
C          9.82400       76.57050        0.00000
C          9.82399       77.98848        0.00000
C          8.59600       78.69746        0.00000
C          8.59599       80.11544        0.00000
C          7.36800       80.82442        0.00000
C          7.36799       82.24240        0.00000
C          6.14000       82.95138        0.00000
C          6.13999       84.36936        0.00000
C          4.91200       85.07834        0.00000
C          4.91199       86.49632        0.00000
C          3.68400       87.20529        0.00000
C          3.68399       88.62327        0.00000
C          2.45600       89.33225        0.00000
C          2.45599       90.75023        0.00000
C          1.22800       91.45921        0.00000
C          1.22799       92.87719        0.00000
C          0.00000       93.58617        0.00000
C         -0.00001       95.00415        0.00000
C         -1.22800       95.71313        0.00000
C         -1.22801       97.13111        0.00000
C         -2.45600       97.84009        0.00000
C         -2.45601       99.25807        0.00000
C         -3.68400       99.96704        0.00000
C         -3.68401      101.38502        0.00000
C         -4.91200      102.09400        0.00000
C         -4.91201      103.51198        0.00000
C         -6.14000      104.22096        0.00000
C         -6.14001      105.63894        0.00000
C         -7.36800      106.34792        0.00000
C         -7.36801      107.76590        0.00000
C         -8.59600      108.47488        0.00000
C         -8.59601      109.89286        0.00000
C         -9.82400      110.60184        0.00000
C         -9.82401      112.01982        0.00000
C        -11.05200      112.72879        0.00000
C        -11.05201      114.14677        0.00000
C        -12.28000      114.85575        0.00000
C        -12.28001      116.27373        0.00000
C        -13.50800      116.98271        0.00000
C        -13.50801      118.40069        0.00000
C        -14.73600      119.10967        0.00000
C        -14.73601      120.52765        0.00000
C        -15.96400      121.23663        0.00000
C        -15.96401      122.65461        0.00000
C        -17.19200      123.36359        0.00000
C        -17.19201      124.78157        0.00000
C        -18.42000      125.49055        0.00000
C        -18.42001      126.90852        0.00000
C        -19.64800      127.61750        0.00000
C        -19.64801      129.03548        0.00000
C        -20.87600      129.74446        0.00000
C        -20.87601      131.16244        0.00000
C        -22.10400      131.87142        0.00000
C        -22.10401      133.28940        0.00000
C        -23.33200      133.99838        0.00000
C        -23.33201      135.41636        0.00000
C        -24.56000      136.12534        0.00000
C        -24.56001      137.54332        0.00000
C        -25.78800      138.25230        0.00000
C        -25.78801      139.67027        0.00000
C        -27.01600      140.37925        0.00000
C        -27.01601      141.79723        0.00000
C        -28.24400      142.50621        0.00000
C        -28.24401      143.92419        0.00000
C        -29.47200      144.63317        0.00000
C        -29.47201      146.05115        0.00000
C        -30.70000      146.76013        0.00000
C        -30.70001      148.17811        0.00000
C        -31.92800      148.88709        0.00000
C        -31.92801      150.30507        0.00000
C        -33.15600      151.01405        0.00000
C        -33.15601      152.43203        0.00000
C        -34.38400      153.14100        0.00000
C        -34.38401      154.55898        0.00000
C        -35.61200      155.26796        0.00000
C        -35.61201      156.68594        0.00000
C        -36.84000      157.39492        0.00000
C        -36.84001      158.81290        0.00000
C        -38.06800      159.52188        0.00000
C        -38.06801      160.93986        0.00000
C        -39.29600      161.64884        0.00000
C        -39.29601      163.06682        0.00000
C        -40.52400      163.77580        0.00000
C        -40.52401      165.19378        0.00000
C        -41.75200      165.90275        0.00000
C        -41.75201      167.32073        0.00000
C        -42.98000      168.02971        0.00000
C        -42.98001      169.44769        0.00000
C        -44.20800      170.15667        0.00000
C        -44.20801      171.57465        0.00000
C        -45.43600      172.28363        0.00000
C        -45.43601      173.70161        0.00000
C        -46.66400      174.41059        0.00000
C        -46.66401      175.82857        0.00000
C        -47.89200      176.53755        0.00000
C        -47.89201      177.95553        0.00000
C        -49.12000      178.66450        0.00000
C        -49.12001      180.08248        0.00000
C        -50.34800      180.79146        0.00000
C        -50.34801      182.20944        0.00000
C        -51.57600      182.91842        0.00000
C        -51.57601      184.33640        0.00000
C        -52.80400      185.04538        0.00000
C        -52.80401      186.46336        0.00000
C        -54.03200      187.17234        0.00000
C        -54.03201      188.59032        0.00000
C        -55.26000      189.29930        0.00000
C        -55.26001      190.71728        0.00000
C        -56.48800      191.42626        0.00000
C        -56.48801      192.84423        0.00000
C        -57.71600      193.55321        0.00000
C        -57.71601      194.97119        0.00000
C        -58.94400      195.68017        0.00000
C        -58.94401      197.09815        0.00000
C        -60.17200      197.80713        0.00000
C        -60.17201      199.22511        0.00000
C        -61.40000      199.93409        0.00000
C        -61.40001      201.35207        0.00000
C        -62.62800      202.06105        0.00000
C        -62.62801      203.47903        0.00000
C        -63.85600      204.18801        0.00000
C        -63.85601      205.60598        0.00000
C        -65.08400      206.31496        0.00000
C        -65.08401      207.73294        0.00000
C        -66.31200      208.44192        0.00000
C        -66.31201      209.85990        0.00000
C         56.48800        0.00000        0.00000
C         56.48799        1.41798        0.00000
C         55.26000        2.12696        0.00000
C         55.25999        3.54494        0.00000
C         54.03200        4.25392        0.00000
C         54.03199        5.67190        0.00000
C         52.80400        6.38088        0.00000
C         52.80399        7.79885        0.00000
C         51.57600        8.50783        0.00000
C         51.57599        9.92581        0.00000
C         50.34800       10.63479        0.00000
C         50.34799       12.05277        0.00000
C         49.12000       12.76175        0.00000
C         49.11999       14.17973        0.00000
C         47.89200       14.88871        0.00000
C         47.89199       16.30669        0.00000
C         46.66400       17.01567        0.00000
C         46.66399       18.43365        0.00000
C         45.43600       19.14263        0.00000
C         45.43599       20.56060        0.00000
C         44.20800       21.26958        0.00000
C         44.20799       22.68756        0.00000
C         42.98000       23.39654        0.00000
C         42.97999       24.81452        0.00000
C         41.75200       25.52350        0.00000
C         41.75199       26.94148        0.00000
C         40.52400       27.65046        0.00000
C         40.52399       29.06844        0.00000
C         39.29600       29.77742        0.00000
C         39.29599       31.19540        0.00000
C         38.06800       31.90438        0.00000
C         38.06799       33.32236        0.00000
C         36.84000       34.03133        0.00000
C         36.83999       35.44931        0.00000
C         35.61200       36.15829        0.00000
C         35.61199       37.57627        0.00000
C         34.38400       38.28525        0.00000
C         34.38399       39.70323        0.00000
C         33.15600       40.41221        0.00000
C         33.15599       41.83019        0.00000
C         31.92800       42.53917        0.00000
C         31.92799       43.95715        0.00000
C         30.70000       44.66613        0.00000
C         30.69999       46.08411        0.00000
C         29.47200       46.79308        0.00000
C         29.47199       48.21106        0.00000
C         28.24400       48.92004        0.00000
C         28.24399       50.33802        0.00000
C         27.01600       51.04700        0.00000
C         27.01599       52.46498        0.00000
C         25.78800       53.17396        0.00000
C         25.78799       54.59194        0.00000
C         24.56000       55.30092        0.00000
C         24.55999       56.71890        0.00000
C         23.33200       57.42788        0.00000
C         23.33199       58.84586        0.00000
C         22.10400       59.55483        0.00000
C         22.10399       60.97281        0.00000
C         20.87600       61.68179        0.00000
C         20.87599       63.09977        0.00000
C         19.64800       63.80875        0.00000
C         19.64799       65.22673        0.00000
C         18.42000       65.93571        0.00000
C         18.41999       67.35369        0.00000
C         17.19200       68.06267        0.00000
C         17.19199       69.48065        0.00000
C         15.96400       70.18963        0.00000
C         15.96399       71.60761        0.00000
C         14.73600       72.31659        0.00000
C         14.73599       73.73456        0.00000
C         13.50800       74.44354        0.00000
C         13.50799       75.86152        0.00000
C         12.28000       76.57050        0.00000
C         12.27999       77.98848        0.00000
C         11.05200       78.69746        0.00000
C         11.05199       80.11544        0.00000
C          9.82400       80.82442        0.00000
C          9.82399       82.24240        0.00000
C          8.59600       82.95138        0.00000
C          8.59599       84.36936        0.00000
C          7.36800       85.07834        0.00000
C          7.36799       86.49632        0.00000
C          6.14000       87.20529        0.00000
C          6.13999       88.62327        0.00000
C          4.91200       89.33225        0.00000
C          4.91199       90.75023        0.00000
C          3.68400       91.45921        0.00000
C          3.68399       92.87719        0.00000
C          2.45600       93.58617        0.00000
C          2.45599       95.00415        0.00000
C          1.22800       95.71313        0.00000
C          1.22799       97.13111        0.00000
C          0.00000       97.84009        0.00000
C         -0.00001       99.25807        0.00000
C         -1.22800       99.96704        0.00000
C         -1.22801      101.38502        0.00000
C         -2.45600      102.09400        0.00000
C         -2.45601      103.51198        0.00000
C         -3.68400      104.22096        0.00000
C         -3.68401      105.63894        0.00000
C         -4.91200      106.34792        0.00000
C         -4.91201      107.76590        0.00000
C         -6.14000      108.47488        0.00000
C         -6.14001      109.89286        0.00000
C         -7.36800      110.60184        0.00000
C         -7.36801      112.01982        0.00000
C         -8.59600      112.72879        0.00000
C         -8.59601      114.14677        0.00000
C         -9.82400      114.85575        0.00000
C         -9.82401      116.27373        0.00000
C        -11.05200      116.98271        0.00000
C        -11.05201      118.40069        0.00000
C        -12.28000      119.10967        0.00000
C        -12.28001      120.52765        0.00000
C        -13.50800      121.23663        0.00000
C        -13.50801      122.65461        0.00000
C        -14.73600      123.36359        0.00000
C        -14.73601      124.78157        0.00000
C        -15.96400      125.49055        0.00000
C        -15.96401      126.90852        0.00000
C        -17.19200      127.61750        0.00000
C        -17.19201      129.03548        0.00000
C        -18.42000      129.74446        0.00000
C        -18.42001      131.16244        0.00000
C        -19.64800      131.87142        0.00000
C        -19.64801      133.28940        0.00000
C        -20.87600      133.99838        0.00000
C        -20.87601      135.41636        0.00000
C        -22.10400      136.12534        0.00000
C        -22.10401      137.54332        0.00000
C        -23.33200      138.25230        0.00000
C        -23.33201      139.67027        0.00000
C        -24.56000      140.37925        0.00000
C        -24.56001      141.79723        0.00000
C        -25.78800      142.50621        0.00000
C        -25.78801      143.92419        0.00000
C        -27.01600      144.63317        0.00000
C        -27.01601      146.05115        0.00000
C        -28.24400      146.76013        0.00000
C        -28.24401      148.17811        0.00000
C        -29.47200      148.88709        0.00000
C        -29.47201      150.30507        0.00000
C        -30.70000      151.01405        0.00000
C        -30.70001      152.43203        0.00000
C        -31.92800      153.14100        0.00000
C        -31.92801      154.55898        0.00000
C        -33.15600      155.26796        0.00000
C        -33.15601      156.68594        0.00000
C        -34.38400      157.39492        0.00000
C        -34.38401      158.81290        0.00000
C        -35.61200      159.52188        0.00000
C        -35.61201      160.93986        0.00000
C        -36.84000      161.64884        0.00000
C        -36.84001      163.06682        0.00000
C        -38.06800      163.77580        0.00000
C        -38.06801      165.19378        0.00000
C        -39.29600      165.90275        0.00000
C        -39.29601      167.32073        0.00000
C        -40.52400      168.02971        0.00000
C        -40.52401      169.44769        0.00000
C        -41.75200      170.15667        0.00000
C        -41.75201      171.57465        0.00000
C        -42.98000      172.28363        0.00000
C        -42.98001      173.70161        0.00000
C        -44.20800      174.41059        0.00000
C        -44.20801      175.82857        0.00000
C        -45.43600      176.53755        0.00000
C        -45.43601      177.95553        0.00000
C        -46.66400      178.66450        0.00000
C        -46.66401      180.08248        0.00000
C        -47.89200      180.79146        0.00000
C        -47.89201      182.20944        0.00000
C        -49.12000      182.91842        0.00000
C        -49.12001      184.33640        0.00000
C        -50.34800      185.04538        0.00000
C        -50.34801      186.46336        0.00000
C        -51.57600      187.17234        0.00000
C        -51.57601      188.59032        0.00000
C        -52.80400      189.29930        0.00000
C        -52.80401      190.71728        0.00000
C        -54.03200      191.42626        0.00000
C        -54.03201      192.84423        0.00000
C        -55.26000      193.55321        0.00000
C        -55.26001      194.97119        0.00000
C        -56.48800      195.68017        0.00000
C        -56.48801      197.09815        0.00000
C        -57.71600      197.80713        0.00000
C        -57.71601      199.22511        0.00000
C        -58.94400      199.93409        0.00000
C        -58.94401      201.35207        0.00000
C        -60.17200      202.06105        0.00000
C        -60.17201      203.47903        0.00000
C        -61.40000      204.18801        0.00000
C        -61.40001      205.60598        0.00000
C        -62.62800      206.31496        0.00000
C        -62.62801      207.73294        0.00000
C        -63.85600      208.44192        0.00000
C        -63.85601      209.85990        0.00000
C         58.94400        0.00000        0.00000
C         58.94399        1.41798        0.00000
C         57.71600        2.12696        0.00000
C         57.71599        3.54494        0.00000
C         56.48800        4.25392        0.00000
C         56.48799        5.67190        0.00000
C         55.26000        6.38088        0.00000
C         55.25999        7.79885        0.00000
C         54.03200        8.50783        0.00000
C         54.03199        9.92581        0.00000
C         52.80400       10.63479        0.00000
C         52.80399       12.05277        0.00000
C         51.57600       12.76175        0.00000
C         51.57599       14.17973        0.00000
C         50.34800       14.88871        0.00000
C         50.34799       16.30669        0.00000
C         49.12000       17.01567        0.00000
C         49.11999       18.43365        0.00000
C         47.89200       19.14263        0.00000
C         47.89199       20.56060        0.00000
C         46.66400       21.26958        0.00000
C         46.66399       22.68756        0.00000
C         45.43600       23.39654        0.00000
C         45.43599       24.81452        0.00000
C         44.20800       25.52350        0.00000
C         44.20799       26.94148        0.00000
C         42.98000       27.65046        0.00000
C         42.97999       29.06844        0.00000
C         41.75200       29.77742        0.00000
C         41.75199       31.19540        0.00000
C         40.52400       31.90438        0.00000
C         40.52399       33.32236        0.00000
C         39.29600       34.03133        0.00000
C         39.29599       35.44931        0.00000
C         38.06800       36.15829        0.00000
C         38.06799       37.57627        0.00000
C         36.84000       38.28525        0.00000
C         36.83999       39.70323        0.00000
C         35.61200       40.41221        0.00000
C         35.61199       41.83019        0.00000
C         34.38400       42.53917        0.00000
C         34.38399       43.95715        0.00000
C         33.15600       44.66613        0.00000
C         33.15599       46.08411        0.00000
C         31.92800       46.79308        0.00000
C         31.92799       48.21106        0.00000
C         30.70000       48.92004        0.00000
C         30.69999       50.33802        0.00000
C         29.47200       51.04700        0.00000
C         29.47199       52.46498        0.00000
C         28.24400       53.17396        0.00000
C         28.24399       54.59194        0.00000
C         27.01600       55.30092        0.00000
C         27.01599       56.71890        0.00000
C         25.78800       57.42788        0.00000
C         25.78799       58.84586        0.00000
C         24.56000       59.55483        0.00000
C         24.55999       60.97281        0.00000
C         23.33200       61.68179        0.00000
C         23.33199       63.09977        0.00000
C         22.10400       63.80875        0.00000
C         22.10399       65.22673        0.00000
C         20.87600       65.93571        0.00000
C         20.87599       67.35369        0.00000
C         19.64800       68.06267        0.00000
C         19.64799       69.48065        0.00000
C         18.42000       70.18963        0.00000
C         18.41999       71.60761        0.00000
C         17.19200       72.31659        0.00000
C         17.19199       73.73456        0.00000
C         15.96400       74.44354        0.00000
C         15.96399       75.86152        0.00000
C         14.73600       76.57050        0.00000
C         14.73599       77.98848        0.00000
C         13.50800       78.69746        0.00000
C         13.50799       80.11544        0.00000
C         12.28000       80.82442        0.00000
C         12.27999       82.24240        0.00000
C         11.05200       82.95138        0.00000
C         11.05199       84.36936        0.00000
C          9.82400       85.07834        0.00000
C          9.82399       86.49632        0.00000
C          8.59600       87.20529        0.00000
C          8.59599       88.62327        0.00000
C          7.36800       89.33225        0.00000
C          7.36799       90.75023        0.00000
C          6.14000       91.45921        0.00000
C          6.13999       92.87719        0.00000
C          4.91200       93.58617        0.00000
C          4.91199       95.00415        0.00000
C          3.68400       95.71313        0.00000
C          3.68399       97.13111        0.00000
C          2.45600       97.84009        0.00000
C          2.45599       99.25807        0.00000
C          1.22800       99.96704        0.00000
C          1.22799      101.38502        0.00000
C          0.00000      102.09400        0.00000
C         -0.00001      103.51198        0.00000
C         -1.22800      104.22096        0.00000
C         -1.22801      105.63894        0.00000
C         -2.45600      106.34792        0.00000
C         -2.45601      107.76590        0.00000
C         -3.68400      108.47488        0.00000
C         -3.68401      109.89286        0.00000
C         -4.91200      110.60184        0.00000
C         -4.91201      112.01982        0.00000
C         -6.14000      112.72879        0.00000
C         -6.14001      114.14677        0.00000
C         -7.36800      114.85575        0.00000
C         -7.36801      116.27373        0.00000
C         -8.59600      116.98271        0.00000
C         -8.59601      118.40069        0.00000
C         -9.82400      119.10967        0.00000
C         -9.82401      120.52765        0.00000
C        -11.05200      121.23663        0.00000
C        -11.05201      122.65461        0.00000
C        -12.28000      123.36359        0.00000
C        -12.28001      124.78157        0.00000
C        -13.50800      125.49055        0.00000
C        -13.50801      126.90852        0.00000
C        -14.73600      127.61750        0.00000
C        -14.73601      129.03548        0.00000
C        -15.96400      129.74446        0.00000
C        -15.96401      131.16244        0.00000
C        -17.19200      131.87142        0.00000
C        -17.19201      133.28940        0.00000
C        -18.42000      133.99838        0.00000
C        -18.42001      135.41636        0.00000
C        -19.64800      136.12534        0.00000
C        -19.64801      137.54332        0.00000
C        -20.87600      138.25230        0.00000
C        -20.87601      139.67027        0.00000
C        -22.10400      140.37925        0.00000
C        -22.10401      141.79723        0.00000
C        -23.33200      142.50621        0.00000
C        -23.33201      143.92419        0.00000
C        -24.56000      144.63317        0.00000
C        -24.56001      146.05115        0.00000
C        -25.78800      146.76013        0.00000
C        -25.78801      148.17811        0.00000
C        -27.01600      148.88709        0.00000
C        -27.01601      150.30507        0.00000
C        -28.24400      151.01405        0.00000
C        -28.24401      152.43203        0.00000
C        -29.47200      153.14100        0.00000
C        -29.47201      154.55898        0.00000
C        -30.70000      155.26796        0.00000
C        -30.70001      156.68594        0.00000
C        -31.92800      157.39492        0.00000
C        -31.92801      158.81290        0.00000
C        -33.15600      159.52188        0.00000
C        -33.15601      160.93986        0.00000
C        -34.38400      161.64884        0.00000
C        -34.38401      163.06682        0.00000
C        -35.61200      163.77580        0.00000
C        -35.61201      165.19378        0.00000
C        -36.84000      165.90275        0.00000
C        -36.84001      167.32073        0.00000
C        -38.06800      168.02971        0.00000
C        -38.06801      169.44769        0.00000
C        -39.29600      170.15667        0.00000
C        -39.29601      171.57465        0.00000
C        -40.52400      172.28363        0.00000
C        -40.52401      173.70161        0.00000
C        -41.75200      174.41059        0.00000
C        -41.75201      175.82857        0.00000
C        -42.98000      176.53755        0.00000
C        -42.98001      177.95553        0.00000
C        -44.20800      178.66450        0.00000
C        -44.20801      180.08248        0.00000
C        -45.43600      180.79146        0.00000
C        -45.43601      182.20944        0.00000
C        -46.66400      182.91842        0.00000
C        -46.66401      184.33640        0.00000
C        -47.89200      185.04538        0.00000
C        -47.89201      186.46336        0.00000
C        -49.12000      187.17234        0.00000
C        -49.12001      188.59032        0.00000
C        -50.34800      189.29930        0.00000
C        -50.34801      190.71728        0.00000
C        -51.57600      191.42626        0.00000
C        -51.57601      192.84423        0.00000
C        -52.80400      193.55321        0.00000
C        -52.80401      194.97119        0.00000
C        -54.03200      195.68017        0.00000
C        -54.03201      197.09815        0.00000
C        -55.26000      197.80713        0.00000
C        -55.26001      199.22511        0.00000
C        -56.48800      199.93409        0.00000
C        -56.48801      201.35207        0.00000
C        -57.71600      202.06105        0.00000
C        -57.71601      203.47903        0.00000
C        -58.94400      204.18801        0.00000
C        -58.94401      205.60598        0.00000
C        -60.17200      206.31496        0.00000
C        -60.17201      207.73294        0.00000
C        -61.40000      208.44192        0.00000
C        -61.40001      209.85990        0.00000
C         61.40000        0.00000        0.00000
C         61.39999        1.41798        0.00000
C         60.17200        2.12696        0.00000
C         60.17199        3.54494        0.00000
C         58.94400        4.25392        0.00000
C         58.94399        5.67190        0.00000
C         57.71600        6.38088        0.00000
C         57.71599        7.79885        0.00000
C         56.48800        8.50783        0.00000
C         56.48799        9.92581        0.00000
C         55.26000       10.63479        0.00000
C         55.25999       12.05277        0.00000
C         54.03200       12.76175        0.00000
C         54.03199       14.17973        0.00000
C         52.80400       14.88871        0.00000
C         52.80399       16.30669        0.00000
C         51.57600       17.01567        0.00000
C         51.57599       18.43365        0.00000
C         50.34800       19.14263        0.00000
C         50.34799       20.56060        0.00000
C         49.12000       21.26958        0.00000
C         49.11999       22.68756        0.00000
C         47.89200       23.39654        0.00000
C         47.89199       24.81452        0.00000
C         46.66400       25.52350        0.00000
C         46.66399       26.94148        0.00000
C         45.43600       27.65046        0.00000
C         45.43599       29.06844        0.00000
C         44.20800       29.77742        0.00000
C         44.20799       31.19540        0.00000
C         42.98000       31.90438        0.00000
C         42.97999       33.32236        0.00000
C         41.75200       34.03133        0.00000
C         41.75199       35.44931        0.00000
C         40.52400       36.15829        0.00000
C         40.52399       37.57627        0.00000
C         39.29600       38.28525        0.00000
C         39.29599       39.70323        0.00000
C         38.06800       40.41221        0.00000
C         38.06799       41.83019        0.00000
C         36.84000       42.53917        0.00000
C         36.83999       43.95715        0.00000
C         35.61200       44.66613        0.00000
C         35.61199       46.08411        0.00000
C         34.38400       46.79308        0.00000
C         34.38399       48.21106        0.00000
C         33.15600       48.92004        0.00000
C         33.15599       50.33802        0.00000
C         31.92800       51.04700        0.00000
C         31.92799       52.46498        0.00000
C         30.70000       53.17396        0.00000
C         30.69999       54.59194        0.00000
C         29.47200       55.30092        0.00000
C         29.47199       56.71890        0.00000
C         28.24400       57.42788        0.00000
C         28.24399       58.84586        0.00000
C         27.01600       59.55483        0.00000
C         27.01599       60.97281        0.00000
C         25.78800       61.68179        0.00000
C         25.78799       63.09977        0.00000
C         24.56000       63.80875        0.00000
C         24.55999       65.22673        0.00000
C         23.33200       65.93571        0.00000
C         23.33199       67.35369        0.00000
C         22.10400       68.06267        0.00000
C         22.10399       69.48065        0.00000
C         20.87600       70.18963        0.00000
C         20.87599       71.60761        0.00000
C         19.64800       72.31659        0.00000
C         19.64799       73.73456        0.00000
C         18.42000       74.44354        0.00000
C         18.41999       75.86152        0.00000
C         17.19200       76.57050        0.00000
C         17.19199       77.98848        0.00000
C         15.96400       78.69746        0.00000
C         15.96399       80.11544        0.00000
C         14.73600       80.82442        0.00000
C         14.73599       82.24240        0.00000
C         13.50800       82.95138        0.00000
C         13.50799       84.36936        0.00000
C         12.28000       85.07834        0.00000
C         12.27999       86.49632        0.00000
C         11.05200       87.20529        0.00000
C         11.05199       88.62327        0.00000
C          9.82400       89.33225        0.00000
C          9.82399       90.75023        0.00000
C          8.59600       91.45921        0.00000
C          8.59599       92.87719        0.00000
C          7.36800       93.58617        0.00000
C          7.36799       95.00415        0.00000
C          6.14000       95.71313        0.00000
C          6.13999       97.13111        0.00000
C          4.91200       97.84009        0.00000
C          4.91199       99.25807        0.00000
C          3.68400       99.96704        0.00000
C          3.68399      101.38502        0.00000
C          2.45600      102.09400        0.00000
C          2.45599      103.51198        0.00000
C          1.22800      104.22096        0.00000
C          1.22799      105.63894        0.00000
C          0.00000      106.34792        0.00000
C         -0.00001      107.76590        0.00000
C         -1.22800      108.47488        0.00000
C         -1.22801      109.89286        0.00000
C         -2.45600      110.60184        0.00000
C         -2.45601      112.01982        0.00000
C         -3.68400      112.72879        0.00000
C         -3.68401      114.14677        0.00000
C         -4.91200      114.85575        0.00000
C         -4.91201      116.27373        0.00000
C         -6.14000      116.98271        0.00000
C         -6.14001      118.40069        0.00000
C         -7.36800      119.10967        0.00000
C         -7.36801      120.52765        0.00000
C         -8.59600      121.23663        0.00000
C         -8.59601      122.65461        0.00000
C         -9.82400      123.36359        0.00000
C         -9.82401      124.78157        0.00000
C        -11.05200      125.49055        0.00000
C        -11.05201      126.90852        0.00000
C        -12.28000      127.61750        0.00000
C        -12.28001      129.03548        0.00000
C        -13.50800      129.74446        0.00000
C        -13.50801      131.16244        0.00000
C        -14.73600      131.87142        0.00000
C        -14.73601      133.28940        0.00000
C        -15.96400      133.99838        0.00000
C        -15.96401      135.41636        0.00000
C        -17.19200      136.12534        0.00000
C        -17.19201      137.54332        0.00000
C        -18.42000      138.25230        0.00000
C        -18.42001      139.67027        0.00000
C        -19.64800      140.37925        0.00000
C        -19.64801      141.79723        0.00000
C        -20.87600      142.50621        0.00000
C        -20.87601      143.92419        0.00000
C        -22.10400      144.63317        0.00000
C        -22.10401      146.05115        0.00000
C        -23.33200      146.76013        0.00000
C        -23.33201      148.17811        0.00000
C        -24.56000      148.88709        0.00000
C        -24.56001      150.30507        0.00000
C        -25.78800      151.01405        0.00000
C        -25.78801      152.43203        0.00000
C        -27.01600      153.14100        0.00000
C        -27.01601      154.55898        0.00000
C        -28.24400      155.26796        0.00000
C        -28.24401      156.68594        0.00000
C        -29.47200      157.39492        0.00000
C        -29.47201      158.81290        0.00000
C        -30.70000      159.52188        0.00000
C        -30.70001      160.93986        0.00000
C        -31.92800      161.64884        0.00000
C        -31.92801      163.06682        0.00000
C        -33.15600      163.77580        0.00000
C        -33.15601      165.19378        0.00000
C        -34.38400      165.90275        0.00000
C        -34.38401      167.32073        0.00000
C        -35.61200      168.02971        0.00000
C        -35.61201      169.44769        0.00000
C        -36.84000      170.15667        0.00000
C        -36.84001      171.57465        0.00000
C        -38.06800      172.28363        0.00000
C        -38.06801      173.70161        0.00000
C        -39.29600      174.41059        0.00000
C        -39.29601      175.82857        0.00000
C        -40.52400      176.53755        0.00000
C        -40.52401      177.95553        0.00000
C        -41.75200      178.66450        0.00000
C        -41.75201      180.08248        0.00000
C        -42.98000      180.79146        0.00000
C        -42.98001      182.20944        0.00000
C        -44.20800      182.91842        0.00000
C        -44.20801      184.33640        0.00000
C        -45.43600      185.04538        0.00000
C        -45.43601      186.46336        0.00000
C        -46.66400      187.17234        0.00000
C        -46.66401      188.59032        0.00000
C        -47.89200      189.29930        0.00000
C        -47.89201      190.71728        0.00000
C        -49.12000      191.42626        0.00000
C        -49.12001      192.84423        0.00000
C        -50.34800      193.55321        0.00000
C        -50.34801      194.97119        0.00000
C        -51.57600      195.68017        0.00000
C        -51.57601      197.09815        0.00000
C        -52.80400      197.80713        0.00000
C        -52.80401      199.22511        0.00000
C        -54.03200      199.93409        0.00000
C        -54.03201      201.35207        0.00000
C        -55.26000      202.06105        0.00000
C        -55.26001      203.47903        0.00000
C        -56.48800      204.18801        0.00000
C        -56.48801      205.60598        0.00000
C        -57.71600      206.31496        0.00000
C        -57.71601      207.73294        0.00000
C        -58.94400      208.44192        0.00000
C        -58.94401      209.85990        0.00000
C         63.85600        0.00000        0.00000
C         63.85599        1.41798        0.00000
C         62.62800        2.12696        0.00000
C         62.62799        3.54494        0.00000
C         61.40000        4.25392        0.00000
C         61.39999        5.67190        0.00000
C         60.17200        6.38088        0.00000
C         60.17199        7.79885        0.00000
C         58.94400        8.50783        0.00000
C         58.94399        9.92581        0.00000
C         57.71600       10.63479        0.00000
C         57.71599       12.05277        0.00000
C         56.48800       12.76175        0.00000
C         56.48799       14.17973        0.00000
C         55.26000       14.88871        0.00000
C         55.25999       16.30669        0.00000
C         54.03200       17.01567        0.00000
C         54.03199       18.43365        0.00000
C         52.80400       19.14263        0.00000
C         52.80399       20.56060        0.00000
C         51.57600       21.26958        0.00000
C         51.57599       22.68756        0.00000
C         50.34800       23.39654        0.00000
C         50.34799       24.81452        0.00000
C         49.12000       25.52350        0.00000
C         49.11999       26.94148        0.00000
C         47.89200       27.65046        0.00000
C         47.89199       29.06844        0.00000
C         46.66400       29.77742        0.00000
C         46.66399       31.19540        0.00000
C         45.43600       31.90438        0.00000
C         45.43599       33.32236        0.00000
C         44.20800       34.03133        0.00000
C         44.20799       35.44931        0.00000
C         42.98000       36.15829        0.00000
C         42.97999       37.57627        0.00000
C         41.75200       38.28525        0.00000
C         41.75199       39.70323        0.00000
C         40.52400       40.41221        0.00000
C         40.52399       41.83019        0.00000
C         39.29600       42.53917        0.00000
C         39.29599       43.95715        0.00000
C         38.06800       44.66613        0.00000
C         38.06799       46.08411        0.00000
C         36.84000       46.79308        0.00000
C         36.83999       48.21106        0.00000
C         35.61200       48.92004        0.00000
C         35.61199       50.33802        0.00000
C         34.38400       51.04700        0.00000
C         34.38399       52.46498        0.00000
C         33.15600       53.17396        0.00000
C         33.15599       54.59194        0.00000
C         31.92800       55.30092        0.00000
C         31.92799       56.71890        0.00000
C         30.70000       57.42788        0.00000
C         30.69999       58.84586        0.00000
C         29.47200       59.55483        0.00000
C         29.47199       60.97281        0.00000
C         28.24400       61.68179        0.00000
C         28.24399       63.09977        0.00000
C         27.01600       63.80875        0.00000
C         27.01599       65.22673        0.00000
C         25.78800       65.93571        0.00000
C         25.78799       67.35369        0.00000
C         24.56000       68.06267        0.00000
C         24.55999       69.48065        0.00000
C         23.33200       70.18963        0.00000
C         23.33199       71.60761        0.00000
C         22.10400       72.31659        0.00000
C         22.10399       73.73456        0.00000
C         20.87600       74.44354        0.00000
C         20.87599       75.86152        0.00000
C         19.64800       76.57050        0.00000
C         19.64799       77.98848        0.00000
C         18.42000       78.69746        0.00000
C         18.41999       80.11544        0.00000
C         17.19200       80.82442        0.00000
C         17.19199       82.24240        0.00000
C         15.96400       82.95138        0.00000
C         15.96399       84.36936        0.00000
C         14.73600       85.07834        0.00000
C         14.73599       86.49632        0.00000
C         13.50800       87.20529        0.00000
C         13.50799       88.62327        0.00000
C         12.28000       89.33225        0.00000
C         12.27999       90.75023        0.00000
C         11.05200       91.45921        0.00000
C         11.05199       92.87719        0.00000
C          9.82400       93.58617        0.00000
C          9.82399       95.00415        0.00000
C          8.59600       95.71313        0.00000
C          8.59599       97.13111        0.00000
C          7.36800       97.84009        0.00000
C          7.36799       99.25807        0.00000
C          6.14000       99.96704        0.00000
C          6.13999      101.38502        0.00000
C          4.91200      102.09400        0.00000
C          4.91199      103.51198        0.00000
C          3.68400      104.22096        0.00000
C          3.68399      105.63894        0.00000
C          2.45600      106.34792        0.00000
C          2.45599      107.76590        0.00000
C          1.22800      108.47488        0.00000
C          1.22799      109.89286        0.00000
C          0.00000      110.60184        0.00000
C         -0.00001      112.01982        0.00000
C         -1.22800      112.72879        0.00000
C         -1.22801      114.14677        0.00000
C         -2.45600      114.85575        0.00000
C         -2.45601      116.27373        0.00000
C         -3.68400      116.98271        0.00000
C         -3.68401      118.40069        0.00000
C         -4.91200      119.10967        0.00000
C         -4.91201      120.52765        0.00000
C         -6.14000      121.23663        0.00000
C         -6.14001      122.65461        0.00000
C         -7.36800      123.36359        0.00000
C         -7.36801      124.78157        0.00000
C         -8.59600      125.49055        0.00000
C         -8.59601      126.90852        0.00000
C         -9.82400      127.61750        0.00000
C         -9.82401      129.03548        0.00000
C        -11.05200      129.74446        0.00000
C        -11.05201      131.16244        0.00000
C        -12.28000      131.87142        0.00000
C        -12.28001      133.28940        0.00000
C        -13.50800      133.99838        0.00000
C        -13.50801      135.41636        0.00000
C        -14.73600      136.12534        0.00000
C        -14.73601      137.54332        0.00000
C        -15.96400      138.25230        0.00000
C        -15.96401      139.67027        0.00000
C        -17.19200      140.37925        0.00000
C        -17.19201      141.79723        0.00000
C        -18.42000      142.50621        0.00000
C        -18.42001      143.92419        0.00000
C        -19.64800      144.63317        0.00000
C        -19.64801      146.05115        0.00000
C        -20.87600      146.76013        0.00000
C        -20.87601      148.17811        0.00000
C        -22.10400      148.88709        0.00000
C        -22.10401      150.30507        0.00000
C        -23.33200      151.01405        0.00000
C        -23.33201      152.43203        0.00000
C        -24.56000      153.14100        0.00000
C        -24.56001      154.55898        0.00000
C        -25.78800      155.26796        0.00000
C        -25.78801      156.68594        0.00000
C        -27.01600      157.39492        0.00000
C        -27.01601      158.81290        0.00000
C        -28.24400      159.52188        0.00000
C        -28.24401      160.93986        0.00000
C        -29.47200      161.64884        0.00000
C        -29.47201      163.06682        0.00000
C        -30.70000      163.77580        0.00000
C        -30.70001      165.19378        0.00000
C        -31.92800      165.90275        0.00000
C        -31.92801      167.32073        0.00000
C        -33.15600      168.02971        0.00000
C        -33.15601      169.44769        0.00000
C        -34.38400      170.15667        0.00000
C        -34.38401      171.57465        0.00000
C        -35.61200      172.28363        0.00000
C        -35.61201      173.70161        0.00000
C        -36.84000      174.41059        0.00000
C        -36.84001      175.82857        0.00000
C        -38.06800      176.53755        0.00000
C        -38.06801      177.95553        0.00000
C        -39.29600      178.66450        0.00000
C        -39.29601      180.08248        0.00000
C        -40.52400      180.79146        0.00000
C        -40.52401      182.20944        0.00000
C        -41.75200      182.91842        0.00000
C        -41.75201      184.33640        0.00000
C        -42.98000      185.04538        0.00000
C        -42.98001      186.46336        0.00000
C        -44.20800      187.17234        0.00000
C        -44.20801      188.59032        0.00000
C        -45.43600      189.29930        0.00000
C        -45.43601      190.71728        0.00000
C        -46.66400      191.42626        0.00000
C        -46.66401      192.84423        0.00000
C        -47.89200      193.55321        0.00000
C        -47.89201      194.97119        0.00000
C        -49.12000      195.68017        0.00000
C        -49.12001      197.09815        0.00000
C        -50.34800      197.80713        0.00000
C        -50.34801      199.22511        0.00000
C        -51.57600      199.93409        0.00000
C        -51.57601      201.35207        0.00000
C        -52.80400      202.06105        0.00000
C        -52.80401      203.47903        0.00000
C        -54.03200      204.18801        0.00000
C        -54.03201      205.60598        0.00000
C        -55.26000      206.31496        0.00000
C        -55.26001      207.73294        0.00000
C        -56.48800      208.44192        0.00000
C        -56.48801      209.85990        0.00000
C         66.31200        0.00000        0.00000
C         66.31199        1.41798        0.00000
C         65.08400        2.12696        0.00000
C         65.08399        3.54494        0.00000
C         63.85600        4.25392        0.00000
C         63.85599        5.67190        0.00000
C         62.62800        6.38088        0.00000
C         62.62799        7.79885        0.00000
C         61.40000        8.50783        0.00000
C         61.39999        9.92581        0.00000
C         60.17200       10.63479        0.00000
C         60.17199       12.05277        0.00000
C         58.94400       12.76175        0.00000
C         58.94399       14.17973        0.00000
C         57.71600       14.88871        0.00000
C         57.71599       16.30669        0.00000
C         56.48800       17.01567        0.00000
C         56.48799       18.43365        0.00000
C         55.26000       19.14263        0.00000
C         55.25999       20.56060        0.00000
C         54.03200       21.26958        0.00000
C         54.03199       22.68756        0.00000
C         52.80400       23.39654        0.00000
C         52.80399       24.81452        0.00000
C         51.57600       25.52350        0.00000
C         51.57599       26.94148        0.00000
C         50.34800       27.65046        0.00000
C         50.34799       29.06844        0.00000
C         49.12000       29.77742        0.00000
C         49.11999       31.19540        0.00000
C         47.89200       31.90438        0.00000
C         47.89199       33.32236        0.00000
C         46.66400       34.03133        0.00000
C         46.66399       35.44931        0.00000
C         45.43600       36.15829        0.00000
C         45.43599       37.57627        0.00000
C         44.20800       38.28525        0.00000
C         44.20799       39.70323        0.00000
C         42.98000       40.41221        0.00000
C         42.97999       41.83019        0.00000
C         41.75200       42.53917        0.00000
C         41.75199       43.95715        0.00000
C         40.52400       44.66613        0.00000
C         40.52399       46.08411        0.00000
C         39.29600       46.79308        0.00000
C         39.29599       48.21106        0.00000
C         38.06800       48.92004        0.00000
C         38.06799       50.33802        0.00000
C         36.84000       51.04700        0.00000
C         36.83999       52.46498        0.00000
C         35.61200       53.17396        0.00000
C         35.61199       54.59194        0.00000
C         34.38400       55.30092        0.00000
C         34.38399       56.71890        0.00000
C         33.15600       57.42788        0.00000
C         33.15599       58.84586        0.00000
C         31.92800       59.55483        0.00000
C         31.92799       60.97281        0.00000
C         30.70000       61.68179        0.00000
C         30.69999       63.09977        0.00000
C         29.47200       63.80875        0.00000
C         29.47199       65.22673        0.00000
C         28.24400       65.93571        0.00000
C         28.24399       67.35369        0.00000
C         27.01600       68.06267        0.00000
C         27.01599       69.48065        0.00000
C         25.78800       70.18963        0.00000
C         25.78799       71.60761        0.00000
C         24.56000       72.31659        0.00000
C         24.55999       73.73456        0.00000
C         23.33200       74.44354        0.00000
C         23.33199       75.86152        0.00000
C         22.10400       76.57050        0.00000
C         22.10399       77.98848        0.00000
C         20.87600       78.69746        0.00000
C         20.87599       80.11544        0.00000
C         19.64800       80.82442        0.00000
C         19.64799       82.24240        0.00000
C         18.42000       82.95138        0.00000
C         18.41999       84.36936        0.00000
C         17.19200       85.07834        0.00000
C         17.19199       86.49632        0.00000
C         15.96400       87.20529        0.00000
C         15.96399       88.62327        0.00000
C         14.73600       89.33225        0.00000
C         14.73599       90.75023        0.00000
C         13.50800       91.45921        0.00000
C         13.50799       92.87719        0.00000
C         12.28000       93.58617        0.00000
C         12.27999       95.00415        0.00000
C         11.05200       95.71313        0.00000
C         11.05199       97.13111        0.00000
C          9.82400       97.84009        0.00000
C          9.82399       99.25807        0.00000
C          8.59600       99.96704        0.00000
C          8.59599      101.38502        0.00000
C          7.36800      102.09400        0.00000
C          7.36799      103.51198        0.00000
C          6.14000      104.22096        0.00000
C          6.13999      105.63894        0.00000
C          4.91200      106.34792        0.00000
C          4.91199      107.76590        0.00000
C          3.68400      108.47488        0.00000
C          3.68399      109.89286        0.00000
C          2.45600      110.60184        0.00000
C          2.45599      112.01982        0.00000
C          1.22800      112.72879        0.00000
C          1.22799      114.14677        0.00000
C          0.00000      114.85575        0.00000
C         -0.00001      116.27373        0.00000
C         -1.22800      116.98271        0.00000
C         -1.22801      118.40069        0.00000
C         -2.45600      119.10967        0.00000
C         -2.45601      120.52765        0.00000
C         -3.68400      121.23663        0.00000
C         -3.68401      122.65461        0.00000
C         -4.91200      123.36359        0.00000
C         -4.91201      124.78157        0.00000
C         -6.14000      125.49055        0.00000
C         -6.14001      126.90852        0.00000
C         -7.36800      127.61750        0.00000
C         -7.36801      129.03548        0.00000
C         -8.59600      129.74446        0.00000
C         -8.59601      131.16244        0.00000
C         -9.82400      131.87142        0.00000
C         -9.82401      133.28940        0.00000
C        -11.05200      133.99838        0.00000
C        -11.05201      135.41636        0.00000
C        -12.28000      136.12534        0.00000
C        -12.28001      137.54332        0.00000
C        -13.50800      138.25230        0.00000
C        -13.50801      139.67027        0.00000
C        -14.73600      140.37925        0.00000
C        -14.73601      141.79723        0.00000
C        -15.96400      142.50621        0.00000
C        -15.96401      143.92419        0.00000
C        -17.19200      144.63317        0.00000
C        -17.19201      146.05115        0.00000
C        -18.42000      146.76013        0.00000
C        -18.42001      148.17811        0.00000
C        -19.64800      148.88709        0.00000
C        -19.64801      150.30507        0.00000
C        -20.87600      151.01405        0.00000
C        -20.87601      152.43203        0.00000
C        -22.10400      153.14100        0.00000
C        -22.10401      154.55898        0.00000
C        -23.33200      155.26796        0.00000
C        -23.33201      156.68594        0.00000
C        -24.56000      157.39492        0.00000
C        -24.56001      158.81290        0.00000
C        -25.78800      159.52188        0.00000
C        -25.78801      160.93986        0.00000
C        -27.01600      161.64884        0.00000
C        -27.01601      163.06682        0.00000
C        -28.24400      163.77580        0.00000
C        -28.24401      165.19378        0.00000
C        -29.47200      165.90275        0.00000
C        -29.47201      167.32073        0.00000
C        -30.70000      168.02971        0.00000
C        -30.70001      169.44769        0.00000
C        -31.92800      170.15667        0.00000
C        -31.92801      171.57465        0.00000
C        -33.15600      172.28363        0.00000
C        -33.15601      173.70161        0.00000
C        -34.38400      174.41059        0.00000
C        -34.38401      175.82857        0.00000
C        -35.61200      176.53755        0.00000
C        -35.61201      177.95553        0.00000
C        -36.84000      178.66450        0.00000
C        -36.84001      180.08248        0.00000
C        -38.06800      180.79146        0.00000
C        -38.06801      182.20944        0.00000
C        -39.29600      182.91842        0.00000
C        -39.29601      184.33640        0.00000
C        -40.52400      185.04538        0.00000
C        -40.52401      186.46336        0.00000
C        -41.75200      187.17234        0.00000
C        -41.75201      188.59032        0.00000
C        -42.98000      189.29930        0.00000
C        -42.98001      190.71728        0.00000
C        -44.20800      191.42626        0.00000
C        -44.20801      192.84423        0.00000
C        -45.43600      193.55321        0.00000
C        -45.43601      194.97119        0.00000
C        -46.66400      195.68017        0.00000
C        -46.66401      197.09815        0.00000
C        -47.89200      197.80713        0.00000
C        -47.89201      199.22511        0.00000
C        -49.12000      199.93409        0.00000
C        -49.12001      201.35207        0.00000
C        -50.34800      202.06105        0.00000
C        -50.34801      203.47903        0.00000
C        -51.57600      204.18801        0.00000
C        -51.57601      205.60598        0.00000
C        -52.80400      206.31496        0.00000
C        -52.80401      207.73294        0.00000
C        -54.03200      208.44192        0.00000
C        -54.03201      209.85990        0.00000
C         68.76800        0.00000        0.00000
C         68.76799        1.41798        0.00000
C         67.54000        2.12696        0.00000
C         67.53999        3.54494        0.00000
C         66.31200        4.25392        0.00000
C         66.31199        5.67190        0.00000
C         65.08400        6.38088        0.00000
C         65.08399        7.79885        0.00000
C         63.85600        8.50783        0.00000
C         63.85599        9.92581        0.00000
C         62.62800       10.63479        0.00000
C         62.62799       12.05277        0.00000
C         61.40000       12.76175        0.00000
C         61.39999       14.17973        0.00000
C         60.17200       14.88871        0.00000
C         60.17199       16.30669        0.00000
C         58.94400       17.01567        0.00000
C         58.94399       18.43365        0.00000
C         57.71600       19.14263        0.00000
C         57.71599       20.56060        0.00000
C         56.48800       21.26958        0.00000
C         56.48799       22.68756        0.00000
C         55.26000       23.39654        0.00000
C         55.25999       24.81452        0.00000
C         54.03200       25.52350        0.00000
C         54.03199       26.94148        0.00000
C         52.80400       27.65046        0.00000
C         52.80399       29.06844        0.00000
C         51.57600       29.77742        0.00000
C         51.57599       31.19540        0.00000
C         50.34800       31.90438        0.00000
C         50.34799       33.32236        0.00000
C         49.12000       34.03133        0.00000
C         49.11999       35.44931        0.00000
C         47.89200       36.15829        0.00000
C         47.89199       37.57627        0.00000
C         46.66400       38.28525        0.00000
C         46.66399       39.70323        0.00000
C         45.43600       40.41221        0.00000
C         45.43599       41.83019        0.00000
C         44.20800       42.53917        0.00000
C         44.20799       43.95715        0.00000
C         42.98000       44.66613        0.00000
C         42.97999       46.08411        0.00000
C         41.75200       46.79308        0.00000
C         41.75199       48.21106        0.00000
C         40.52400       48.92004        0.00000
C         40.52399       50.33802        0.00000
C         39.29600       51.04700        0.00000
C         39.29599       52.46498        0.00000
C         38.06800       53.17396        0.00000
C         38.06799       54.59194        0.00000
C         36.84000       55.30092        0.00000
C         36.83999       56.71890        0.00000
C         35.61200       57.42788        0.00000
C         35.61199       58.84586        0.00000
C         34.38400       59.55483        0.00000
C         34.38399       60.97281        0.00000
C         33.15600       61.68179        0.00000
C         33.15599       63.09977        0.00000
C         31.92800       63.80875        0.00000
C         31.92799       65.22673        0.00000
C         30.70000       65.93571        0.00000
C         30.69999       67.35369        0.00000
C         29.47200       68.06267        0.00000
C         29.47199       69.48065        0.00000
C         28.24400       70.18963        0.00000
C         28.24399       71.60761        0.00000
C         27.01600       72.31659        0.00000
C         27.01599       73.73456        0.00000
C         25.78800       74.44354        0.00000
C         25.78799       75.86152        0.00000
C         24.56000       76.57050        0.00000
C         24.55999       77.98848        0.00000
C         23.33200       78.69746        0.00000
C         23.33199       80.11544        0.00000
C         22.10400       80.82442        0.00000
C         22.10399       82.24240        0.00000
C         20.87600       82.95138        0.00000
C         20.87599       84.36936        0.00000
C         19.64800       85.07834        0.00000
C         19.64799       86.49632        0.00000
C         18.42000       87.20529        0.00000
C         18.41999       88.62327        0.00000
C         17.19200       89.33225        0.00000
C         17.19199       90.75023        0.00000
C         15.96400       91.45921        0.00000
C         15.96399       92.87719        0.00000
C         14.73600       93.58617        0.00000
C         14.73599       95.00415        0.00000
C         13.50800       95.71313        0.00000
C         13.50799       97.13111        0.00000
C         12.28000       97.84009        0.00000
C         12.27999       99.25807        0.00000
C         11.05200       99.96704        0.00000
C         11.05199      101.38502        0.00000
C          9.82400      102.09400        0.00000
C          9.82399      103.51198        0.00000
C          8.59600      104.22096        0.00000
C          8.59599      105.63894        0.00000
C          7.36800      106.34792        0.00000
C          7.36799      107.76590        0.00000
C          6.14000      108.47488        0.00000
C          6.13999      109.89286        0.00000
C          4.91200      110.60184        0.00000
C          4.91199      112.01982        0.00000
C          3.68400      112.72879        0.00000
C          3.68399      114.14677        0.00000
C          2.45600      114.85575        0.00000
C          2.45599      116.27373        0.00000
C          1.22800      116.98271        0.00000
C          1.22799      118.40069        0.00000
C          0.00000      119.10967        0.00000
C         -0.00001      120.52765        0.00000
C         -1.22800      121.23663        0.00000
C         -1.22801      122.65461        0.00000
C         -2.45600      123.36359        0.00000
C         -2.45601      124.78157        0.00000
C         -3.68400      125.49055        0.00000
C         -3.68401      126.90852        0.00000
C         -4.91200      127.61750        0.00000
C         -4.91201      129.03548        0.00000
C         -6.14000      129.74446        0.00000
C         -6.14001      131.16244        0.00000
C         -7.36800      131.87142        0.00000
C         -7.36801      133.28940        0.00000
C         -8.59600      133.99838        0.00000
C         -8.59601      135.41636        0.00000
C         -9.82400      136.12534        0.00000
C         -9.82401      137.54332        0.00000
C        -11.05200      138.25230        0.00000
C        -11.05201      139.67027        0.00000
C        -12.28000      140.37925        0.00000
C        -12.28001      141.79723        0.00000
C        -13.50800      142.50621        0.00000
C        -13.50801      143.92419        0.00000
C        -14.73600      144.63317        0.00000
C        -14.73601      146.05115        0.00000
C        -15.96400      146.76013        0.00000
C        -15.96401      148.17811        0.00000
C        -17.19200      148.88709        0.00000
C        -17.19201      150.30507        0.00000
C        -18.42000      151.01405        0.00000
C        -18.42001      152.43203        0.00000
C        -19.64800      153.14100        0.00000
C        -19.64801      154.55898        0.00000
C        -20.87600      155.26796        0.00000
C        -20.87601      156.68594        0.00000
C        -22.10400      157.39492        0.00000
C        -22.10401      158.81290        0.00000
C        -23.33200      159.52188        0.00000
C        -23.33201      160.93986        0.00000
C        -24.56000      161.64884        0.00000
C        -24.56001      163.06682        0.00000
C        -25.78800      163.77580        0.00000
C        -25.78801      165.19378        0.00000
C        -27.01600      165.90275        0.00000
C        -27.01601      167.32073        0.00000
C        -28.24400      168.02971        0.00000
C        -28.24401      169.44769        0.00000
C        -29.47200      170.15667        0.00000
C        -29.47201      171.57465        0.00000
C        -30.70000      172.28363        0.00000
C        -30.70001      173.70161        0.00000
C        -31.92800      174.41059        0.00000
C        -31.92801      175.82857        0.00000
C        -33.15600      176.53755        0.00000
C        -33.15601      177.95553        0.00000
C        -34.38400      178.66450        0.00000
C        -34.38401      180.08248        0.00000
C        -35.61200      180.79146        0.00000
C        -35.61201      182.20944        0.00000
C        -36.84000      182.91842        0.00000
C        -36.84001      184.33640        0.00000
C        -38.06800      185.04538        0.00000
C        -38.06801      186.46336        0.00000
C        -39.29600      187.17234        0.00000
C        -39.29601      188.59032        0.00000
C        -40.52400      189.29930        0.00000
C        -40.52401      190.71728        0.00000
C        -41.75200      191.42626        0.00000
C        -41.75201      192.84423        0.00000
C        -42.98000      193.55321        0.00000
C        -42.98001      194.97119        0.00000
C        -44.20800      195.68017        0.00000
C        -44.20801      197.09815        0.00000
C        -45.43600      197.80713        0.00000
C        -45.43601      199.22511        0.00000
C        -46.66400      199.93409        0.00000
C        -46.66401      201.35207        0.00000
C        -47.89200      202.06105        0.00000
C        -47.89201      203.47903        0.00000
C        -49.12000      204.18801        0.00000
C        -49.12001      205.60598        0.00000
C        -50.34800      206.31496        0.00000
C        -50.34801      207.73294        0.00000
C        -51.57600      208.44192        0.00000
C        -51.57601      209.85990        0.00000
C         71.22400        0.00000        0.00000
C         71.22399        1.41798        0.00000
C         69.99600        2.12696        0.00000
C         69.99599        3.54494        0.00000
C         68.76800        4.25392        0.00000
C         68.76799        5.67190        0.00000
C         67.54000        6.38088        0.00000
C         67.53999        7.79885        0.00000
C         66.31200        8.50783        0.00000
C         66.31199        9.92581        0.00000
C         65.08400       10.63479        0.00000
C         65.08399       12.05277        0.00000
C         63.85600       12.76175        0.00000
C         63.85599       14.17973        0.00000
C         62.62800       14.88871        0.00000
C         62.62799       16.30669        0.00000
C         61.40000       17.01567        0.00000
C         61.39999       18.43365        0.00000
C         60.17200       19.14263        0.00000
C         60.17199       20.56060        0.00000
C         58.94400       21.26958        0.00000
C         58.94399       22.68756        0.00000
C         57.71600       23.39654        0.00000
C         57.71599       24.81452        0.00000
C         56.48800       25.52350        0.00000
C         56.48799       26.94148        0.00000
C         55.26000       27.65046        0.00000
C         55.25999       29.06844        0.00000
C         54.03200       29.77742        0.00000
C         54.03199       31.19540        0.00000
C         52.80400       31.90438        0.00000
C         52.80399       33.32236        0.00000
C         51.57600       34.03133        0.00000
C         51.57599       35.44931        0.00000
C         50.34800       36.15829        0.00000
C         50.34799       37.57627        0.00000
C         49.12000       38.28525        0.00000
C         49.11999       39.70323        0.00000
C         47.89200       40.41221        0.00000
C         47.89199       41.83019        0.00000
C         46.66400       42.53917        0.00000
C         46.66399       43.95715        0.00000
C         45.43600       44.66613        0.00000
C         45.43599       46.08411        0.00000
C         44.20800       46.79308        0.00000
C         44.20799       48.21106        0.00000
C         42.98000       48.92004        0.00000
C         42.97999       50.33802        0.00000
C         41.75200       51.04700        0.00000
C         41.75199       52.46498        0.00000
C         40.52400       53.17396        0.00000
C         40.52399       54.59194        0.00000
C         39.29600       55.30092        0.00000
C         39.29599       56.71890        0.00000
C         38.06800       57.42788        0.00000
C         38.06799       58.84586        0.00000
C         36.84000       59.55483        0.00000
C         36.83999       60.97281        0.00000
C         35.61200       61.68179        0.00000
C         35.61199       63.09977        0.00000
C         34.38400       63.80875        0.00000
C         34.38399       65.22673        0.00000
C         33.15600       65.93571        0.00000
C         33.15599       67.35369        0.00000
C         31.92800       68.06267        0.00000
C         31.92799       69.48065        0.00000
C         30.70000       70.18963        0.00000
C         30.69999       71.60761        0.00000
C         29.47200       72.31659        0.00000
C         29.47199       73.73456        0.00000
C         28.24400       74.44354        0.00000
C         28.24399       75.86152        0.00000
C         27.01600       76.57050        0.00000
C         27.01599       77.98848        0.00000
C         25.78800       78.69746        0.00000
C         25.78799       80.11544        0.00000
C         24.56000       80.82442        0.00000
C         24.55999       82.24240        0.00000
C         23.33200       82.95138        0.00000
C         23.33199       84.36936        0.00000
C         22.10400       85.07834        0.00000
C         22.10399       86.49632        0.00000
C         20.87600       87.20529        0.00000
C         20.87599       88.62327        0.00000
C         19.64800       89.33225        0.00000
C         19.64799       90.75023        0.00000
C         18.42000       91.45921        0.00000
C         18.41999       92.87719        0.00000
C         17.19200       93.58617        0.00000
C         17.19199       95.00415        0.00000
C         15.96400       95.71313        0.00000
C         15.96399       97.13111        0.00000
C         14.73600       97.84009        0.00000
C         14.73599       99.25807        0.00000
C         13.50800       99.96704        0.00000
C         13.50799      101.38502        0.00000
C         12.28000      102.09400        0.00000
C         12.27999      103.51198        0.00000
C         11.05200      104.22096        0.00000
C         11.05199      105.63894        0.00000
C          9.82400      106.34792        0.00000
C          9.82399      107.76590        0.00000
C          8.59600      108.47488        0.00000
C          8.59599      109.89286        0.00000
C          7.36800      110.60184        0.00000
C          7.36799      112.01982        0.00000
C          6.14000      112.72879        0.00000
C          6.13999      114.14677        0.00000
C          4.91200      114.85575        0.00000
C          4.91199      116.27373        0.00000
C          3.68400      116.98271        0.00000
C          3.68399      118.40069        0.00000
C          2.45600      119.10967        0.00000
C          2.45599      120.52765        0.00000
C          1.22800      121.23663        0.00000
C          1.22799      122.65461        0.00000
C          0.00000      123.36359        0.00000
C         -0.00001      124.78157        0.00000
C         -1.22800      125.49055        0.00000
C         -1.22801      126.90852        0.00000
C         -2.45600      127.61750        0.00000
C         -2.45601      129.03548        0.00000
C         -3.68400      129.74446        0.00000
C         -3.68401      131.16244        0.00000
C         -4.91200      131.87142        0.00000
C         -4.91201      133.28940        0.00000
C         -6.14000      133.99838        0.00000
C         -6.14001      135.41636        0.00000
C         -7.36800      136.12534        0.00000
C         -7.36801      137.54332        0.00000
C         -8.59600      138.25230        0.00000
C         -8.59601      139.67027        0.00000
C         -9.82400      140.37925        0.00000
C         -9.82401      141.79723        0.00000
C        -11.05200      142.50621        0.00000
C        -11.05201      143.92419        0.00000
C        -12.28000      144.63317        0.00000
C        -12.28001      146.05115        0.00000
C        -13.50800      146.76013        0.00000
C        -13.50801      148.17811        0.00000
C        -14.73600      148.88709        0.00000
C        -14.73601      150.30507        0.00000
C        -15.96400      151.01405        0.00000
C        -15.96401      152.43203        0.00000
C        -17.19200      153.14100        0.00000
C        -17.19201      154.55898        0.00000
C        -18.42000      155.26796        0.00000
C        -18.42001      156.68594        0.00000
C        -19.64800      157.39492        0.00000
C        -19.64801      158.81290        0.00000
C        -20.87600      159.52188        0.00000
C        -20.87601      160.93986        0.00000
C        -22.10400      161.64884        0.00000
C        -22.10401      163.06682        0.00000
C        -23.33200      163.77580        0.00000
C        -23.33201      165.19378        0.00000
C        -24.56000      165.90275        0.00000
C        -24.56001      167.32073        0.00000
C        -25.78800      168.02971        0.00000
C        -25.78801      169.44769        0.00000
C        -27.01600      170.15667        0.00000
C        -27.01601      171.57465        0.00000
C        -28.24400      172.28363        0.00000
C        -28.24401      173.70161        0.00000
C        -29.47200      174.41059        0.00000
C        -29.47201      175.82857        0.00000
C        -30.70000      176.53755        0.00000
C        -30.70001      177.95553        0.00000
C        -31.92800      178.66450        0.00000
C        -31.92801      180.08248        0.00000
C        -33.15600      180.79146        0.00000
C        -33.15601      182.20944        0.00000
C        -34.38400      182.91842        0.00000
C        -34.38401      184.33640        0.00000
C        -35.61200      185.04538        0.00000
C        -35.61201      186.46336        0.00000
C        -36.84000      187.17234        0.00000
C        -36.84001      188.59032        0.00000
C        -38.06800      189.29930        0.00000
C        -38.06801      190.71728        0.00000
C        -39.29600      191.42626        0.00000
C        -39.29601      192.84423        0.00000
C        -40.52400      193.55321        0.00000
C        -40.52401      194.97119        0.00000
C        -41.75200      195.68017        0.00000
C        -41.75201      197.09815        0.00000
C        -42.98000      197.80713        0.00000
C        -42.98001      199.22511        0.00000
C        -44.20800      199.93409        0.00000
C        -44.20801      201.35207        0.00000
C        -45.43600      202.06105        0.00000
C        -45.43601      203.47903        0.00000
C        -46.66400      204.18801        0.00000
C        -46.66401      205.60598        0.00000
C        -47.89200      206.31496        0.00000
C        -47.89201      207.73294        0.00000
C        -49.12000      208.44192        0.00000
C        -49.12001      209.85990        0.00000
C         73.68000        0.00000        0.00000
C         73.67999        1.41798        0.00000
C         72.45200        2.12696        0.00000
C         72.45199        3.54494        0.00000
C         71.22400        4.25392        0.00000
C         71.22399        5.67190        0.00000
C         69.99600        6.38088        0.00000
C         69.99599        7.79885        0.00000
C         68.76800        8.50783        0.00000
C         68.76799        9.92581        0.00000
C         67.54000       10.63479        0.00000
C         67.53999       12.05277        0.00000
C         66.31200       12.76175        0.00000
C         66.31199       14.17973        0.00000
C         65.08400       14.88871        0.00000
C         65.08399       16.30669        0.00000
C         63.85600       17.01567        0.00000
C         63.85599       18.43365        0.00000
C         62.62800       19.14263        0.00000
C         62.62799       20.56060        0.00000
C         61.40000       21.26958        0.00000
C         61.39999       22.68756        0.00000
C         60.17200       23.39654        0.00000
C         60.17199       24.81452        0.00000
C         58.94400       25.52350        0.00000
C         58.94399       26.94148        0.00000
C         57.71600       27.65046        0.00000
C         57.71599       29.06844        0.00000
C         56.48800       29.77742        0.00000
C         56.48799       31.19540        0.00000
C         55.26000       31.90438        0.00000
C         55.25999       33.32236        0.00000
C         54.03200       34.03133        0.00000
C         54.03199       35.44931        0.00000
C         52.80400       36.15829        0.00000
C         52.80399       37.57627        0.00000
C         51.57600       38.28525        0.00000
C         51.57599       39.70323        0.00000
C         50.34800       40.41221        0.00000
C         50.34799       41.83019        0.00000
C         49.12000       42.53917        0.00000
C         49.11999       43.95715        0.00000
C         47.89200       44.66613        0.00000
C         47.89199       46.08411        0.00000
C         46.66400       46.79308        0.00000
C         46.66399       48.21106        0.00000
C         45.43600       48.92004        0.00000
C         45.43599       50.33802        0.00000
C         44.20800       51.04700        0.00000
C         44.20799       52.46498        0.00000
C         42.98000       53.17396        0.00000
C         42.97999       54.59194        0.00000
C         41.75200       55.30092        0.00000
C         41.75199       56.71890        0.00000
C         40.52400       57.42788        0.00000
C         40.52399       58.84586        0.00000
C         39.29600       59.55483        0.00000
C         39.29599       60.97281        0.00000
C         38.06800       61.68179        0.00000
C         38.06799       63.09977        0.00000
C         36.84000       63.80875        0.00000
C         36.83999       65.22673        0.00000
C         35.61200       65.93571        0.00000
C         35.61199       67.35369        0.00000
C         34.38400       68.06267        0.00000
C         34.38399       69.48065        0.00000
C         33.15600       70.18963        0.00000
C         33.15599       71.60761        0.00000
C         31.92800       72.31659        0.00000
C         31.92799       73.73456        0.00000
C         30.70000       74.44354        0.00000
C         30.69999       75.86152        0.00000
C         29.47200       76.57050        0.00000
C         29.47199       77.98848        0.00000
C         28.24400       78.69746        0.00000
C         28.24399       80.11544        0.00000
C         27.01600       80.82442        0.00000
C         27.01599       82.24240        0.00000
C         25.78800       82.95138        0.00000
C         25.78799       84.36936        0.00000
C         24.56000       85.07834        0.00000
C         24.55999       86.49632        0.00000
C         23.33200       87.20529        0.00000
C         23.33199       88.62327        0.00000
C         22.10400       89.33225        0.00000
C         22.10399       90.75023        0.00000
C         20.87600       91.45921        0.00000
C         20.87599       92.87719        0.00000
C         19.64800       93.58617        0.00000
C         19.64799       95.00415        0.00000
C         18.42000       95.71313        0.00000
C         18.41999       97.13111        0.00000
C         17.19200       97.84009        0.00000
C         17.19199       99.25807        0.00000
C         15.96400       99.96704        0.00000
C         15.96399      101.38502        0.00000
C         14.73600      102.09400        0.00000
C         14.73599      103.51198        0.00000
C         13.50800      104.22096        0.00000
C         13.50799      105.63894        0.00000
C         12.28000      106.34792        0.00000
C         12.27999      107.76590        0.00000
C         11.05200      108.47488        0.00000
C         11.05199      109.89286        0.00000
C          9.82400      110.60184        0.00000
C          9.82399      112.01982        0.00000
C          8.59600      112.72879        0.00000
C          8.59599      114.14677        0.00000
C          7.36800      114.85575        0.00000
C          7.36799      116.27373        0.00000
C          6.14000      116.98271        0.00000
C          6.13999      118.40069        0.00000
C          4.91200      119.10967        0.00000
C          4.91199      120.52765        0.00000
C          3.68400      121.23663        0.00000
C          3.68399      122.65461        0.00000
C          2.45600      123.36359        0.00000
C          2.45599      124.78157        0.00000
C          1.22800      125.49055        0.00000
C          1.22799      126.90852        0.00000
C          0.00000      127.61750        0.00000
C         -0.00001      129.03548        0.00000
C         -1.22800      129.74446        0.00000
C         -1.22801      131.16244        0.00000
C         -2.45600      131.87142        0.00000
C         -2.45601      133.28940        0.00000
C         -3.68400      133.99838        0.00000
C         -3.68401      135.41636        0.00000
C         -4.91200      136.12534        0.00000
C         -4.91201      137.54332        0.00000
C         -6.14000      138.25230        0.00000
C         -6.14001      139.67027        0.00000
C         -7.36800      140.37925        0.00000
C         -7.36801      141.79723        0.00000
C         -8.59600      142.50621        0.00000
C         -8.59601      143.92419        0.00000
C         -9.82400      144.63317        0.00000
C         -9.82401      146.05115        0.00000
C        -11.05200      146.76013        0.00000
C        -11.05201      148.17811        0.00000
C        -12.28000      148.88709        0.00000
C        -12.28001      150.30507        0.00000
C        -13.50800      151.01405        0.00000
C        -13.50801      152.43203        0.00000
C        -14.73600      153.14100        0.00000
C        -14.73601      154.55898        0.00000
C        -15.96400      155.26796        0.00000
C        -15.96401      156.68594        0.00000
C        -17.19200      157.39492        0.00000
C        -17.19201      158.81290        0.00000
C        -18.42000      159.52188        0.00000
C        -18.42001      160.93986        0.00000
C        -19.64800      161.64884        0.00000
C        -19.64801      163.06682        0.00000
C        -20.87600      163.77580        0.00000
C        -20.87601      165.19378        0.00000
C        -22.10400      165.90275        0.00000
C        -22.10401      167.32073        0.00000
C        -23.33200      168.02971        0.00000
C        -23.33201      169.44769        0.00000
C        -24.56000      170.15667        0.00000
C        -24.56001      171.57465        0.00000
C        -25.78800      172.28363        0.00000
C        -25.78801      173.70161        0.00000
C        -27.01600      174.41059        0.00000
C        -27.01601      175.82857        0.00000
C        -28.24400      176.53755        0.00000
C        -28.24401      177.95553        0.00000
C        -29.47200      178.66450        0.00000
C        -29.47201      180.08248        0.00000
C        -30.70000      180.79146        0.00000
C        -30.70001      182.20944        0.00000
C        -31.92800      182.91842        0.00000
C        -31.92801      184.33640        0.00000
C        -33.15600      185.04538        0.00000
C        -33.15601      186.46336        0.00000
C        -34.38400      187.17234        0.00000
C        -34.38401      188.59032        0.00000
C        -35.61200      189.29930        0.00000
C        -35.61201      190.71728        0.00000
C        -36.84000      191.42626        0.00000
C        -36.84001      192.84423        0.00000
C        -38.06800      193.55321        0.00000
C        -38.06801      194.97119        0.00000
C        -39.29600      195.68017        0.00000
C        -39.29601      197.09815        0.00000
C        -40.52400      197.80713        0.00000
C        -40.52401      199.22511        0.00000
C        -41.75200      199.93409        0.00000
C        -41.75201      201.35207        0.00000
C        -42.98000      202.06105        0.00000
C        -42.98001      203.47903        0.00000
C        -44.20800      204.18801        0.00000
C        -44.20801      205.60598        0.00000
C        -45.43600      206.31496        0.00000
C        -45.43601      207.73294        0.00000
C        -46.66400      208.44192        0.00000
C        -46.66401      209.85990        0.00000
C         76.13600        0.00000        0.00000
C         76.13599        1.41798        0.00000
C         74.90800        2.12696        0.00000
C         74.90799        3.54494        0.00000
C         73.68000        4.25392        0.00000
C         73.67999        5.67190        0.00000
C         72.45200        6.38088        0.00000
C         72.45199        7.79885        0.00000
C         71.22400        8.50783        0.00000
C         71.22399        9.92581        0.00000
C         69.99600       10.63479        0.00000
C         69.99599       12.05277        0.00000
C         68.76800       12.76175        0.00000
C         68.76799       14.17973        0.00000
C         67.54000       14.88871        0.00000
C         67.53999       16.30669        0.00000
C         66.31200       17.01567        0.00000
C         66.31199       18.43365        0.00000
C         65.08400       19.14263        0.00000
C         65.08399       20.56060        0.00000
C         63.85600       21.26958        0.00000
C         63.85599       22.68756        0.00000
C         62.62800       23.39654        0.00000
C         62.62799       24.81452        0.00000
C         61.40000       25.52350        0.00000
C         61.39999       26.94148        0.00000
C         60.17200       27.65046        0.00000
C         60.17199       29.06844        0.00000
C         58.94400       29.77742        0.00000
C         58.94399       31.19540        0.00000
C         57.71600       31.90438        0.00000
C         57.71599       33.32236        0.00000
C         56.48800       34.03133        0.00000
C         56.48799       35.44931        0.00000
C         55.26000       36.15829        0.00000
C         55.25999       37.57627        0.00000
C         54.03200       38.28525        0.00000
C         54.03199       39.70323        0.00000
C         52.80400       40.41221        0.00000
C         52.80399       41.83019        0.00000
C         51.57600       42.53917        0.00000
C         51.57599       43.95715        0.00000
C         50.34800       44.66613        0.00000
C         50.34799       46.08411        0.00000
C         49.12000       46.79308        0.00000
C         49.11999       48.21106        0.00000
C         47.89200       48.92004        0.00000
C         47.89199       50.33802        0.00000
C         46.66400       51.04700        0.00000
C         46.66399       52.46498        0.00000
C         45.43600       53.17396        0.00000
C         45.43599       54.59194        0.00000
C         44.20800       55.30092        0.00000
C         44.20799       56.71890        0.00000
C         42.98000       57.42788        0.00000
C         42.97999       58.84586        0.00000
C         41.75200       59.55483        0.00000
C         41.75199       60.97281        0.00000
C         40.52400       61.68179        0.00000
C         40.52399       63.09977        0.00000
C         39.29600       63.80875        0.00000
C         39.29599       65.22673        0.00000
C         38.06800       65.93571        0.00000
C         38.06799       67.35369        0.00000
C         36.84000       68.06267        0.00000
C         36.83999       69.48065        0.00000
C         35.61200       70.18963        0.00000
C         35.61199       71.60761        0.00000
C         34.38400       72.31659        0.00000
C         34.38399       73.73456        0.00000
C         33.15600       74.44354        0.00000
C         33.15599       75.86152        0.00000
C         31.92800       76.57050        0.00000
C         31.92799       77.98848        0.00000
C         30.70000       78.69746        0.00000
C         30.69999       80.11544        0.00000
C         29.47200       80.82442        0.00000
C         29.47199       82.24240        0.00000
C         28.24400       82.95138        0.00000
C         28.24399       84.36936        0.00000
C         27.01600       85.07834        0.00000
C         27.01599       86.49632        0.00000
C         25.78800       87.20529        0.00000
C         25.78799       88.62327        0.00000
C         24.56000       89.33225        0.00000
C         24.55999       90.75023        0.00000
C         23.33200       91.45921        0.00000
C         23.33199       92.87719        0.00000
C         22.10400       93.58617        0.00000
C         22.10399       95.00415        0.00000
C         20.87600       95.71313        0.00000
C         20.87599       97.13111        0.00000
C         19.64800       97.84009        0.00000
C         19.64799       99.25807        0.00000
C         18.42000       99.96704        0.00000
C         18.41999      101.38502        0.00000
C         17.19200      102.09400        0.00000
C         17.19199      103.51198        0.00000
C         15.96400      104.22096        0.00000
C         15.96399      105.63894        0.00000
C         14.73600      106.34792        0.00000
C         14.73599      107.76590        0.00000
C         13.50800      108.47488        0.00000
C         13.50799      109.89286        0.00000
C         12.28000      110.60184        0.00000
C         12.27999      112.01982        0.00000
C         11.05200      112.72879        0.00000
C         11.05199      114.14677        0.00000
C          9.82400      114.85575        0.00000
C          9.82399      116.27373        0.00000
C          8.59600      116.98271        0.00000
C          8.59599      118.40069        0.00000
C          7.36800      119.10967        0.00000
C          7.36799      120.52765        0.00000
C          6.14000      121.23663        0.00000
C          6.13999      122.65461        0.00000
C          4.91200      123.36359        0.00000
C          4.91199      124.78157        0.00000
C          3.68400      125.49055        0.00000
C          3.68399      126.90852        0.00000
C          2.45600      127.61750        0.00000
C          2.45599      129.03548        0.00000
C          1.22800      129.74446        0.00000
C          1.22799      131.16244        0.00000
C          0.00000      131.87142        0.00000
C         -0.00001      133.28940        0.00000
C         -1.22800      133.99838        0.00000
C         -1.22801      135.41636        0.00000
C         -2.45600      136.12534        0.00000
C         -2.45601      137.54332        0.00000
C         -3.68400      138.25230        0.00000
C         -3.68401      139.67027        0.00000
C         -4.91200      140.37925        0.00000
C         -4.91201      141.79723        0.00000
C         -6.14000      142.50621        0.00000
C         -6.14001      143.92419        0.00000
C         -7.36800      144.63317        0.00000
C         -7.36801      146.05115        0.00000
C         -8.59600      146.76013        0.00000
C         -8.59601      148.17811        0.00000
C         -9.82400      148.88709        0.00000
C         -9.82401      150.30507        0.00000
C        -11.05200      151.01405        0.00000
C        -11.05201      152.43203        0.00000
C        -12.28000      153.14100        0.00000
C        -12.28001      154.55898        0.00000
C        -13.50800      155.26796        0.00000
C        -13.50801      156.68594        0.00000
C        -14.73600      157.39492        0.00000
C        -14.73601      158.81290        0.00000
C        -15.96400      159.52188        0.00000
C        -15.96401      160.93986        0.00000
C        -17.19200      161.64884        0.00000
C        -17.19201      163.06682        0.00000
C        -18.42000      163.77580        0.00000
C        -18.42001      165.19378        0.00000
C        -19.64800      165.90275        0.00000
C        -19.64801      167.32073        0.00000
C        -20.87600      168.02971        0.00000
C        -20.87601      169.44769        0.00000
C        -22.10400      170.15667        0.00000
C        -22.10401      171.57465        0.00000
C        -23.33200      172.28363        0.00000
C        -23.33201      173.70161        0.00000
C        -24.56000      174.41059        0.00000
C        -24.56001      175.82857        0.00000
C        -25.78800      176.53755        0.00000
C        -25.78801      177.95553        0.00000
C        -27.01600      178.66450        0.00000
C        -27.01601      180.08248        0.00000
C        -28.24400      180.79146        0.00000
C        -28.24401      182.20944        0.00000
C        -29.47200      182.91842        0.00000
C        -29.47201      184.33640        0.00000
C        -30.70000      185.04538        0.00000
C        -30.70001      186.46336        0.00000
C        -31.92800      187.17234        0.00000
C        -31.92801      188.59032        0.00000
C        -33.15600      189.29930        0.00000
C        -33.15601      190.71728        0.00000
C        -34.38400      191.42626        0.00000
C        -34.38401      192.84423        0.00000
C        -35.61200      193.55321        0.00000
C        -35.61201      194.97119        0.00000
C        -36.84000      195.68017        0.00000
C        -36.84001      197.09815        0.00000
C        -38.06800      197.80713        0.00000
C        -38.06801      199.22511        0.00000
C        -39.29600      199.93409        0.00000
C        -39.29601      201.35207        0.00000
C        -40.52400      202.06105        0.00000
C        -40.52401      203.47903        0.00000
C        -41.75200      204.18801        0.00000
C        -41.75201      205.60598        0.00000
C        -42.98000      206.31496        0.00000
C        -42.98001      207.73294        0.00000
C        -44.20800      208.44192        0.00000
C        -44.20801      209.85990        0.00000
C         78.59200        0.00000        0.00000
C         78.59199        1.41798        0.00000
C         77.36400        2.12696        0.00000
C         77.36399        3.54494        0.00000
C         76.13600        4.25392        0.00000
C         76.13599        5.67190        0.00000
C         74.90800        6.38088        0.00000
C         74.90799        7.79885        0.00000
C         73.68000        8.50783        0.00000
C         73.67999        9.92581        0.00000
C         72.45200       10.63479        0.00000
C         72.45199       12.05277        0.00000
C         71.22400       12.76175        0.00000
C         71.22399       14.17973        0.00000
C         69.99600       14.88871        0.00000
C         69.99599       16.30669        0.00000
C         68.76800       17.01567        0.00000
C         68.76799       18.43365        0.00000
C         67.54000       19.14263        0.00000
C         67.53999       20.56060        0.00000
C         66.31200       21.26958        0.00000
C         66.31199       22.68756        0.00000
C         65.08400       23.39654        0.00000
C         65.08399       24.81452        0.00000
C         63.85600       25.52350        0.00000
C         63.85599       26.94148        0.00000
C         62.62800       27.65046        0.00000
C         62.62799       29.06844        0.00000
C         61.40000       29.77742        0.00000
C         61.39999       31.19540        0.00000
C         60.17200       31.90438        0.00000
C         60.17199       33.32236        0.00000
C         58.94400       34.03133        0.00000
C         58.94399       35.44931        0.00000
C         57.71600       36.15829        0.00000
C         57.71599       37.57627        0.00000
C         56.48800       38.28525        0.00000
C         56.48799       39.70323        0.00000
C         55.26000       40.41221        0.00000
C         55.25999       41.83019        0.00000
C         54.03200       42.53917        0.00000
C         54.03199       43.95715        0.00000
C         52.80400       44.66613        0.00000
C         52.80399       46.08411        0.00000
C         51.57600       46.79308        0.00000
C         51.57599       48.21106        0.00000
C         50.34800       48.92004        0.00000
C         50.34799       50.33802        0.00000
C         49.12000       51.04700        0.00000
C         49.11999       52.46498        0.00000
C         47.89200       53.17396        0.00000
C         47.89199       54.59194        0.00000
C         46.66400       55.30092        0.00000
C         46.66399       56.71890        0.00000
C         45.43600       57.42788        0.00000
C         45.43599       58.84586        0.00000
C         44.20800       59.55483        0.00000
C         44.20799       60.97281        0.00000
C         42.98000       61.68179        0.00000
C         42.97999       63.09977        0.00000
C         41.75200       63.80875        0.00000
C         41.75199       65.22673        0.00000
C         40.52400       65.93571        0.00000
C         40.52399       67.35369        0.00000
C         39.29600       68.06267        0.00000
C         39.29599       69.48065        0.00000
C         38.06800       70.18963        0.00000
C         38.06799       71.60761        0.00000
C         36.84000       72.31659        0.00000
C         36.83999       73.73456        0.00000
C         35.61200       74.44354        0.00000
C         35.61199       75.86152        0.00000
C         34.38400       76.57050        0.00000
C         34.38399       77.98848        0.00000
C         33.15600       78.69746        0.00000
C         33.15599       80.11544        0.00000
C         31.92800       80.82442        0.00000
C         31.92799       82.24240        0.00000
C         30.70000       82.95138        0.00000
C         30.69999       84.36936        0.00000
C         29.47200       85.07834        0.00000
C         29.47199       86.49632        0.00000
C         28.24400       87.20529        0.00000
C         28.24399       88.62327        0.00000
C         27.01600       89.33225        0.00000
C         27.01599       90.75023        0.00000
C         25.78800       91.45921        0.00000
C         25.78799       92.87719        0.00000
C         24.56000       93.58617        0.00000
C         24.55999       95.00415        0.00000
C         23.33200       95.71313        0.00000
C         23.33199       97.13111        0.00000
C         22.10400       97.84009        0.00000
C         22.10399       99.25807        0.00000
C         20.87600       99.96704        0.00000
C         20.87599      101.38502        0.00000
C         19.64800      102.09400        0.00000
C         19.64799      103.51198        0.00000
C         18.42000      104.22096        0.00000
C         18.41999      105.63894        0.00000
C         17.19200      106.34792        0.00000
C         17.19199      107.76590        0.00000
C         15.96400      108.47488        0.00000
C         15.96399      109.89286        0.00000
C         14.73600      110.60184        0.00000
C         14.73599      112.01982        0.00000
C         13.50800      112.72879        0.00000
C         13.50799      114.14677        0.00000
C         12.28000      114.85575        0.00000
C         12.27999      116.27373        0.00000
C         11.05200      116.98271        0.00000
C         11.05199      118.40069        0.00000
C          9.82400      119.10967        0.00000
C          9.82399      120.52765        0.00000
C          8.59600      121.23663        0.00000
C          8.59599      122.65461        0.00000
C          7.36800      123.36359        0.00000
C          7.36799      124.78157        0.00000
C          6.14000      125.49055        0.00000
C          6.13999      126.90852        0.00000
C          4.91200      127.61750        0.00000
C          4.91199      129.03548        0.00000
C          3.68400      129.74446        0.00000
C          3.68399      131.16244        0.00000
C          2.45600      131.87142        0.00000
C          2.45599      133.28940        0.00000
C          1.22800      133.99838        0.00000
C          1.22799      135.41636        0.00000
C          0.00000      136.12534        0.00000
C         -0.00001      137.54332        0.00000
C         -1.22800      138.25230        0.00000
C         -1.22801      139.67027        0.00000
C         -2.45600      140.37925        0.00000
C         -2.45601      141.79723        0.00000
C         -3.68400      142.50621        0.00000
C         -3.68401      143.92419        0.00000
C         -4.91200      144.63317        0.00000
C         -4.91201      146.05115        0.00000
C         -6.14000      146.76013        0.00000
C         -6.14001      148.17811        0.00000
C         -7.36800      148.88709        0.00000
C         -7.36801      150.30507        0.00000
C         -8.59600      151.01405        0.00000
C         -8.59601      152.43203        0.00000
C         -9.82400      153.14100        0.00000
C         -9.82401      154.55898        0.00000
C        -11.05200      155.26796        0.00000
C        -11.05201      156.68594        0.00000
C        -12.28000      157.39492        0.00000
C        -12.28001      158.81290        0.00000
C        -13.50800      159.52188        0.00000
C        -13.50801      160.93986        0.00000
C        -14.73600      161.64884        0.00000
C        -14.73601      163.06682        0.00000
C        -15.96400      163.77580        0.00000
C        -15.96401      165.19378        0.00000
C        -17.19200      165.90275        0.00000
C        -17.19201      167.32073        0.00000
C        -18.42000      168.02971        0.00000
C        -18.42001      169.44769        0.00000
C        -19.64800      170.15667        0.00000
C        -19.64801      171.57465        0.00000
C        -20.87600      172.28363        0.00000
C        -20.87601      173.70161        0.00000
C        -22.10400      174.41059        0.00000
C        -22.10401      175.82857        0.00000
C        -23.33200      176.53755        0.00000
C        -23.33201      177.95553        0.00000
C        -24.56000      178.66450        0.00000
C        -24.56001      180.08248        0.00000
C        -25.78800      180.79146        0.00000
C        -25.78801      182.20944        0.00000
C        -27.01600      182.91842        0.00000
C        -27.01601      184.33640        0.00000
C        -28.24400      185.04538        0.00000
C        -28.24401      186.46336        0.00000
C        -29.47200      187.17234        0.00000
C        -29.47201      188.59032        0.00000
C        -30.70000      189.29930        0.00000
C        -30.70001      190.71728        0.00000
C        -31.92800      191.42626        0.00000
C        -31.92801      192.84423        0.00000
C        -33.15600      193.55321        0.00000
C        -33.15601      194.97119        0.00000
C        -34.38400      195.68017        0.00000
C        -34.38401      197.09815        0.00000
C        -35.61200      197.80713        0.00000
C        -35.61201      199.22511        0.00000
C        -36.84000      199.93409        0.00000
C        -36.84001      201.35207        0.00000
C        -38.06800      202.06105        0.00000
C        -38.06801      203.47903        0.00000
C        -39.29600      204.18801        0.00000
C        -39.29601      205.60598        0.00000
C        -40.52400      206.31496        0.00000
C        -40.52401      207.73294        0.00000
C        -41.75200      208.44192        0.00000
C        -41.75201      209.85990        0.00000
C         81.04800        0.00000        0.00000
C         81.04799        1.41798        0.00000
C         79.82000        2.12696        0.00000
C         79.81999        3.54494        0.00000
C         78.59200        4.25392        0.00000
C         78.59199        5.67190        0.00000
C         77.36400        6.38088        0.00000
C         77.36399        7.79885        0.00000
C         76.13600        8.50783        0.00000
C         76.13599        9.92581        0.00000
C         74.90800       10.63479        0.00000
C         74.90799       12.05277        0.00000
C         73.68000       12.76175        0.00000
C         73.67999       14.17973        0.00000
C         72.45200       14.88871        0.00000
C         72.45199       16.30669        0.00000
C         71.22400       17.01567        0.00000
C         71.22399       18.43365        0.00000
C         69.99600       19.14263        0.00000
C         69.99599       20.56060        0.00000
C         68.76800       21.26958        0.00000
C         68.76799       22.68756        0.00000
C         67.54000       23.39654        0.00000
C         67.53999       24.81452        0.00000
C         66.31200       25.52350        0.00000
C         66.31199       26.94148        0.00000
C         65.08400       27.65046        0.00000
C         65.08399       29.06844        0.00000
C         63.85600       29.77742        0.00000
C         63.85599       31.19540        0.00000
C         62.62800       31.90438        0.00000
C         62.62799       33.32236        0.00000
C         61.40000       34.03133        0.00000
C         61.39999       35.44931        0.00000
C         60.17200       36.15829        0.00000
C         60.17199       37.57627        0.00000
C         58.94400       38.28525        0.00000
C         58.94399       39.70323        0.00000
C         57.71600       40.41221        0.00000
C         57.71599       41.83019        0.00000
C         56.48800       42.53917        0.00000
C         56.48799       43.95715        0.00000
C         55.26000       44.66613        0.00000
C         55.25999       46.08411        0.00000
C         54.03200       46.79308        0.00000
C         54.03199       48.21106        0.00000
C         52.80400       48.92004        0.00000
C         52.80399       50.33802        0.00000
C         51.57600       51.04700        0.00000
C         51.57599       52.46498        0.00000
C         50.34800       53.17396        0.00000
C         50.34799       54.59194        0.00000
C         49.12000       55.30092        0.00000
C         49.11999       56.71890        0.00000
C         47.89200       57.42788        0.00000
C         47.89199       58.84586        0.00000
C         46.66400       59.55483        0.00000
C         46.66399       60.97281        0.00000
C         45.43600       61.68179        0.00000
C         45.43599       63.09977        0.00000
C         44.20800       63.80875        0.00000
C         44.20799       65.22673        0.00000
C         42.98000       65.93571        0.00000
C         42.97999       67.35369        0.00000
C         41.75200       68.06267        0.00000
C         41.75199       69.48065        0.00000
C         40.52400       70.18963        0.00000
C         40.52399       71.60761        0.00000
C         39.29600       72.31659        0.00000
C         39.29599       73.73456        0.00000
C         38.06800       74.44354        0.00000
C         38.06799       75.86152        0.00000
C         36.84000       76.57050        0.00000
C         36.83999       77.98848        0.00000
C         35.61200       78.69746        0.00000
C         35.61199       80.11544        0.00000
C         34.38400       80.82442        0.00000
C         34.38399       82.24240        0.00000
C         33.15600       82.95138        0.00000
C         33.15599       84.36936        0.00000
C         31.92800       85.07834        0.00000
C         31.92799       86.49632        0.00000
C         30.70000       87.20529        0.00000
C         30.69999       88.62327        0.00000
C         29.47200       89.33225        0.00000
C         29.47199       90.75023        0.00000
C         28.24400       91.45921        0.00000
C         28.24399       92.87719        0.00000
C         27.01600       93.58617        0.00000
C         27.01599       95.00415        0.00000
C         25.78800       95.71313        0.00000
C         25.78799       97.13111        0.00000
C         24.56000       97.84009        0.00000
C         24.55999       99.25807        0.00000
C         23.33200       99.96704        0.00000
C         23.33199      101.38502        0.00000
C         22.10400      102.09400        0.00000
C         22.10399      103.51198        0.00000
C         20.87600      104.22096        0.00000
C         20.87599      105.63894        0.00000
C         19.64800      106.34792        0.00000
C         19.64799      107.76590        0.00000
C         18.42000      108.47488        0.00000
C         18.41999      109.89286        0.00000
C         17.19200      110.60184        0.00000
C         17.19199      112.01982        0.00000
C         15.96400      112.72879        0.00000
C         15.96399      114.14677        0.00000
C         14.73600      114.85575        0.00000
C         14.73599      116.27373        0.00000
C         13.50800      116.98271        0.00000
C         13.50799      118.40069        0.00000
C         12.28000      119.10967        0.00000
C         12.27999      120.52765        0.00000
C         11.05200      121.23663        0.00000
C         11.05199      122.65461        0.00000
C          9.82400      123.36359        0.00000
C          9.82399      124.78157        0.00000
C          8.59600      125.49055        0.00000
C          8.59599      126.90852        0.00000
C          7.36800      127.61750        0.00000
C          7.36799      129.03548        0.00000
C          6.14000      129.74446        0.00000
C          6.13999      131.16244        0.00000
C          4.91200      131.87142        0.00000
C          4.91199      133.28940        0.00000
C          3.68400      133.99838        0.00000
C          3.68399      135.41636        0.00000
C          2.45600      136.12534        0.00000
C          2.45599      137.54332        0.00000
C          1.22800      138.25230        0.00000
C          1.22799      139.67027        0.00000
C          0.00000      140.37925        0.00000
C         -0.00001      141.79723        0.00000
C         -1.22800      142.50621        0.00000
C         -1.22801      143.92419        0.00000
C         -2.45600      144.63317        0.00000
C         -2.45601      146.05115        0.00000
C         -3.68400      146.76013        0.00000
C         -3.68401      148.17811        0.00000
C         -4.91200      148.88709        0.00000
C         -4.91201      150.30507        0.00000
C         -6.14000      151.01405        0.00000
C         -6.14001      152.43203        0.00000
C         -7.36800      153.14100        0.00000
C         -7.36801      154.55898        0.00000
C         -8.59600      155.26796        0.00000
C         -8.59601      156.68594        0.00000
C         -9.82400      157.39492        0.00000
C         -9.82401      158.81290        0.00000
C        -11.05200      159.52188        0.00000
C        -11.05201      160.93986        0.00000
C        -12.28000      161.64884        0.00000
C        -12.28001      163.06682        0.00000
C        -13.50800      163.77580        0.00000
C        -13.50801      165.19378        0.00000
C        -14.73600      165.90275        0.00000
C        -14.73601      167.32073        0.00000
C        -15.96400      168.02971        0.00000
C        -15.96401      169.44769        0.00000
C        -17.19200      170.15667        0.00000
C        -17.19201      171.57465        0.00000
C        -18.42000      172.28363        0.00000
C        -18.42001      173.70161        0.00000
C        -19.64800      174.41059        0.00000
C        -19.64801      175.82857        0.00000
C        -20.87600      176.53755        0.00000
C        -20.87601      177.95553        0.00000
C        -22.10400      178.66450        0.00000
C        -22.10401      180.08248        0.00000
C        -23.33200      180.79146        0.00000
C        -23.33201      182.20944        0.00000
C        -24.56000      182.91842        0.00000
C        -24.56001      184.33640        0.00000
C        -25.78800      185.04538        0.00000
C        -25.78801      186.46336        0.00000
C        -27.01600      187.17234        0.00000
C        -27.01601      188.59032        0.00000
C        -28.24400      189.29930        0.00000
C        -28.24401      190.71728        0.00000
C        -29.47200      191.42626        0.00000
C        -29.47201      192.84423        0.00000
C        -30.70000      193.55321        0.00000
C        -30.70001      194.97119        0.00000
C        -31.92800      195.68017        0.00000
C        -31.92801      197.09815        0.00000
C        -33.15600      197.80713        0.00000
C        -33.15601      199.22511        0.00000
C        -34.38400      199.93409        0.00000
C        -34.38401      201.35207        0.00000
C        -35.61200      202.06105        0.00000
C        -35.61201      203.47903        0.00000
C        -36.84000      204.18801        0.00000
C        -36.84001      205.60598        0.00000
C        -38.06800      206.31496        0.00000
C        -38.06801      207.73294        0.00000
C        -39.29600      208.44192        0.00000
C        -39.29601      209.85990        0.00000
C         83.50400        0.00000        0.00000
C         83.50399        1.41798        0.00000
C         82.27600        2.12696        0.00000
C         82.27599        3.54494        0.00000
C         81.04800        4.25392        0.00000
C         81.04799        5.67190        0.00000
C         79.82000        6.38088        0.00000
C         79.81999        7.79885        0.00000
C         78.59200        8.50783        0.00000
C         78.59199        9.92581        0.00000
C         77.36400       10.63479        0.00000
C         77.36399       12.05277        0.00000
C         76.13600       12.76175        0.00000
C         76.13599       14.17973        0.00000
C         74.90800       14.88871        0.00000
C         74.90799       16.30669        0.00000
C         73.68000       17.01567        0.00000
C         73.67999       18.43365        0.00000
C         72.45200       19.14263        0.00000
C         72.45199       20.56060        0.00000
C         71.22400       21.26958        0.00000
C         71.22399       22.68756        0.00000
C         69.99600       23.39654        0.00000
C         69.99599       24.81452        0.00000
C         68.76800       25.52350        0.00000
C         68.76799       26.94148        0.00000
C         67.54000       27.65046        0.00000
C         67.53999       29.06844        0.00000
C         66.31200       29.77742        0.00000
C         66.31199       31.19540        0.00000
C         65.08400       31.90438        0.00000
C         65.08399       33.32236        0.00000
C         63.85600       34.03133        0.00000
C         63.85599       35.44931        0.00000
C         62.62800       36.15829        0.00000
C         62.62799       37.57627        0.00000
C         61.40000       38.28525        0.00000
C         61.39999       39.70323        0.00000
C         60.17200       40.41221        0.00000
C         60.17199       41.83019        0.00000
C         58.94400       42.53917        0.00000
C         58.94399       43.95715        0.00000
C         57.71600       44.66613        0.00000
C         57.71599       46.08411        0.00000
C         56.48800       46.79308        0.00000
C         56.48799       48.21106        0.00000
C         55.26000       48.92004        0.00000
C         55.25999       50.33802        0.00000
C         54.03200       51.04700        0.00000
C         54.03199       52.46498        0.00000
C         52.80400       53.17396        0.00000
C         52.80399       54.59194        0.00000
C         51.57600       55.30092        0.00000
C         51.57599       56.71890        0.00000
C         50.34800       57.42788        0.00000
C         50.34799       58.84586        0.00000
C         49.12000       59.55483        0.00000
C         49.11999       60.97281        0.00000
C         47.89200       61.68179        0.00000
C         47.89199       63.09977        0.00000
C         46.66400       63.80875        0.00000
C         46.66399       65.22673        0.00000
C         45.43600       65.93571        0.00000
C         45.43599       67.35369        0.00000
C         44.20800       68.06267        0.00000
C         44.20799       69.48065        0.00000
C         42.98000       70.18963        0.00000
C         42.97999       71.60761        0.00000
C         41.75200       72.31659        0.00000
C         41.75199       73.73456        0.00000
C         40.52400       74.44354        0.00000
C         40.52399       75.86152        0.00000
C         39.29600       76.57050        0.00000
C         39.29599       77.98848        0.00000
C         38.06800       78.69746        0.00000
C         38.06799       80.11544        0.00000
C         36.84000       80.82442        0.00000
C         36.83999       82.24240        0.00000
C         35.61200       82.95138        0.00000
C         35.61199       84.36936        0.00000
C         34.38400       85.07834        0.00000
C         34.38399       86.49632        0.00000
C         33.15600       87.20529        0.00000
C         33.15599       88.62327        0.00000
C         31.92800       89.33225        0.00000
C         31.92799       90.75023        0.00000
C         30.70000       91.45921        0.00000
C         30.69999       92.87719        0.00000
C         29.47200       93.58617        0.00000
C         29.47199       95.00415        0.00000
C         28.24400       95.71313        0.00000
C         28.24399       97.13111        0.00000
C         27.01600       97.84009        0.00000
C         27.01599       99.25807        0.00000
C         25.78800       99.96704        0.00000
C         25.78799      101.38502        0.00000
C         24.56000      102.09400        0.00000
C         24.55999      103.51198        0.00000
C         23.33200      104.22096        0.00000
C         23.33199      105.63894        0.00000
C         22.10400      106.34792        0.00000
C         22.10399      107.76590        0.00000
C         20.87600      108.47488        0.00000
C         20.87599      109.89286        0.00000
C         19.64800      110.60184        0.00000
C         19.64799      112.01982        0.00000
C         18.42000      112.72879        0.00000
C         18.41999      114.14677        0.00000
C         17.19200      114.85575        0.00000
C         17.19199      116.27373        0.00000
C         15.96400      116.98271        0.00000
C         15.96399      118.40069        0.00000
C         14.73600      119.10967        0.00000
C         14.73599      120.52765        0.00000
C         13.50800      121.23663        0.00000
C         13.50799      122.65461        0.00000
C         12.28000      123.36359        0.00000
C         12.27999      124.78157        0.00000
C         11.05200      125.49055        0.00000
C         11.05199      126.90852        0.00000
C          9.82400      127.61750        0.00000
C          9.82399      129.03548        0.00000
C          8.59600      129.74446        0.00000
C          8.59599      131.16244        0.00000
C          7.36800      131.87142        0.00000
C          7.36799      133.28940        0.00000
C          6.14000      133.99838        0.00000
C          6.13999      135.41636        0.00000
C          4.91200      136.12534        0.00000
C          4.91199      137.54332        0.00000
C          3.68400      138.25230        0.00000
C          3.68399      139.67027        0.00000
C          2.45600      140.37925        0.00000
C          2.45599      141.79723        0.00000
C          1.22800      142.50621        0.00000
C          1.22799      143.92419        0.00000
C          0.00000      144.63317        0.00000
C         -0.00001      146.05115        0.00000
C         -1.22800      146.76013        0.00000
C         -1.22801      148.17811        0.00000
C         -2.45600      148.88709        0.00000
C         -2.45601      150.30507        0.00000
C         -3.68400      151.01405        0.00000
C         -3.68401      152.43203        0.00000
C         -4.91200      153.14100        0.00000
C         -4.91201      154.55898        0.00000
C         -6.14000      155.26796        0.00000
C         -6.14001      156.68594        0.00000
C         -7.36800      157.39492        0.00000
C         -7.36801      158.81290        0.00000
C         -8.59600      159.52188        0.00000
C         -8.59601      160.93986        0.00000
C         -9.82400      161.64884        0.00000
C         -9.82401      163.06682        0.00000
C        -11.05200      163.77580        0.00000
C        -11.05201      165.19378        0.00000
C        -12.28000      165.90275        0.00000
C        -12.28001      167.32073        0.00000
C        -13.50800      168.02971        0.00000
C        -13.50801      169.44769        0.00000
C        -14.73600      170.15667        0.00000
C        -14.73601      171.57465        0.00000
C        -15.96400      172.28363        0.00000
C        -15.96401      173.70161        0.00000
C        -17.19200      174.41059        0.00000
C        -17.19201      175.82857        0.00000
C        -18.42000      176.53755        0.00000
C        -18.42001      177.95553        0.00000
C        -19.64800      178.66450        0.00000
C        -19.64801      180.08248        0.00000
C        -20.87600      180.79146        0.00000
C        -20.87601      182.20944        0.00000
C        -22.10400      182.91842        0.00000
C        -22.10401      184.33640        0.00000
C        -23.33200      185.04538        0.00000
C        -23.33201      186.46336        0.00000
C        -24.56000      187.17234        0.00000
C        -24.56001      188.59032        0.00000
C        -25.78800      189.29930        0.00000
C        -25.78801      190.71728        0.00000
C        -27.01600      191.42626        0.00000
C        -27.01601      192.84423        0.00000
C        -28.24400      193.55321        0.00000
C        -28.24401      194.97119        0.00000
C        -29.47200      195.68017        0.00000
C        -29.47201      197.09815        0.00000
C        -30.70000      197.80713        0.00000
C        -30.70001      199.22511        0.00000
C        -31.92800      199.93409        0.00000
C        -31.92801      201.35207        0.00000
C        -33.15600      202.06105        0.00000
C        -33.15601      203.47903        0.00000
C        -34.38400      204.18801        0.00000
C        -34.38401      205.60598        0.00000
C        -35.61200      206.31496        0.00000
C        -35.61201      207.73294        0.00000
C        -36.84000      208.44192        0.00000
C        -36.84001      209.85990        0.00000
C         85.96000        0.00000        0.00000
C         85.95999        1.41798        0.00000
C         84.73200        2.12696        0.00000
C         84.73199        3.54494        0.00000
C         83.50400        4.25392        0.00000
C         83.50399        5.67190        0.00000
C         82.27600        6.38088        0.00000
C         82.27599        7.79885        0.00000
C         81.04800        8.50783        0.00000
C         81.04799        9.92581        0.00000
C         79.82000       10.63479        0.00000
C         79.81999       12.05277        0.00000
C         78.59200       12.76175        0.00000
C         78.59199       14.17973        0.00000
C         77.36400       14.88871        0.00000
C         77.36399       16.30669        0.00000
C         76.13600       17.01567        0.00000
C         76.13599       18.43365        0.00000
C         74.90800       19.14263        0.00000
C         74.90799       20.56060        0.00000
C         73.68000       21.26958        0.00000
C         73.67999       22.68756        0.00000
C         72.45200       23.39654        0.00000
C         72.45199       24.81452        0.00000
C         71.22400       25.52350        0.00000
C         71.22399       26.94148        0.00000
C         69.99600       27.65046        0.00000
C         69.99599       29.06844        0.00000
C         68.76800       29.77742        0.00000
C         68.76799       31.19540        0.00000
C         67.54000       31.90438        0.00000
C         67.53999       33.32236        0.00000
C         66.31200       34.03133        0.00000
C         66.31199       35.44931        0.00000
C         65.08400       36.15829        0.00000
C         65.08399       37.57627        0.00000
C         63.85600       38.28525        0.00000
C         63.85599       39.70323        0.00000
C         62.62800       40.41221        0.00000
C         62.62799       41.83019        0.00000
C         61.40000       42.53917        0.00000
C         61.39999       43.95715        0.00000
C         60.17200       44.66613        0.00000
C         60.17199       46.08411        0.00000
C         58.94400       46.79308        0.00000
C         58.94399       48.21106        0.00000
C         57.71600       48.92004        0.00000
C         57.71599       50.33802        0.00000
C         56.48800       51.04700        0.00000
C         56.48799       52.46498        0.00000
C         55.26000       53.17396        0.00000
C         55.25999       54.59194        0.00000
C         54.03200       55.30092        0.00000
C         54.03199       56.71890        0.00000
C         52.80400       57.42788        0.00000
C         52.80399       58.84586        0.00000
C         51.57600       59.55483        0.00000
C         51.57599       60.97281        0.00000
C         50.34800       61.68179        0.00000
C         50.34799       63.09977        0.00000
C         49.12000       63.80875        0.00000
C         49.11999       65.22673        0.00000
C         47.89200       65.93571        0.00000
C         47.89199       67.35369        0.00000
C         46.66400       68.06267        0.00000
C         46.66399       69.48065        0.00000
C         45.43600       70.18963        0.00000
C         45.43599       71.60761        0.00000
C         44.20800       72.31659        0.00000
C         44.20799       73.73456        0.00000
C         42.98000       74.44354        0.00000
C         42.97999       75.86152        0.00000
C         41.75200       76.57050        0.00000
C         41.75199       77.98848        0.00000
C         40.52400       78.69746        0.00000
C         40.52399       80.11544        0.00000
C         39.29600       80.82442        0.00000
C         39.29599       82.24240        0.00000
C         38.06800       82.95138        0.00000
C         38.06799       84.36936        0.00000
C         36.84000       85.07834        0.00000
C         36.83999       86.49632        0.00000
C         35.61200       87.20529        0.00000
C         35.61199       88.62327        0.00000
C         34.38400       89.33225        0.00000
C         34.38399       90.75023        0.00000
C         33.15600       91.45921        0.00000
C         33.15599       92.87719        0.00000
C         31.92800       93.58617        0.00000
C         31.92799       95.00415        0.00000
C         30.70000       95.71313        0.00000
C         30.69999       97.13111        0.00000
C         29.47200       97.84009        0.00000
C         29.47199       99.25807        0.00000
C         28.24400       99.96704        0.00000
C         28.24399      101.38502        0.00000
C         27.01600      102.09400        0.00000
C         27.01599      103.51198        0.00000
C         25.78800      104.22096        0.00000
C         25.78799      105.63894        0.00000
C         24.56000      106.34792        0.00000
C         24.55999      107.76590        0.00000
C         23.33200      108.47488        0.00000
C         23.33199      109.89286        0.00000
C         22.10400      110.60184        0.00000
C         22.10399      112.01982        0.00000
C         20.87600      112.72879        0.00000
C         20.87599      114.14677        0.00000
C         19.64800      114.85575        0.00000
C         19.64799      116.27373        0.00000
C         18.42000      116.98271        0.00000
C         18.41999      118.40069        0.00000
C         17.19200      119.10967        0.00000
C         17.19199      120.52765        0.00000
C         15.96400      121.23663        0.00000
C         15.96399      122.65461        0.00000
C         14.73600      123.36359        0.00000
C         14.73599      124.78157        0.00000
C         13.50800      125.49055        0.00000
C         13.50799      126.90852        0.00000
C         12.28000      127.61750        0.00000
C         12.27999      129.03548        0.00000
C         11.05200      129.74446        0.00000
C         11.05199      131.16244        0.00000
C          9.82400      131.87142        0.00000
C          9.82399      133.28940        0.00000
C          8.59600      133.99838        0.00000
C          8.59599      135.41636        0.00000
C          7.36800      136.12534        0.00000
C          7.36799      137.54332        0.00000
C          6.14000      138.25230        0.00000
C          6.13999      139.67027        0.00000
C          4.91200      140.37925        0.00000
C          4.91199      141.79723        0.00000
C          3.68400      142.50621        0.00000
C          3.68399      143.92419        0.00000
C          2.45600      144.63317        0.00000
C          2.45599      146.05115        0.00000
C          1.22800      146.76013        0.00000
C          1.22799      148.17811        0.00000
C          0.00000      148.88709        0.00000
C         -0.00001      150.30507        0.00000
C         -1.22800      151.01405        0.00000
C         -1.22801      152.43203        0.00000
C         -2.45600      153.14100        0.00000
C         -2.45601      154.55898        0.00000
C         -3.68400      155.26796        0.00000
C         -3.68401      156.68594        0.00000
C         -4.91200      157.39492        0.00000
C         -4.91201      158.81290        0.00000
C         -6.14000      159.52188        0.00000
C         -6.14001      160.93986        0.00000
C         -7.36800      161.64884        0.00000
C         -7.36801      163.06682        0.00000
C         -8.59600      163.77580        0.00000
C         -8.59601      165.19378        0.00000
C         -9.82400      165.90275        0.00000
C         -9.82401      167.32073        0.00000
C        -11.05200      168.02971        0.00000
C        -11.05201      169.44769        0.00000
C        -12.28000      170.15667        0.00000
C        -12.28001      171.57465        0.00000
C        -13.50800      172.28363        0.00000
C        -13.50801      173.70161        0.00000
C        -14.73600      174.41059        0.00000
C        -14.73601      175.82857        0.00000
C        -15.96400      176.53755        0.00000
C        -15.96401      177.95553        0.00000
C        -17.19200      178.66450        0.00000
C        -17.19201      180.08248        0.00000
C        -18.42000      180.79146        0.00000
C        -18.42001      182.20944        0.00000
C        -19.64800      182.91842        0.00000
C        -19.64801      184.33640        0.00000
C        -20.87600      185.04538        0.00000
C        -20.87601      186.46336        0.00000
C        -22.10400      187.17234        0.00000
C        -22.10401      188.59032        0.00000
C        -23.33200      189.29930        0.00000
C        -23.33201      190.71728        0.00000
C        -24.56000      191.42626        0.00000
C        -24.56001      192.84423        0.00000
C        -25.78800      193.55321        0.00000
C        -25.78801      194.97119        0.00000
C        -27.01600      195.68017        0.00000
C        -27.01601      197.09815        0.00000
C        -28.24400      197.80713        0.00000
C        -28.24401      199.22511        0.00000
C        -29.47200      199.93409        0.00000
C        -29.47201      201.35207        0.00000
C        -30.70000      202.06105        0.00000
C        -30.70001      203.47903        0.00000
C        -31.92800      204.18801        0.00000
C        -31.92801      205.60598        0.00000
C        -33.15600      206.31496        0.00000
C        -33.15601      207.73294        0.00000
C        -34.38400      208.44192        0.00000
C        -34.38401      209.85990        0.00000
C         88.41600        0.00000        0.00000
C         88.41599        1.41798        0.00000
C         87.18800        2.12696        0.00000
C         87.18799        3.54494        0.00000
C         85.96000        4.25392        0.00000
C         85.95999        5.67190        0.00000
C         84.73200        6.38088        0.00000
C         84.73199        7.79885        0.00000
C         83.50400        8.50783        0.00000
C         83.50399        9.92581        0.00000
C         82.27600       10.63479        0.00000
C         82.27599       12.05277        0.00000
C         81.04800       12.76175        0.00000
C         81.04799       14.17973        0.00000
C         79.82000       14.88871        0.00000
C         79.81999       16.30669        0.00000
C         78.59200       17.01567        0.00000
C         78.59199       18.43365        0.00000
C         77.36400       19.14263        0.00000
C         77.36399       20.56060        0.00000
C         76.13600       21.26958        0.00000
C         76.13599       22.68756        0.00000
C         74.90800       23.39654        0.00000
C         74.90799       24.81452        0.00000
C         73.68000       25.52350        0.00000
C         73.67999       26.94148        0.00000
C         72.45200       27.65046        0.00000
C         72.45199       29.06844        0.00000
C         71.22400       29.77742        0.00000
C         71.22399       31.19540        0.00000
C         69.99600       31.90438        0.00000
C         69.99599       33.32236        0.00000
C         68.76800       34.03133        0.00000
C         68.76799       35.44931        0.00000
C         67.54000       36.15829        0.00000
C         67.53999       37.57627        0.00000
C         66.31200       38.28525        0.00000
C         66.31199       39.70323        0.00000
C         65.08400       40.41221        0.00000
C         65.08399       41.83019        0.00000
C         63.85600       42.53917        0.00000
C         63.85599       43.95715        0.00000
C         62.62800       44.66613        0.00000
C         62.62799       46.08411        0.00000
C         61.40000       46.79308        0.00000
C         61.39999       48.21106        0.00000
C         60.17200       48.92004        0.00000
C         60.17199       50.33802        0.00000
C         58.94400       51.04700        0.00000
C         58.94399       52.46498        0.00000
C         57.71600       53.17396        0.00000
C         57.71599       54.59194        0.00000
C         56.48800       55.30092        0.00000
C         56.48799       56.71890        0.00000
C         55.26000       57.42788        0.00000
C         55.25999       58.84586        0.00000
C         54.03200       59.55483        0.00000
C         54.03199       60.97281        0.00000
C         52.80400       61.68179        0.00000
C         52.80399       63.09977        0.00000
C         51.57600       63.80875        0.00000
C         51.57599       65.22673        0.00000
C         50.34800       65.93571        0.00000
C         50.34799       67.35369        0.00000
C         49.12000       68.06267        0.00000
C         49.11999       69.48065        0.00000
C         47.89200       70.18963        0.00000
C         47.89199       71.60761        0.00000
C         46.66400       72.31659        0.00000
C         46.66399       73.73456        0.00000
C         45.43600       74.44354        0.00000
C         45.43599       75.86152        0.00000
C         44.20800       76.57050        0.00000
C         44.20799       77.98848        0.00000
C         42.98000       78.69746        0.00000
C         42.97999       80.11544        0.00000
C         41.75200       80.82442        0.00000
C         41.75199       82.24240        0.00000
C         40.52400       82.95138        0.00000
C         40.52399       84.36936        0.00000
C         39.29600       85.07834        0.00000
C         39.29599       86.49632        0.00000
C         38.06800       87.20529        0.00000
C         38.06799       88.62327        0.00000
C         36.84000       89.33225        0.00000
C         36.83999       90.75023        0.00000
C         35.61200       91.45921        0.00000
C         35.61199       92.87719        0.00000
C         34.38400       93.58617        0.00000
C         34.38399       95.00415        0.00000
C         33.15600       95.71313        0.00000
C         33.15599       97.13111        0.00000
C         31.92800       97.84009        0.00000
C         31.92799       99.25807        0.00000
C         30.70000       99.96704        0.00000
C         30.69999      101.38502        0.00000
C         29.47200      102.09400        0.00000
C         29.47199      103.51198        0.00000
C         28.24400      104.22096        0.00000
C         28.24399      105.63894        0.00000
C         27.01600      106.34792        0.00000
C         27.01599      107.76590        0.00000
C         25.78800      108.47488        0.00000
C         25.78799      109.89286        0.00000
C         24.56000      110.60184        0.00000
C         24.55999      112.01982        0.00000
C         23.33200      112.72879        0.00000
C         23.33199      114.14677        0.00000
C         22.10400      114.85575        0.00000
C         22.10399      116.27373        0.00000
C         20.87600      116.98271        0.00000
C         20.87599      118.40069        0.00000
C         19.64800      119.10967        0.00000
C         19.64799      120.52765        0.00000
C         18.42000      121.23663        0.00000
C         18.41999      122.65461        0.00000
C         17.19200      123.36359        0.00000
C         17.19199      124.78157        0.00000
C         15.96400      125.49055        0.00000
C         15.96399      126.90852        0.00000
C         14.73600      127.61750        0.00000
C         14.73599      129.03548        0.00000
C         13.50800      129.74446        0.00000
C         13.50799      131.16244        0.00000
C         12.28000      131.87142        0.00000
C         12.27999      133.28940        0.00000
C         11.05200      133.99838        0.00000
C         11.05199      135.41636        0.00000
C          9.82400      136.12534        0.00000
C          9.82399      137.54332        0.00000
C          8.59600      138.25230        0.00000
C          8.59599      139.67027        0.00000
C          7.36800      140.37925        0.00000
C          7.36799      141.79723        0.00000
C          6.14000      142.50621        0.00000
C          6.13999      143.92419        0.00000
C          4.91200      144.63317        0.00000
C          4.91199      146.05115        0.00000
C          3.68400      146.76013        0.00000
C          3.68399      148.17811        0.00000
C          2.45600      148.88709        0.00000
C          2.45599      150.30507        0.00000
C          1.22800      151.01405        0.00000
C          1.22799      152.43203        0.00000
C          0.00000      153.14100        0.00000
C         -0.00001      154.55898        0.00000
C         -1.22800      155.26796        0.00000
C         -1.22801      156.68594        0.00000
C         -2.45600      157.39492        0.00000
C         -2.45601      158.81290        0.00000
C         -3.68400      159.52188        0.00000
C         -3.68401      160.93986        0.00000
C         -4.91200      161.64884        0.00000
C         -4.91201      163.06682        0.00000
C         -6.14000      163.77580        0.00000
C         -6.14001      165.19378        0.00000
C         -7.36800      165.90275        0.00000
C         -7.36801      167.32073        0.00000
C         -8.59600      168.02971        0.00000
C         -8.59601      169.44769        0.00000
C         -9.82400      170.15667        0.00000
C         -9.82401      171.57465        0.00000
C        -11.05200      172.28363        0.00000
C        -11.05201      173.70161        0.00000
C        -12.28000      174.41059        0.00000
C        -12.28001      175.82857        0.00000
C        -13.50800      176.53755        0.00000
C        -13.50801      177.95553        0.00000
C        -14.73600      178.66450        0.00000
C        -14.73601      180.08248        0.00000
C        -15.96400      180.79146        0.00000
C        -15.96401      182.20944        0.00000
C        -17.19200      182.91842        0.00000
C        -17.19201      184.33640        0.00000
C        -18.42000      185.04538        0.00000
C        -18.42001      186.46336        0.00000
C        -19.64800      187.17234        0.00000
C        -19.64801      188.59032        0.00000
C        -20.87600      189.29930        0.00000
C        -20.87601      190.71728        0.00000
C        -22.10400      191.42626        0.00000
C        -22.10401      192.84423        0.00000
C        -23.33200      193.55321        0.00000
C        -23.33201      194.97119        0.00000
C        -24.56000      195.68017        0.00000
C        -24.56001      197.09815        0.00000
C        -25.78800      197.80713        0.00000
C        -25.78801      199.22511        0.00000
C        -27.01600      199.93409        0.00000
C        -27.01601      201.35207        0.00000
C        -28.24400      202.06105        0.00000
C        -28.24401      203.47903        0.00000
C        -29.47200      204.18801        0.00000
C        -29.47201      205.60598        0.00000
C        -30.70000      206.31496        0.00000
C        -30.70001      207.73294        0.00000
C        -31.92800      208.44192        0.00000
C        -31.92801      209.85990        0.00000
C         90.87200        0.00000        0.00000
C         90.87199        1.41798        0.00000
C         89.64400        2.12696        0.00000
C         89.64399        3.54494        0.00000
C         88.41600        4.25392        0.00000
C         88.41599        5.67190        0.00000
C         87.18800        6.38088        0.00000
C         87.18799        7.79885        0.00000
C         85.96000        8.50783        0.00000
C         85.95999        9.92581        0.00000
C         84.73200       10.63479        0.00000
C         84.73199       12.05277        0.00000
C         83.50400       12.76175        0.00000
C         83.50399       14.17973        0.00000
C         82.27600       14.88871        0.00000
C         82.27599       16.30669        0.00000
C         81.04800       17.01567        0.00000
C         81.04799       18.43365        0.00000
C         79.82000       19.14263        0.00000
C         79.81999       20.56060        0.00000
C         78.59200       21.26958        0.00000
C         78.59199       22.68756        0.00000
C         77.36400       23.39654        0.00000
C         77.36399       24.81452        0.00000
C         76.13600       25.52350        0.00000
C         76.13599       26.94148        0.00000
C         74.90800       27.65046        0.00000
C         74.90799       29.06844        0.00000
C         73.68000       29.77742        0.00000
C         73.67999       31.19540        0.00000
C         72.45200       31.90438        0.00000
C         72.45199       33.32236        0.00000
C         71.22400       34.03133        0.00000
C         71.22399       35.44931        0.00000
C         69.99600       36.15829        0.00000
C         69.99599       37.57627        0.00000
C         68.76800       38.28525        0.00000
C         68.76799       39.70323        0.00000
C         67.54000       40.41221        0.00000
C         67.53999       41.83019        0.00000
C         66.31200       42.53917        0.00000
C         66.31199       43.95715        0.00000
C         65.08400       44.66613        0.00000
C         65.08399       46.08411        0.00000
C         63.85600       46.79308        0.00000
C         63.85599       48.21106        0.00000
C         62.62800       48.92004        0.00000
C         62.62799       50.33802        0.00000
C         61.40000       51.04700        0.00000
C         61.39999       52.46498        0.00000
C         60.17200       53.17396        0.00000
C         60.17199       54.59194        0.00000
C         58.94400       55.30092        0.00000
C         58.94399       56.71890        0.00000
C         57.71600       57.42788        0.00000
C         57.71599       58.84586        0.00000
C         56.48800       59.55483        0.00000
C         56.48799       60.97281        0.00000
C         55.26000       61.68179        0.00000
C         55.25999       63.09977        0.00000
C         54.03200       63.80875        0.00000
C         54.03199       65.22673        0.00000
C         52.80400       65.93571        0.00000
C         52.80399       67.35369        0.00000
C         51.57600       68.06267        0.00000
C         51.57599       69.48065        0.00000
C         50.34800       70.18963        0.00000
C         50.34799       71.60761        0.00000
C         49.12000       72.31659        0.00000
C         49.11999       73.73456        0.00000
C         47.89200       74.44354        0.00000
C         47.89199       75.86152        0.00000
C         46.66400       76.57050        0.00000
C         46.66399       77.98848        0.00000
C         45.43600       78.69746        0.00000
C         45.43599       80.11544        0.00000
C         44.20800       80.82442        0.00000
C         44.20799       82.24240        0.00000
C         42.98000       82.95138        0.00000
C         42.97999       84.36936        0.00000
C         41.75200       85.07834        0.00000
C         41.75199       86.49632        0.00000
C         40.52400       87.20529        0.00000
C         40.52399       88.62327        0.00000
C         39.29600       89.33225        0.00000
C         39.29599       90.75023        0.00000
C         38.06800       91.45921        0.00000
C         38.06799       92.87719        0.00000
C         36.84000       93.58617        0.00000
C         36.83999       95.00415        0.00000
C         35.61200       95.71313        0.00000
C         35.61199       97.13111        0.00000
C         34.38400       97.84009        0.00000
C         34.38399       99.25807        0.00000
C         33.15600       99.96704        0.00000
C         33.15599      101.38502        0.00000
C         31.92800      102.09400        0.00000
C         31.92799      103.51198        0.00000
C         30.70000      104.22096        0.00000
C         30.69999      105.63894        0.00000
C         29.47200      106.34792        0.00000
C         29.47199      107.76590        0.00000
C         28.24400      108.47488        0.00000
C         28.24399      109.89286        0.00000
C         27.01600      110.60184        0.00000
C         27.01599      112.01982        0.00000
C         25.78800      112.72879        0.00000
C         25.78799      114.14677        0.00000
C         24.56000      114.85575        0.00000
C         24.55999      116.27373        0.00000
C         23.33200      116.98271        0.00000
C         23.33199      118.40069        0.00000
C         22.10400      119.10967        0.00000
C         22.10399      120.52765        0.00000
C         20.87600      121.23663        0.00000
C         20.87599      122.65461        0.00000
C         19.64800      123.36359        0.00000
C         19.64799      124.78157        0.00000
C         18.42000      125.49055        0.00000
C         18.41999      126.90852        0.00000
C         17.19200      127.61750        0.00000
C         17.19199      129.03548        0.00000
C         15.96400      129.74446        0.00000
C         15.96399      131.16244        0.00000
C         14.73600      131.87142        0.00000
C         14.73599      133.28940        0.00000
C         13.50800      133.99838        0.00000
C         13.50799      135.41636        0.00000
C         12.28000      136.12534        0.00000
C         12.27999      137.54332        0.00000
C         11.05200      138.25230        0.00000
C         11.05199      139.67027        0.00000
C          9.82400      140.37925        0.00000
C          9.82399      141.79723        0.00000
C          8.59600      142.50621        0.00000
C          8.59599      143.92419        0.00000
C          7.36800      144.63317        0.00000
C          7.36799      146.05115        0.00000
C          6.14000      146.76013        0.00000
C          6.13999      148.17811        0.00000
C          4.91200      148.88709        0.00000
C          4.91199      150.30507        0.00000
C          3.68400      151.01405        0.00000
C          3.68399      152.43203        0.00000
C          2.45600      153.14100        0.00000
C          2.45599      154.55898        0.00000
C          1.22800      155.26796        0.00000
C          1.22799      156.68594        0.00000
C          0.00000      157.39492        0.00000
C         -0.00001      158.81290        0.00000
C         -1.22800      159.52188        0.00000
C         -1.22801      160.93986        0.00000
C         -2.45600      161.64884        0.00000
C         -2.45601      163.06682        0.00000
C         -3.68400      163.77580        0.00000
C         -3.68401      165.19378        0.00000
C         -4.91200      165.90275        0.00000
C         -4.91201      167.32073        0.00000
C         -6.14000      168.02971        0.00000
C         -6.14001      169.44769        0.00000
C         -7.36800      170.15667        0.00000
C         -7.36801      171.57465        0.00000
C         -8.59600      172.28363        0.00000
C         -8.59601      173.70161        0.00000
C         -9.82400      174.41059        0.00000
C         -9.82401      175.82857        0.00000
C        -11.05200      176.53755        0.00000
C        -11.05201      177.95553        0.00000
C        -12.28000      178.66450        0.00000
C        -12.28001      180.08248        0.00000
C        -13.50800      180.79146        0.00000
C        -13.50801      182.20944        0.00000
C        -14.73600      182.91842        0.00000
C        -14.73601      184.33640        0.00000
C        -15.96400      185.04538        0.00000
C        -15.96401      186.46336        0.00000
C        -17.19200      187.17234        0.00000
C        -17.19201      188.59032        0.00000
C        -18.42000      189.29930        0.00000
C        -18.42001      190.71728        0.00000
C        -19.64800      191.42626        0.00000
C        -19.64801      192.84423        0.00000
C        -20.87600      193.55321        0.00000
C        -20.87601      194.97119        0.00000
C        -22.10400      195.68017        0.00000
C        -22.10401      197.09815        0.00000
C        -23.33200      197.80713        0.00000
C        -23.33201      199.22511        0.00000
C        -24.56000      199.93409        0.00000
C        -24.56001      201.35207        0.00000
C        -25.78800      202.06105        0.00000
C        -25.78801      203.47903        0.00000
C        -27.01600      204.18801        0.00000
C        -27.01601      205.60598        0.00000
C        -28.24400      206.31496        0.00000
C        -28.24401      207.73294        0.00000
C        -29.47200      208.44192        0.00000
C        -29.47201      209.85990        0.00000
C         93.32800        0.00000        0.00000
C         93.32799        1.41798        0.00000
C         92.10000        2.12696        0.00000
C         92.09999        3.54494        0.00000
C         90.87200        4.25392        0.00000
C         90.87199        5.67190        0.00000
C         89.64400        6.38088        0.00000
C         89.64399        7.79885        0.00000
C         88.41600        8.50783        0.00000
C         88.41599        9.92581        0.00000
C         87.18800       10.63479        0.00000
C         87.18799       12.05277        0.00000
C         85.96000       12.76175        0.00000
C         85.95999       14.17973        0.00000
C         84.73200       14.88871        0.00000
C         84.73199       16.30669        0.00000
C         83.50400       17.01567        0.00000
C         83.50399       18.43365        0.00000
C         82.27600       19.14263        0.00000
C         82.27599       20.56060        0.00000
C         81.04800       21.26958        0.00000
C         81.04799       22.68756        0.00000
C         79.82000       23.39654        0.00000
C         79.81999       24.81452        0.00000
C         78.59200       25.52350        0.00000
C         78.59199       26.94148        0.00000
C         77.36400       27.65046        0.00000
C         77.36399       29.06844        0.00000
C         76.13600       29.77742        0.00000
C         76.13599       31.19540        0.00000
C         74.90800       31.90438        0.00000
C         74.90799       33.32236        0.00000
C         73.68000       34.03133        0.00000
C         73.67999       35.44931        0.00000
C         72.45200       36.15829        0.00000
C         72.45199       37.57627        0.00000
C         71.22400       38.28525        0.00000
C         71.22399       39.70323        0.00000
C         69.99600       40.41221        0.00000
C         69.99599       41.83019        0.00000
C         68.76800       42.53917        0.00000
C         68.76799       43.95715        0.00000
C         67.54000       44.66613        0.00000
C         67.53999       46.08411        0.00000
C         66.31200       46.79308        0.00000
C         66.31199       48.21106        0.00000
C         65.08400       48.92004        0.00000
C         65.08399       50.33802        0.00000
C         63.85600       51.04700        0.00000
C         63.85599       52.46498        0.00000
C         62.62800       53.17396        0.00000
C         62.62799       54.59194        0.00000
C         61.40000       55.30092        0.00000
C         61.39999       56.71890        0.00000
C         60.17200       57.42788        0.00000
C         60.17199       58.84586        0.00000
C         58.94400       59.55483        0.00000
C         58.94399       60.97281        0.00000
C         57.71600       61.68179        0.00000
C         57.71599       63.09977        0.00000
C         56.48800       63.80875        0.00000
C         56.48799       65.22673        0.00000
C         55.26000       65.93571        0.00000
C         55.25999       67.35369        0.00000
C         54.03200       68.06267        0.00000
C         54.03199       69.48065        0.00000
C         52.80400       70.18963        0.00000
C         52.80399       71.60761        0.00000
C         51.57600       72.31659        0.00000
C         51.57599       73.73456        0.00000
C         50.34800       74.44354        0.00000
C         50.34799       75.86152        0.00000
C         49.12000       76.57050        0.00000
C         49.11999       77.98848        0.00000
C         47.89200       78.69746        0.00000
C         47.89199       80.11544        0.00000
C         46.66400       80.82442        0.00000
C         46.66399       82.24240        0.00000
C         45.43600       82.95138        0.00000
C         45.43599       84.36936        0.00000
C         44.20800       85.07834        0.00000
C         44.20799       86.49632        0.00000
C         42.98000       87.20529        0.00000
C         42.97999       88.62327        0.00000
C         41.75200       89.33225        0.00000
C         41.75199       90.75023        0.00000
C         40.52400       91.45921        0.00000
C         40.52399       92.87719        0.00000
C         39.29600       93.58617        0.00000
C         39.29599       95.00415        0.00000
C         38.06800       95.71313        0.00000
C         38.06799       97.13111        0.00000
C         36.84000       97.84009        0.00000
C         36.83999       99.25807        0.00000
C         35.61200       99.96704        0.00000
C         35.61199      101.38502        0.00000
C         34.38400      102.09400        0.00000
C         34.38399      103.51198        0.00000
C         33.15600      104.22096        0.00000
C         33.15599      105.63894        0.00000
C         31.92800      106.34792        0.00000
C         31.92799      107.76590        0.00000
C         30.70000      108.47488        0.00000
C         30.69999      109.89286        0.00000
C         29.47200      110.60184        0.00000
C         29.47199      112.01982        0.00000
C         28.24400      112.72879        0.00000
C         28.24399      114.14677        0.00000
C         27.01600      114.85575        0.00000
C         27.01599      116.27373        0.00000
C         25.78800      116.98271        0.00000
C         25.78799      118.40069        0.00000
C         24.56000      119.10967        0.00000
C         24.55999      120.52765        0.00000
C         23.33200      121.23663        0.00000
C         23.33199      122.65461        0.00000
C         22.10400      123.36359        0.00000
C         22.10399      124.78157        0.00000
C         20.87600      125.49055        0.00000
C         20.87599      126.90852        0.00000
C         19.64800      127.61750        0.00000
C         19.64799      129.03548        0.00000
C         18.42000      129.74446        0.00000
C         18.41999      131.16244        0.00000
C         17.19200      131.87142        0.00000
C         17.19199      133.28940        0.00000
C         15.96400      133.99838        0.00000
C         15.96399      135.41636        0.00000
C         14.73600      136.12534        0.00000
C         14.73599      137.54332        0.00000
C         13.50800      138.25230        0.00000
C         13.50799      139.67027        0.00000
C         12.28000      140.37925        0.00000
C         12.27999      141.79723        0.00000
C         11.05200      142.50621        0.00000
C         11.05199      143.92419        0.00000
C          9.82400      144.63317        0.00000
C          9.82399      146.05115        0.00000
C          8.59600      146.76013        0.00000
C          8.59599      148.17811        0.00000
C          7.36800      148.88709        0.00000
C          7.36799      150.30507        0.00000
C          6.14000      151.01405        0.00000
C          6.13999      152.43203        0.00000
C          4.91200      153.14100        0.00000
C          4.91199      154.55898        0.00000
C          3.68400      155.26796        0.00000
C          3.68399      156.68594        0.00000
C          2.45600      157.39492        0.00000
C          2.45599      158.81290        0.00000
C          1.22800      159.52188        0.00000
C          1.22799      160.93986        0.00000
C          0.00000      161.64884        0.00000
C         -0.00001      163.06682        0.00000
C         -1.22800      163.77580        0.00000
C         -1.22801      165.19378        0.00000
C         -2.45600      165.90275        0.00000
C         -2.45601      167.32073        0.00000
C         -3.68400      168.02971        0.00000
C         -3.68401      169.44769        0.00000
C         -4.91200      170.15667        0.00000
C         -4.91201      171.57465        0.00000
C         -6.14000      172.28363        0.00000
C         -6.14001      173.70161        0.00000
C         -7.36800      174.41059        0.00000
C         -7.36801      175.82857        0.00000
C         -8.59600      176.53755        0.00000
C         -8.59601      177.95553        0.00000
C         -9.82400      178.66450        0.00000
C         -9.82401      180.08248        0.00000
C        -11.05200      180.79146        0.00000
C        -11.05201      182.20944        0.00000
C        -12.28000      182.91842        0.00000
C        -12.28001      184.33640        0.00000
C        -13.50800      185.04538        0.00000
C        -13.50801      186.46336        0.00000
C        -14.73600      187.17234        0.00000
C        -14.73601      188.59032        0.00000
C        -15.96400      189.29930        0.00000
C        -15.96401      190.71728        0.00000
C        -17.19200      191.42626        0.00000
C        -17.19201      192.84423        0.00000
C        -18.42000      193.55321        0.00000
C        -18.42001      194.97119        0.00000
C        -19.64800      195.68017        0.00000
C        -19.64801      197.09815        0.00000
C        -20.87600      197.80713        0.00000
C        -20.87601      199.22511        0.00000
C        -22.10400      199.93409        0.00000
C        -22.10401      201.35207        0.00000
C        -23.33200      202.06105        0.00000
C        -23.33201      203.47903        0.00000
C        -24.56000      204.18801        0.00000
C        -24.56001      205.60598        0.00000
C        -25.78800      206.31496        0.00000
C        -25.78801      207.73294        0.00000
C        -27.01600      208.44192        0.00000
C        -27.01601      209.85990        0.00000
C         95.78400        0.00000        0.00000
C         95.78399        1.41798        0.00000
C         94.55600        2.12696        0.00000
C         94.55599        3.54494        0.00000
C         93.32800        4.25392        0.00000
C         93.32799        5.67190        0.00000
C         92.10000        6.38088        0.00000
C         92.09999        7.79885        0.00000
C         90.87200        8.50783        0.00000
C         90.87199        9.92581        0.00000
C         89.64400       10.63479        0.00000
C         89.64399       12.05277        0.00000
C         88.41600       12.76175        0.00000
C         88.41599       14.17973        0.00000
C         87.18800       14.88871        0.00000
C         87.18799       16.30669        0.00000
C         85.96000       17.01567        0.00000
C         85.95999       18.43365        0.00000
C         84.73200       19.14263        0.00000
C         84.73199       20.56060        0.00000
C         83.50400       21.26958        0.00000
C         83.50399       22.68756        0.00000
C         82.27600       23.39654        0.00000
C         82.27599       24.81452        0.00000
C         81.04800       25.52350        0.00000
C         81.04799       26.94148        0.00000
C         79.82000       27.65046        0.00000
C         79.81999       29.06844        0.00000
C         78.59200       29.77742        0.00000
C         78.59199       31.19540        0.00000
C         77.36400       31.90438        0.00000
C         77.36399       33.32236        0.00000
C         76.13600       34.03133        0.00000
C         76.13599       35.44931        0.00000
C         74.90800       36.15829        0.00000
C         74.90799       37.57627        0.00000
C         73.68000       38.28525        0.00000
C         73.67999       39.70323        0.00000
C         72.45200       40.41221        0.00000
C         72.45199       41.83019        0.00000
C         71.22400       42.53917        0.00000
C         71.22399       43.95715        0.00000
C         69.99600       44.66613        0.00000
C         69.99599       46.08411        0.00000
C         68.76800       46.79308        0.00000
C         68.76799       48.21106        0.00000
C         67.54000       48.92004        0.00000
C         67.53999       50.33802        0.00000
C         66.31200       51.04700        0.00000
C         66.31199       52.46498        0.00000
C         65.08400       53.17396        0.00000
C         65.08399       54.59194        0.00000
C         63.85600       55.30092        0.00000
C         63.85599       56.71890        0.00000
C         62.62800       57.42788        0.00000
C         62.62799       58.84586        0.00000
C         61.40000       59.55483        0.00000
C         61.39999       60.97281        0.00000
C         60.17200       61.68179        0.00000
C         60.17199       63.09977        0.00000
C         58.94400       63.80875        0.00000
C         58.94399       65.22673        0.00000
C         57.71600       65.93571        0.00000
C         57.71599       67.35369        0.00000
C         56.48800       68.06267        0.00000
C         56.48799       69.48065        0.00000
C         55.26000       70.18963        0.00000
C         55.25999       71.60761        0.00000
C         54.03200       72.31659        0.00000
C         54.03199       73.73456        0.00000
C         52.80400       74.44354        0.00000
C         52.80399       75.86152        0.00000
C         51.57600       76.57050        0.00000
C         51.57599       77.98848        0.00000
C         50.34800       78.69746        0.00000
C         50.34799       80.11544        0.00000
C         49.12000       80.82442        0.00000
C         49.11999       82.24240        0.00000
C         47.89200       82.95138        0.00000
C         47.89199       84.36936        0.00000
C         46.66400       85.07834        0.00000
C         46.66399       86.49632        0.00000
C         45.43600       87.20529        0.00000
C         45.43599       88.62327        0.00000
C         44.20800       89.33225        0.00000
C         44.20799       90.75023        0.00000
C         42.98000       91.45921        0.00000
C         42.97999       92.87719        0.00000
C         41.75200       93.58617        0.00000
C         41.75199       95.00415        0.00000
C         40.52400       95.71313        0.00000
C         40.52399       97.13111        0.00000
C         39.29600       97.84009        0.00000
C         39.29599       99.25807        0.00000
C         38.06800       99.96704        0.00000
C         38.06799      101.38502        0.00000
C         36.84000      102.09400        0.00000
C         36.83999      103.51198        0.00000
C         35.61200      104.22096        0.00000
C         35.61199      105.63894        0.00000
C         34.38400      106.34792        0.00000
C         34.38399      107.76590        0.00000
C         33.15600      108.47488        0.00000
C         33.15599      109.89286        0.00000
C         31.92800      110.60184        0.00000
C         31.92799      112.01982        0.00000
C         30.70000      112.72879        0.00000
C         30.69999      114.14677        0.00000
C         29.47200      114.85575        0.00000
C         29.47199      116.27373        0.00000
C         28.24400      116.98271        0.00000
C         28.24399      118.40069        0.00000
C         27.01600      119.10967        0.00000
C         27.01599      120.52765        0.00000
C         25.78800      121.23663        0.00000
C         25.78799      122.65461        0.00000
C         24.56000      123.36359        0.00000
C         24.55999      124.78157        0.00000
C         23.33200      125.49055        0.00000
C         23.33199      126.90852        0.00000
C         22.10400      127.61750        0.00000
C         22.10399      129.03548        0.00000
C         20.87600      129.74446        0.00000
C         20.87599      131.16244        0.00000
C         19.64800      131.87142        0.00000
C         19.64799      133.28940        0.00000
C         18.42000      133.99838        0.00000
C         18.41999      135.41636        0.00000
C         17.19200      136.12534        0.00000
C         17.19199      137.54332        0.00000
C         15.96400      138.25230        0.00000
C         15.96399      139.67027        0.00000
C         14.73600      140.37925        0.00000
C         14.73599      141.79723        0.00000
C         13.50800      142.50621        0.00000
C         13.50799      143.92419        0.00000
C         12.28000      144.63317        0.00000
C         12.27999      146.05115        0.00000
C         11.05200      146.76013        0.00000
C         11.05199      148.17811        0.00000
C          9.82400      148.88709        0.00000
C          9.82399      150.30507        0.00000
C          8.59600      151.01405        0.00000
C          8.59599      152.43203        0.00000
C          7.36800      153.14100        0.00000
C          7.36799      154.55898        0.00000
C          6.14000      155.26796        0.00000
C          6.13999      156.68594        0.00000
C          4.91200      157.39492        0.00000
C          4.91199      158.81290        0.00000
C          3.68400      159.52188        0.00000
C          3.68399      160.93986        0.00000
C          2.45600      161.64884        0.00000
C          2.45599      163.06682        0.00000
C          1.22800      163.77580        0.00000
C          1.22799      165.19378        0.00000
C          0.00000      165.90275        0.00000
C         -0.00001      167.32073        0.00000
C         -1.22800      168.02971        0.00000
C         -1.22801      169.44769        0.00000
C         -2.45600      170.15667        0.00000
C         -2.45601      171.57465        0.00000
C         -3.68400      172.28363        0.00000
C         -3.68401      173.70161        0.00000
C         -4.91200      174.41059        0.00000
C         -4.91201      175.82857        0.00000
C         -6.14000      176.53755        0.00000
C         -6.14001      177.95553        0.00000
C         -7.36800      178.66450        0.00000
C         -7.36801      180.08248        0.00000
C         -8.59600      180.79146        0.00000
C         -8.59601      182.20944        0.00000
C         -9.82400      182.91842        0.00000
C         -9.82401      184.33640        0.00000
C        -11.05200      185.04538        0.00000
C        -11.05201      186.46336        0.00000
C        -12.28000      187.17234        0.00000
C        -12.28001      188.59032        0.00000
C        -13.50800      189.29930        0.00000
C        -13.50801      190.71728        0.00000
C        -14.73600      191.42626        0.00000
C        -14.73601      192.84423        0.00000
C        -15.96400      193.55321        0.00000
C        -15.96401      194.97119        0.00000
C        -17.19200      195.68017        0.00000
C        -17.19201      197.09815        0.00000
C        -18.42000      197.80713        0.00000
C        -18.42001      199.22511        0.00000
C        -19.64800      199.93409        0.00000
C        -19.64801      201.35207        0.00000
C        -20.87600      202.06105        0.00000
C        -20.87601      203.47903        0.00000
C        -22.10400      204.18801        0.00000
C        -22.10401      205.60598        0.00000
C        -23.33200      206.31496        0.00000
C        -23.33201      207.73294        0.00000
C        -24.56000      208.44192        0.00000
C        -24.56001      209.85990        0.00000
C         98.24000        0.00000        0.00000
C         98.23999        1.41798        0.00000
C         97.01200        2.12696        0.00000
C         97.01199        3.54494        0.00000
C         95.78400        4.25392        0.00000
C         95.78399        5.67190        0.00000
C         94.55600        6.38088        0.00000
C         94.55599        7.79885        0.00000
C         93.32800        8.50783        0.00000
C         93.32799        9.92581        0.00000
C         92.10000       10.63479        0.00000
C         92.09999       12.05277        0.00000
C         90.87200       12.76175        0.00000
C         90.87199       14.17973        0.00000
C         89.64400       14.88871        0.00000
C         89.64399       16.30669        0.00000
C         88.41600       17.01567        0.00000
C         88.41599       18.43365        0.00000
C         87.18800       19.14263        0.00000
C         87.18799       20.56060        0.00000
C         85.96000       21.26958        0.00000
C         85.95999       22.68756        0.00000
C         84.73200       23.39654        0.00000
C         84.73199       24.81452        0.00000
C         83.50400       25.52350        0.00000
C         83.50399       26.94148        0.00000
C         82.27600       27.65046        0.00000
C         82.27599       29.06844        0.00000
C         81.04800       29.77742        0.00000
C         81.04799       31.19540        0.00000
C         79.82000       31.90438        0.00000
C         79.81999       33.32236        0.00000
C         78.59200       34.03133        0.00000
C         78.59199       35.44931        0.00000
C         77.36400       36.15829        0.00000
C         77.36399       37.57627        0.00000
C         76.13600       38.28525        0.00000
C         76.13599       39.70323        0.00000
C         74.90800       40.41221        0.00000
C         74.90799       41.83019        0.00000
C         73.68000       42.53917        0.00000
C         73.67999       43.95715        0.00000
C         72.45200       44.66613        0.00000
C         72.45199       46.08411        0.00000
C         71.22400       46.79308        0.00000
C         71.22399       48.21106        0.00000
C         69.99600       48.92004        0.00000
C         69.99599       50.33802        0.00000
C         68.76800       51.04700        0.00000
C         68.76799       52.46498        0.00000
C         67.54000       53.17396        0.00000
C         67.53999       54.59194        0.00000
C         66.31200       55.30092        0.00000
C         66.31199       56.71890        0.00000
C         65.08400       57.42788        0.00000
C         65.08399       58.84586        0.00000
C         63.85600       59.55483        0.00000
C         63.85599       60.97281        0.00000
C         62.62800       61.68179        0.00000
C         62.62799       63.09977        0.00000
C         61.40000       63.80875        0.00000
C         61.39999       65.22673        0.00000
C         60.17200       65.93571        0.00000
C         60.17199       67.35369        0.00000
C         58.94400       68.06267        0.00000
C         58.94399       69.48065        0.00000
C         57.71600       70.18963        0.00000
C         57.71599       71.60761        0.00000
C         56.48800       72.31659        0.00000
C         56.48799       73.73456        0.00000
C         55.26000       74.44354        0.00000
C         55.25999       75.86152        0.00000
C         54.03200       76.57050        0.00000
C         54.03199       77.98848        0.00000
C         52.80400       78.69746        0.00000
C         52.80399       80.11544        0.00000
C         51.57600       80.82442        0.00000
C         51.57599       82.24240        0.00000
C         50.34800       82.95138        0.00000
C         50.34799       84.36936        0.00000
C         49.12000       85.07834        0.00000
C         49.11999       86.49632        0.00000
C         47.89200       87.20529        0.00000
C         47.89199       88.62327        0.00000
C         46.66400       89.33225        0.00000
C         46.66399       90.75023        0.00000
C         45.43600       91.45921        0.00000
C         45.43599       92.87719        0.00000
C         44.20800       93.58617        0.00000
C         44.20799       95.00415        0.00000
C         42.98000       95.71313        0.00000
C         42.97999       97.13111        0.00000
C         41.75200       97.84009        0.00000
C         41.75199       99.25807        0.00000
C         40.52400       99.96704        0.00000
C         40.52399      101.38502        0.00000
C         39.29600      102.09400        0.00000
C         39.29599      103.51198        0.00000
C         38.06800      104.22096        0.00000
C         38.06799      105.63894        0.00000
C         36.84000      106.34792        0.00000
C         36.83999      107.76590        0.00000
C         35.61200      108.47488        0.00000
C         35.61199      109.89286        0.00000
C         34.38400      110.60184        0.00000
C         34.38399      112.01982        0.00000
C         33.15600      112.72879        0.00000
C         33.15599      114.14677        0.00000
C         31.92800      114.85575        0.00000
C         31.92799      116.27373        0.00000
C         30.70000      116.98271        0.00000
C         30.69999      118.40069        0.00000
C         29.47200      119.10967        0.00000
C         29.47199      120.52765        0.00000
C         28.24400      121.23663        0.00000
C         28.24399      122.65461        0.00000
C         27.01600      123.36359        0.00000
C         27.01599      124.78157        0.00000
C         25.78800      125.49055        0.00000
C         25.78799      126.90852        0.00000
C         24.56000      127.61750        0.00000
C         24.55999      129.03548        0.00000
C         23.33200      129.74446        0.00000
C         23.33199      131.16244        0.00000
C         22.10400      131.87142        0.00000
C         22.10399      133.28940        0.00000
C         20.87600      133.99838        0.00000
C         20.87599      135.41636        0.00000
C         19.64800      136.12534        0.00000
C         19.64799      137.54332        0.00000
C         18.42000      138.25230        0.00000
C         18.41999      139.67027        0.00000
C         17.19200      140.37925        0.00000
C         17.19199      141.79723        0.00000
C         15.96400      142.50621        0.00000
C         15.96399      143.92419        0.00000
C         14.73600      144.63317        0.00000
C         14.73599      146.05115        0.00000
C         13.50800      146.76013        0.00000
C         13.50799      148.17811        0.00000
C         12.28000      148.88709        0.00000
C         12.27999      150.30507        0.00000
C         11.05200      151.01405        0.00000
C         11.05199      152.43203        0.00000
C          9.82400      153.14100        0.00000
C          9.82399      154.55898        0.00000
C          8.59600      155.26796        0.00000
C          8.59599      156.68594        0.00000
C          7.36800      157.39492        0.00000
C          7.36799      158.81290        0.00000
C          6.14000      159.52188        0.00000
C          6.13999      160.93986        0.00000
C          4.91200      161.64884        0.00000
C          4.91199      163.06682        0.00000
C          3.68400      163.77580        0.00000
C          3.68399      165.19378        0.00000
C          2.45600      165.90275        0.00000
C          2.45599      167.32073        0.00000
C          1.22800      168.02971        0.00000
C          1.22799      169.44769        0.00000
C          0.00000      170.15667        0.00000
C         -0.00001      171.57465        0.00000
C         -1.22800      172.28363        0.00000
C         -1.22801      173.70161        0.00000
C         -2.45600      174.41059        0.00000
C         -2.45601      175.82857        0.00000
C         -3.68400      176.53755        0.00000
C         -3.68401      177.95553        0.00000
C         -4.91200      178.66450        0.00000
C         -4.91201      180.08248        0.00000
C         -6.14000      180.79146        0.00000
C         -6.14001      182.20944        0.00000
C         -7.36800      182.91842        0.00000
C         -7.36801      184.33640        0.00000
C         -8.59600      185.04538        0.00000
C         -8.59601      186.46336        0.00000
C         -9.82400      187.17234        0.00000
C         -9.82401      188.59032        0.00000
C        -11.05200      189.29930        0.00000
C        -11.05201      190.71728        0.00000
C        -12.28000      191.42626        0.00000
C        -12.28001      192.84423        0.00000
C        -13.50800      193.55321        0.00000
C        -13.50801      194.97119        0.00000
C        -14.73600      195.68017        0.00000
C        -14.73601      197.09815        0.00000
C        -15.96400      197.80713        0.00000
C        -15.96401      199.22511        0.00000
C        -17.19200      199.93409        0.00000
C        -17.19201      201.35207        0.00000
C        -18.42000      202.06105        0.00000
C        -18.42001      203.47903        0.00000
C        -19.64800      204.18801        0.00000
C        -19.64801      205.60598        0.00000
C        -20.87600      206.31496        0.00000
C        -20.87601      207.73294        0.00000
C        -22.10400      208.44192        0.00000
C        -22.10401      209.85990        0.00000
C        100.69600        0.00000        0.00000
C        100.69599        1.41798        0.00000
C         99.46800        2.12696        0.00000
C         99.46799        3.54494        0.00000
C         98.24000        4.25392        0.00000
C         98.23999        5.67190        0.00000
C         97.01200        6.38088        0.00000
C         97.01199        7.79885        0.00000
C         95.78400        8.50783        0.00000
C         95.78399        9.92581        0.00000
C         94.55600       10.63479        0.00000
C         94.55599       12.05277        0.00000
C         93.32800       12.76175        0.00000
C         93.32799       14.17973        0.00000
C         92.10000       14.88871        0.00000
C         92.09999       16.30669        0.00000
C         90.87200       17.01567        0.00000
C         90.87199       18.43365        0.00000
C         89.64400       19.14263        0.00000
C         89.64399       20.56060        0.00000
C         88.41600       21.26958        0.00000
C         88.41599       22.68756        0.00000
C         87.18800       23.39654        0.00000
C         87.18799       24.81452        0.00000
C         85.96000       25.52350        0.00000
C         85.95999       26.94148        0.00000
C         84.73200       27.65046        0.00000
C         84.73199       29.06844        0.00000
C         83.50400       29.77742        0.00000
C         83.50399       31.19540        0.00000
C         82.27600       31.90438        0.00000
C         82.27599       33.32236        0.00000
C         81.04800       34.03133        0.00000
C         81.04799       35.44931        0.00000
C         79.82000       36.15829        0.00000
C         79.81999       37.57627        0.00000
C         78.59200       38.28525        0.00000
C         78.59199       39.70323        0.00000
C         77.36400       40.41221        0.00000
C         77.36399       41.83019        0.00000
C         76.13600       42.53917        0.00000
C         76.13599       43.95715        0.00000
C         74.90800       44.66613        0.00000
C         74.90799       46.08411        0.00000
C         73.68000       46.79308        0.00000
[truncated: 560,511 more chars]
