# Supplementary material for: Data on generation of Kekulé structures for graphenes, graphynes, nanotubes and fullerenes and their aza-analogs
Source: Data Brief. 2018 Nov 1;21:1166–77. doi: 10.1016/j.dib.2018.10.128 (PMC6258249; doi:10.1016/j.dib.2018.10.128)
Supplement: Supplementary file 3 — Supplementary material [file mmc3.zip › Attachment2/Examples/NarainKrishnamurthy/tube-980.xyz]

980

C          6.97188      -35.67193       53.46798
C          6.81688      -33.77175       51.90999
C          6.46533      -34.66425       50.86161
C          6.25699      -36.03761       51.16111
C          5.30499      -36.77494       50.40660
C          6.64841      -31.87158       50.35338
C          6.21907      -32.75506       49.32656
C          5.98160      -34.12028       49.64123
C          4.97173      -34.82869       48.93585
C          4.53645      -36.08867       49.42802
C          3.18566      -36.48189       49.22803
C          2.67266      -37.59237       49.95114
C          1.30083      -37.60447       50.32149
C          6.46628      -28.56976       48.56256
C          6.46656      -29.97099       48.79880
C          5.96087      -30.84291       47.79716
C          5.69531      -32.19902       48.12834
C          4.63093      -32.87656       47.47466
C          4.17968      -34.12069       47.99212
C          2.80907      -34.47099       47.85817
C          2.29600      -35.56263       48.60939
C          0.94368      -35.52987       49.04458
C          0.50722      -36.46441       50.02201
C         -0.50658      -36.08296       50.94176
C         -0.74605      -36.89278       52.08460
C         -1.18079      -36.27909       53.29026
C          6.30456      -26.66964       47.00518
C          6.27147      -28.06955       47.24686
C          5.69112      -28.92740       46.27397
C          5.39859      -30.27347       46.62293
C          4.28324      -30.91827       46.02337
C          3.81777      -32.14599       46.56677
C          2.43187      -32.45258       46.49956
C          1.92067      -33.52531       47.27877
C          0.59235      -33.44818       47.77763
C          0.17342      -34.36576       48.77851
C         -0.78275      -33.94970       49.74385
C         -0.99316      -34.74851       50.90008
C         -1.35020      -34.11813       52.12253
C         -1.28493      -34.86250       53.33120
C         -0.95692      -34.19284       54.54084
C          6.12941      -24.76932       45.44950
C          6.06331      -26.16683       45.69820
C          5.41024      -27.00816       44.75750
C          5.09195      -28.34327       45.12548
C          3.92933      -28.95358       44.58225
C          3.45142      -30.16438       45.15218
C          2.05483      -30.42663       45.15219
C          1.54744      -31.48045       45.95920
C          0.24753      -31.35956       46.52031
C         -0.15225      -32.26070       47.54372
C         -1.04760      -31.81178       48.55172
C         -1.22802      -32.60048       49.71990
C         -1.50615      -31.95586       50.95535
C         -1.40710      -32.69883       52.16259
C         -1.00068      -32.03692       53.35251
C         -0.62785      -32.81165       54.48390
C          0.36931      -32.31492       55.36604
C          0.94579      -33.19140       56.32453
C          2.30079      -33.00346       56.70909
C          5.94095      -22.86836       43.89616
C          5.84230      -24.26240       44.15342
C          5.11869      -25.08481       43.24828
C          4.77593      -26.40810       43.63642
C          3.56991      -26.98228       43.15158
C          3.08138      -28.17569       43.74852
C          1.67874      -28.39312       43.81599
C          1.17707      -29.42809       44.65051
C         -0.09012      -29.26422       45.27229
C         -0.46918      -30.14947       46.31722
C         -1.30073      -29.66954       47.36480
C         -1.45032      -30.44906       48.54345
C         -1.64860      -29.79270       49.78808
C         -1.51586      -30.53537       50.99227
C         -1.03233      -29.88375       52.15882
C         -0.63087      -30.66711       53.27435
C          0.42250      -30.20029       54.10606
C          1.01578      -31.09231       55.03963
C          2.39287      -30.94684       55.35857
C          3.05594      -31.98991       56.05969
C          4.43441      -32.22669       55.80865
C          5.02880      -33.42764       56.28157
C          6.08599      -34.01757       55.53753
C          5.73932      -20.96634       42.34577
C          5.60870      -22.35583       42.61313
C          4.81696      -23.15698       41.74678
C          4.45112      -24.46763       42.15618
C          3.20570      -25.00416       41.73157
C          2.70840      -26.17979       42.35593
C          1.30435      -26.35204       42.49090
C          0.81032      -27.36828       43.35254
C         -0.41995      -27.16235       44.03318
C         -0.77679      -28.03233       45.09856
C         -1.54178      -27.52335       46.18252
C         -1.65979      -28.29466       47.37011
C         -1.77754      -27.62910       48.62008
C         -1.61129      -28.37254       49.81961
C         -1.05223      -27.73374       50.95919
C         -0.62323      -28.52668       52.05757
C          0.48290      -28.09169       52.83634
C          1.09129      -28.99984       53.74429
C          2.48594      -28.89770       53.99681
C          3.14811      -29.95966       54.66987
C          4.50481      -30.24107       54.35455
C          5.08252      -31.45921       54.80358
C          6.08372      -32.08458       54.01254
C          6.45860      -33.42451       54.30113
C          6.87047      -34.27326       53.23847
C          5.52473      -19.06282       40.79897
C          5.36281      -20.44673       41.07790
C          4.50558      -21.22435       40.25346
C          4.11811      -22.52156       40.68513
C          2.83742      -23.01905       40.32241
C          2.33325      -24.17656       40.97450
C          0.93245      -24.30343       41.17676
C          0.44792      -25.30113       42.06506
C         -0.74134      -25.05418       42.80258
C         -1.07454      -25.90957       43.88726
C         -1.77042      -25.37358       45.00427
C         -1.85621      -26.13767       46.19928
C         -1.89302      -25.46548       47.45069
C         -1.69357      -26.21078       48.64400
C         -1.06078      -25.58728       49.75308
C         -0.60541      -26.39073       50.83306
C          0.54986      -25.98936       51.55659
C          1.17159      -26.91419       52.43829
C          2.57923      -26.85609       52.62380
C          3.23856      -27.93696       53.26895
C          4.56905      -28.26246       52.89065
C          5.12841      -29.49731       53.31668
C          6.07036      -30.15642       52.48150
C          6.41570      -31.50693       52.75741
C          6.74924      -32.37114       51.67985
C          5.60700      -16.26111       40.31470
C          5.29741      -17.15738       39.25635
C          5.10497      -18.53468       39.54832
C          4.18511      -19.28658       38.76874
C          3.77754      -20.56961       39.22365
C          2.46582      -21.02678       38.92425
C          1.95669      -22.16589       39.60430
C          0.56379      -22.24735       39.87344
C          0.09060      -23.22674       40.78784
C         -1.05370      -22.93997       41.58004
C         -1.36191      -23.78147       42.68282
C         -1.98636      -23.22062       43.82945
C         -2.03940      -23.97851       45.03030
C         -1.99512      -23.30228       46.27929
C         -1.76287      -24.05052       47.46480
C         -1.05843      -23.44475       48.53999
C         -0.57793      -24.25958       49.60037
C          0.62269      -23.89354       50.26652
C          1.25595      -24.83553       51.12144
C          2.67197      -24.82203       51.23958
C          3.32654      -25.92179       51.85707
C          4.62644      -26.29068       51.41728
C          5.16586      -27.54170       51.82127
C          6.04548      -28.23276       50.94496
C          6.36039      -29.59291       51.20966
C          6.61451      -30.47012       50.12100
C          5.44570      -14.36099       38.75728
C          5.05765      -15.24960       37.71851
C          4.83558      -16.61928       38.02493
C          3.85614      -17.34335       37.29304
C          3.43005      -18.61152       37.77204
C          2.09166      -19.02724       37.53721
C          1.57949      -20.14772       38.24534
C          0.19911      -20.18387       38.58073
C         -0.26092      -21.14527       39.52058
C         -1.35646      -20.81999       40.36510
C         -1.63843      -21.64836       41.48472
C         -2.18935      -21.06488       42.65744
C         -2.20923      -21.81760       43.86253
C         -2.08398      -21.13993       45.10524
C         -1.81946      -21.89218       46.28141
C         -1.04565      -21.30651       47.31942
C         -0.54137      -22.13358       48.35908
C          0.70068      -21.80444       48.96589
C          1.34363      -22.76402       49.79358
C          2.76338      -22.79554       49.84422
C          3.41127      -23.91410       50.43438
C          4.67633      -24.32553       49.93480
C          5.19427      -25.59213       50.31780
C          6.00869      -26.31324       49.40349
C          6.29238      -27.68209       49.65848
C          5.25280      -11.05920       36.96755
C          5.27096      -12.46068       37.20154
C          4.80576      -13.33908       36.18603
C          4.55504      -14.70016       36.50825
C          3.51928      -15.39439       35.82671
C          3.07632      -16.64704       36.33061
C          1.71571      -17.02031       36.16137
C          1.20244      -18.12201       36.89762
C         -0.16084      -18.11310       37.29839
C         -0.60596      -19.05687       38.26297
C         -1.64910      -18.69453       39.15729
C         -1.90364      -19.51058       40.29241
C         -2.37920      -18.90676       41.48760
C         -2.36560      -19.65536       42.69535
C         -2.15976      -18.97886       43.92791
C         -1.86360      -19.73617       45.09325
C         -1.02295      -19.17291       46.09089
C         -0.49631      -20.01303       47.10877
C          0.78309      -19.72225       47.65450
C          1.43387      -20.69978       48.45461
C          2.85269      -20.77660       48.43782
C          3.49201      -21.91381       49.00108
C          4.71810      -22.36679       48.44361
C          5.21310      -23.64833       48.80673
C          5.95965      -24.39748       47.85769
C          6.21143      -25.77405       48.10449
C          5.09826       -9.15901       35.40953
C          5.08291      -10.55975       35.64811
C          4.54212      -11.42541       34.65946
C          4.26381      -12.77694       34.99879
C          3.17517      -13.43941       34.37011
C          2.71706      -14.67594       34.89961
C          1.33874      -15.00591       34.79676
C          0.82631      -16.08872       35.56108
C         -0.51536      -16.03517       36.02617
C         -0.94384      -16.96173       37.01467
C         -1.93112      -16.56390       37.95607
C         -2.15714      -17.36847       39.10534
C         -2.55575      -16.74667       40.31931
C         -2.50847      -17.49223       41.52809
C         -2.22270      -16.81950       42.74670
C         -1.89561      -17.58291       43.89973
C         -0.99088      -17.04428       44.85397
C         -0.44336      -17.89821       45.84909
C          0.86920      -17.64713       46.33219
C          1.52590      -18.64294       47.10443
C          2.93914      -18.76517       47.02053
C          3.56804      -19.92081       47.55740
C          4.75112      -20.41422       46.94413
C          5.22179      -21.71002       47.28854
C          5.89805      -22.48510       46.30815
C          6.11733      -23.86839       46.54832
C          4.93025       -7.25885       33.85287
C          4.88169       -8.65776       34.09763
C          4.26711       -9.50820       33.13935
C          3.96239      -10.84926       33.49705
C          2.82449      -11.47816       32.92354
C          2.35299      -12.69804       33.47926
C          0.96152      -12.98399       33.44341
C          0.45186      -14.04788       34.23564
C         -0.86373      -13.95022       34.76376
C         -1.27392      -14.86006       35.77529
C         -2.20206      -14.42842       36.76093
C         -2.39857      -15.22239       37.92292
C         -2.71888      -14.58505       39.15192
C         -2.63783      -15.32863       40.36012
C         -2.27305      -14.66227       41.56101
C         -1.91587      -15.43280       42.70029
C         -0.95001      -14.92096       43.60823
C         -0.38317      -15.78942       44.57968
C          0.95825      -15.57923       44.99880
C          1.61895      -16.59356       45.74302
C          3.02198      -16.76118       45.59253
C          3.63862      -17.93497       46.10361
C          4.77482      -18.46756       45.43681
C          5.21987      -19.77687       45.76375
C          5.82362      -20.57572       44.75550
C          6.00993      -21.96469       44.99062
C          4.74887       -5.35828       32.29820
C          4.66750       -6.75430       32.55070
C          3.98119       -7.58708       31.62621
C          3.65130       -8.91678       32.00346
C          2.46792       -9.51041       31.48727
C          1.98482      -10.71314       32.06976
C          0.58482      -10.95451       32.10127
C          0.07987      -11.99951       32.92117
C         -1.20529      -11.85844       33.51083
C         -1.59558      -12.75208       34.54442
C         -2.46148      -12.28843       35.57130
C         -2.62760      -13.07273       36.74456
C         -2.86853      -12.42231       37.98478
C         -2.75372      -13.16501       39.19079
C         -2.31110      -12.50759       40.37025
C         -1.92477      -13.28623       41.49440
C         -0.90094      -12.80323       42.35330
C         -0.31640      -13.68689       43.30024
C          1.04948      -13.51867       43.65426
C          1.71224      -14.55171       44.37036
C          3.10046      -14.76453       44.15403
C          3.70306      -15.95614       44.64001
C          4.78866      -16.52653       43.92213
C          5.20686      -17.84857       44.23289
C          5.73614      -18.66891       43.20034
C          5.88911      -20.06253       43.43202
C          4.55423       -3.45688       30.74616
C          4.44057       -4.84892       31.00795
C          3.68482       -5.66169       30.12054
C          3.33111       -6.97917       30.51847
C          2.10617       -7.53595       30.06155
C          1.61332       -8.72110       30.67126
C          0.20943       -8.91746       30.77027
C         -0.28890       -9.94366       31.61751
C         -1.53936       -9.76001       32.26702
C         -1.90823      -10.63806       33.32164
C         -2.70902      -10.14430       34.38662
C         -2.84393      -10.91987       35.56964
C         -3.00467      -10.25889       36.81724
C         -2.85624      -11.00179       38.01946
C         -2.33721      -10.35585       39.17385
C         -1.92275      -11.14356       40.28153
C         -0.84430      -10.69138       41.08881
C         -0.24374      -11.59087       42.01049
C          1.14211      -11.46554       42.29849
C          1.80501      -12.51742       42.98649
C          3.17386      -12.77511       42.70528
C          3.76068      -13.98415       43.16693
C          4.79213      -14.59083       42.40059
C          5.18234      -15.92478       42.69651
C          5.63543      -16.76428       41.64333
C          5.75481      -18.16148       41.87316
C          4.34652       -1.55421       29.19737
C          4.20119       -2.94122       29.46995
C          3.37852       -3.73166       28.62280
C          3.00239       -5.03613       29.04248
C          1.73997       -5.55458       28.64659
C          1.23923       -6.72179       29.28387
C         -0.16388       -6.87286       29.45031
C         -0.65371       -7.88040       30.32447
C         -1.86532       -7.65517       31.03194
C         -2.21130       -8.51825       32.10648
C         -2.94430       -7.99639       33.20630
C         -3.04733       -8.76421       34.39755
C         -3.12731       -8.09523       35.64867
C         -2.94551       -8.83941       36.84550
C         -2.35176       -8.20745       37.97126
C         -1.91029       -9.00518       39.06120
C         -0.78074       -8.58568       39.81444
C         -0.16591       -9.50155       40.71020
C          1.23538       -9.41991       40.93147
C          1.89647      -10.49070       41.59147
C          3.24147      -10.79279       41.24656
C          3.81081      -12.01880       41.68473
C          4.78474      -12.66014       40.87270
C          5.14593      -14.00513       41.15519
C          5.52136      -14.86140       40.08510
C          4.12595        0.35016       27.65245
C          3.94967       -1.03079       27.93729
C          3.06282       -1.79666       27.13345
C          2.66576       -3.08734       27.57586
C          1.37004       -3.56615       27.24255
C          0.86332       -4.71509       27.90768
C         -0.53437       -4.82075       28.14125
C         -1.01383       -5.80986       29.04182
C         -2.18257       -5.54415       29.80516
C         -2.50426       -6.39296       30.89845
C         -3.16704       -5.84509       32.02973
C         -3.23759       -6.60615       33.22766
C         -3.23652       -5.93175       34.47843
C         -3.02170       -6.67829       35.66828
C         -2.35516       -6.06278       36.76196
C         -1.88789       -6.87143       37.83292
C         -0.71095       -6.48636       38.52990
C         -0.08362       -7.41915       39.39915
C          1.32851       -7.38182       39.55322
C          1.98586       -8.47153       40.18542
C          3.30260       -8.81739       39.77819
C          3.85284      -10.05986       40.19380
C          4.76605      -10.73413       39.33902
C          5.09727      -12.08926       39.60951
C          5.39383      -12.95985       38.52629
C          2.32188       -1.13256       26.11895
C          0.99716       -1.57050       25.84957
C          0.48637       -2.70092       26.54273
C         -0.90126       -2.76120       26.84291
C         -1.36852       -3.73214       27.76928
C         -2.49051       -3.42721       28.58623
C         -2.78661       -4.26248       29.69704
C         -3.37696       -3.69078       30.85630
C         -3.41456       -4.44612       32.05933
C         -3.33242       -3.76889       33.30587
C         -3.08503       -4.51888       34.48720
C         -2.34788       -3.92220       35.54543
C         -1.85610       -4.74265       36.59627
C         -0.63563       -4.39366       37.23492
C          0.00239       -5.34381       38.07717
C          1.42073       -5.35130       38.16378
C          2.07241       -6.45986       38.76846
C          3.35657       -6.84873       38.30052
C          3.88614       -8.10711       38.69457
C          4.73565       -8.81245       37.80011
C          5.03606      -10.17678       38.06008
C         -1.71710       -1.64741       26.50657
C         -2.78861       -1.30463       27.37468
C         -3.05790       -2.12715       28.50171
C         -3.57384       -1.53387       29.68538
C         -3.57811       -2.28454       30.89192
C         -3.41515       -1.60709       32.13036
C         -3.13576       -2.36157       33.30166
C         -2.33040       -1.78609       34.32120
C         -1.81550       -2.61916       35.35081
C         -0.55548       -2.30776       35.92929
C          0.09136       -3.27568       36.74413
C          1.51125       -3.32834       36.76325
C          2.15538       -4.45564       37.34079
C          3.40274       -4.88660       36.81392
C          3.91014       -6.16027       37.18749
C          4.69318       -6.89473       36.25654
C          4.96203       -8.26731       36.50751
C         -3.72818       -0.12183       29.72478
C         -3.48490        0.55323       30.95130
C         -3.17419       -0.20680       32.11106
C         -2.30326        0.34523       33.08880
C         -1.76667       -0.50125       34.09617
C         -0.47125       -0.22886       34.61282
C          0.18253       -1.21489       35.39994
C          1.59932       -1.31292       35.35175
C          2.23401       -2.45877       35.90261
C          3.44049       -2.93078       35.31880
C          3.92430       -4.21907       35.67303
C          4.63830       -4.98060       34.70892
C          4.87496       -6.36043       34.95243
C         -3.20067        1.94504       30.91484
C         -2.26700        2.47142       31.84781
C         -1.71025        1.61079       32.83198
C         -0.38367        1.84290       33.28535
C          0.27513        0.83847       34.04452
C          1.68418        0.69503       33.92943
C          2.30758       -0.46913       34.45418
C          3.46923       -0.98101       33.81560
C          3.92809       -2.28321       34.15169
C          4.57074       -3.06967       33.15785
C          4.77467       -4.45574       33.39547
C          0.36839        2.88434       32.67785
C          1.76507        2.69558       32.49649
C          2.37537        1.51342       32.99576
C          3.48839        0.96298       32.30479
C          3.92104       -0.35237       32.62400
C          4.49023       -1.16154       31.60395
C          4.66101       -2.55281       31.83726
C          3.90271        1.57378       31.09049
C          4.39660        0.74419       30.04785
C          4.53390       -0.65123       30.27846
C          4.39291        1.24080       28.70686
C          4.23790        3.14099       27.14887
C          3.88636        2.24848       26.10050
C          3.67801        0.87512       26.39999
C          2.72601        0.13779       25.64548
C          4.06943        5.04115       25.59227
C          3.64009        4.15767       24.56544
C          3.40262        2.79245       24.88011
C          2.39276        2.08404       24.17473
C          1.95747        0.82407       24.66690
C          0.60668        0.43085       24.46691
C          0.09369       -0.67964       25.19003
C         -1.27815       -0.69174       25.56037
C          3.88731        8.34297       23.80144
C          3.88758        6.94174       24.03768
C          3.38189        6.06982       23.03604
C          3.11633        4.71371       23.36722
C          2.05196        4.03617       22.71354
C          1.60071        2.79204       23.23100
C          0.23009        2.44175       23.09705
C         -0.28297        1.35011       23.84827
C         -1.63529        1.38286       24.28346
C         -2.07176        0.44832       25.26089
C         -3.08555        0.82977       26.18065
C         -3.32502        0.01995       27.32348
C         -3.75976        0.63365       28.52914
C          3.72558       10.24309       22.24406
C          3.69249        8.84318       22.48574
C          3.11214        7.98533       21.51285
C          2.81961        6.63926       21.86181
C          1.70426        5.99446       21.26225
C          1.23879        4.76674       21.80565
C         -0.14711        4.46015       21.73845
C         -0.65830        3.38742       22.51766
C         -1.98662        3.46456       23.01651
C         -2.40556        2.54697       24.01739
C         -3.36172        2.96303       24.98274
C         -3.57214        2.16422       26.13896
C         -3.92918        2.79460       27.36141
C         -3.86390        2.05023       28.57008
C         -3.53590        2.71989       29.77972
C          3.55044       12.14341       20.68838
C          3.48433       10.74590       20.93708
C          2.83126        9.90457       19.99639
C          2.51297        8.56946       20.36436
C          1.35036        7.95915       19.82114
C          0.87244        6.74835       20.39106
C         -0.52415        6.48610       20.39107
C         -1.03154        5.43228       21.19808
C         -2.33145        5.55317       21.75920
C         -2.73123        4.65203       22.78260
C         -3.62658        5.10095       23.79060
C         -3.80700        4.31225       24.95878
C         -4.08513        4.95688       26.19423
C         -3.98608        4.21390       27.40147
C         -3.57966        4.87581       28.59140
C         -3.20682        4.10109       29.72278
C         -2.20966        4.59781       30.60493
C         -1.63319        3.72133       31.56341
C         -0.27818        3.90928       31.94797
C          3.36197       14.04437       19.13504
C          3.26332       12.65034       19.39230
C          2.53971       11.82793       18.48716
C          2.19696       10.50463       18.87530
C          0.99094        9.93045       18.39046
C          0.50241        8.73704       18.98740
C         -0.90024        8.51961       19.05488
C         -1.40191        7.48465       19.88939
C         -2.66910        7.64852       20.51117
C         -3.04816        6.76326       21.55610
C         -3.87971        7.24319       22.60368
C         -4.02929        6.46367       23.78233
C         -4.22758        7.12003       25.02696
C         -4.09483        6.37736       26.23115
C         -3.61130        7.02898       27.39770
C         -3.20985        6.24562       28.51324
C         -2.15648        6.71244       29.34494
C         -1.56319        5.82042       30.27851
C         -0.18611        5.96589       30.59745
C          0.47697        4.92282       31.29857
C          1.85543        4.68604       31.04753
C          2.44983        3.48509       31.52045
C          3.50701        2.89517       30.77641
C          3.16035       15.94639       17.58465
C          3.02972       14.55690       17.85201
C          2.23798       13.75575       16.98566
C          1.87215       12.44510       17.39506
C          0.62672       11.90857       16.97045
C          0.12943       10.73294       17.59481
C         -1.27462       10.56069       17.72978
C         -1.76866        9.54445       18.59142
C         -2.99893        9.75039       19.27206
C         -3.35577        8.88040       20.33744
C         -4.12076        9.38939       21.42140
C         -4.23876        8.61807       22.60900
C         -4.35652        9.28363       23.85896
C         -4.19027        8.54019       25.05850
C         -3.63120        9.17899       26.19807
C         -3.20220        8.38605       27.29645
C         -2.09607        8.82105       28.07523
C         -1.48769        7.91289       28.98317
C         -0.09304        8.01503       29.23569
C          0.56914        6.95308       29.90875
C          1.92583        6.67166       29.59343
C          2.50354        5.45352       30.04246
C          3.50475        4.82816       29.25142
C          3.87962        3.48822       29.54001
C          4.29149        2.63948       28.47735
C          2.94575       17.84992       16.03785
C          2.78383       16.46600       16.31679
C          1.92661       15.68838       15.49234
C          1.53914       14.39117       15.92402
C          0.25844       13.89369       15.56129
C         -0.24573       12.73618       16.21338
C         -1.64652       12.60930       16.41565
C         -2.13106       11.61161       17.30395
C         -3.32032       11.85855       18.04146
C         -3.65352       11.00317       19.12614
C         -4.34940       11.53915       20.24315
C         -4.43518       10.77506       21.43816
C         -4.47199       11.44725       22.68957
C         -4.27254       10.70195       23.88288
C         -3.63976       11.32545       24.99197
C         -3.18438       10.52200       26.07194
C         -2.02911       10.92337       26.79547
C         -1.40739        9.99855       27.67717
C          0.00025       10.05665       27.86268
C          0.65959        8.97577       28.50784
C          1.99007        8.65027       28.12953
C          2.54943        7.41542       28.55556
C          3.49139        6.75631       27.72038
C          3.83672        5.40581       27.99629
C          4.17026        4.54159       26.91873
C          3.02802       20.65162       15.55359
C          2.71843       19.75536       14.49523
C          2.52600       18.37805       14.78720
C          1.60614       17.62616       14.00762
C          1.19856       16.34312       14.46253
C         -0.11316       15.88595       14.16313
C         -0.62229       14.74684       14.84318
C         -2.01519       14.66538       15.11232
C         -2.48837       13.68599       16.02672
C         -3.63267       13.97276       16.81892
C         -3.94089       13.13126       17.92170
C         -4.56533       13.69211       19.06833
C         -4.61838       12.93422       20.26918
C         -4.57410       13.61046       21.51817
C         -4.34185       12.86221       22.70368
C         -3.63741       13.46798       23.77888
C         -3.15691       12.65315       24.83926
C         -1.95628       13.01919       25.50540
C         -1.32303       12.07721       26.36032
C          0.09299       12.09070       26.47846
C          0.74756       10.99094       27.09595
C          2.04746       10.62206       26.65616
C          2.58688        9.37103       27.06016
C          3.46651        8.67997       26.18384
C          3.78141        7.31982       26.44854
C          4.03554        6.44261       25.35988
C          2.86672       22.55174       13.99616
C          2.47867       21.66313       12.95740
C          2.25660       20.29345       13.26381
C          1.27716       19.56938       12.53192
C          0.85107       18.30121       13.01092
C         -0.48731       17.88549       12.77609
C         -0.99948       16.76501       13.48422
C         -2.37986       16.72886       13.81961
C         -2.83990       15.76746       14.75946
C         -3.93544       16.09274       15.60399
C         -4.21740       15.26437       16.72360
C         -4.76833       15.84785       17.89632
C         -4.78821       15.09513       19.10142
C         -4.66295       15.77280       20.34412
C         -4.39843       15.02055       21.52030
C         -3.62463       15.60623       22.55830
C         -3.12035       14.77915       23.59796
C         -1.87830       15.10829       24.20477
C         -1.23535       14.14872       25.03246
C          0.18440       14.11719       25.08310
C          0.83229       12.99863       25.67326
C          2.09736       12.58721       25.17368
C          2.61530       11.32060       25.55669
C          3.42972       10.59949       24.64238
C          3.71340        9.23065       24.89736
C          2.67382       25.85354       12.20644
C          2.69199       24.45205       12.44042
C          2.22679       23.57366       11.42491
C          1.97606       22.21257       11.74713
C          0.94030       21.51834       11.06559
C          0.49735       20.26570       11.56949
C         -0.86326       19.89242       11.40025
C         -1.37653       18.79073       12.13650
C         -2.73982       18.79963       12.53727
C         -3.18493       17.85586       13.50185
C         -4.22808       18.21820       14.39617
C         -4.48261       17.40215       15.53130
C         -4.95818       18.00597       16.72649
C         -4.94458       17.25737       17.93423
C         -4.73874       17.93387       19.16680
C         -4.44257       17.17656       20.33213
C         -3.60193       17.73983       21.32978
C         -3.07528       16.89971       22.34766
C         -1.79588       17.19048       22.89339
C         -1.14511       16.21295       23.69349
C          0.27371       16.13613       23.67670
C          0.91304       14.99892       24.23996
C          2.13912       14.54594       23.68249
C          2.63412       13.26440       24.04561
C          3.38068       12.51525       23.09657
C          3.63245       11.13868       23.34337
C          2.51928       27.75373       10.64841
C          2.50393       26.35298       10.88699
C          1.96314       25.48732        9.89835
C          1.68483       24.13579       10.23768
C          0.59620       23.47332        9.60899
C          0.13809       22.23679       10.13849
C         -1.24024       21.90682       10.03565
C         -1.75267       20.82401       10.79996
C         -3.09433       20.87757       11.26505
C         -3.52281       19.95100       12.25355
C         -4.51010       20.34883       13.19495
C         -4.73612       19.54426       14.34422
C         -5.13473       20.16606       15.55819
C         -5.08744       19.42050       16.76697
C         -4.80168       20.09323       17.98559
C         -4.47459       19.32982       19.13861
C         -3.56986       19.86845       20.09285
C         -3.02233       19.01452       21.08797
C         -1.70977       19.26560       21.57107
C         -1.05308       18.26979       22.34332
C          0.36016       18.14756       22.25941
C          0.98906       16.99192       22.79629
C          2.17214       16.49851       22.18301
C          2.64282       15.20272       22.52742
C          3.31907       14.42763       21.54704
C          3.53835       13.04435       21.78721
C          2.35128       29.65389        9.09175
C          2.30271       28.25497        9.33651
C          1.68814       27.40453        8.37823
C          1.38342       26.06347        8.73593
C          0.24552       25.43457        8.16242
C         -0.22599       24.21470        8.71814
C         -1.61746       23.92874        8.68229
C         -2.12712       22.86485        9.47452
C         -3.44271       22.96251       10.00264
C         -3.85290       22.05268       11.01417
C         -4.78103       22.48431       11.99981
C         -4.97755       21.69034       13.16180
C         -5.29786       22.32768       14.39080
C         -5.21680       21.58410       15.59900
C         -4.85202       22.25046       16.79989
C         -4.49485       21.47993       17.93917
C         -3.52898       21.99178       18.84712
C         -2.96214       21.12331       19.81856
C         -1.62073       21.33350       20.23769
C         -0.96003       20.31917       20.98190
C          0.44300       20.15156       20.83141
C          1.05964       18.97776       21.34250
C          2.19585       18.44517       20.67570
C          2.64089       17.13586       21.00263
C          3.24464       16.33702       19.99438
C          3.43095       14.94804       20.22950
C          2.16989       31.55445        7.53708
C          2.08852       30.15844        7.78958
C          1.40221       29.32565        6.86509
C          1.07233       27.99595        7.24234
C         -0.11105       27.40232        6.72615
C         -0.59415       26.19959        7.30864
C         -1.99415       25.95822        7.34015
C         -2.49910       24.91322        8.16005
C         -3.78426       25.05430        8.74971
C         -4.17456       24.16065        9.78331
C         -5.04046       24.62430       10.81019
C         -5.20657       23.84000       11.98344
C         -5.44751       24.49042       13.22366
C         -5.33270       23.74772       14.42967
C         -4.89008       24.40515       15.60913
C         -4.50375       23.62651       16.73328
C         -3.47991       24.10951       17.59218
C         -2.89537       23.22584       18.53912
C         -1.52950       23.39406       18.89314
C         -0.86673       22.36102       19.60924
C          0.52149       22.14820       19.39291
C          1.12408       20.95659       19.87889
C          2.20969       20.38620       19.16101
C          2.62788       19.06416       19.47177
C          3.15716       18.24382       18.43923
C          3.31014       16.85020       18.67090
C          1.97526       33.45586        5.98504
C          1.86159       32.06381        6.24683
C          1.10585       31.25105        5.35942
C          0.75213       29.93356        5.75736
C         -0.47280       29.37678        5.30043
C         -0.96566       28.19163        5.91014
C         -2.36954       27.99527        6.00915
C         -2.86788       26.96908        6.85639
C         -4.11834       27.15272        7.50590
C         -4.48720       26.27467        8.56052
C         -5.28799       26.76843        9.62550
C         -5.42291       25.99286       10.80852
C         -5.58364       26.65384       12.05613
C         -5.43522       25.91095       13.25834
C         -4.91619       26.55689       14.41273
C         -4.50173       25.76917       15.52041
C         -3.42327       26.22135       16.32769
C         -2.82272       25.32187       17.24938
C         -1.43686       25.44719       17.53737
C         -0.77397       24.39531       18.22537
C          0.59489       24.13762       17.94416
C          1.18170       22.92858       18.40581
C          2.21315       22.32190       17.63947
C          2.60337       20.98796       17.93539
C          3.05645       20.14845       16.88222
C          3.17584       18.75125       17.11205
C          1.76755       35.35853        4.43625
C          1.62221       33.97151        4.70883
C          0.79954       33.18107        3.86168
C          0.42341       31.87661        4.28136
C         -0.83901       31.35815        3.88547
C         -1.33975       30.19094        4.52275
C         -2.74286       30.03988        4.68919
C         -3.23269       29.03233        5.56335
C         -4.44430       29.25756        6.27082
C         -4.79027       28.39448        7.34536
C         -5.52328       28.91634        8.44518
C         -5.62631       28.14852        9.63643
C         -5.70629       28.81751       10.88756
C         -5.52448       28.07333       12.08438
C         -4.93074       28.70528       13.21014
C         -4.48927       27.90755       14.30008
C         -3.35972       28.32706       15.05332
C         -2.74488       27.41118       15.94908
C         -1.34359       27.49282       16.17035
C         -0.68250       26.42203       16.83036
C          0.66250       26.11995       16.48544
C          1.23184       24.89394       16.92361
C          2.20576       24.25259       16.11159
C          2.56695       22.90760       16.39407
C          2.94238       22.05133       15.32398
C          1.54698       37.26289        2.89133
C          1.37070       35.88194        3.17618
C          0.48385       35.11607        2.37233
C          0.08679       33.82539        2.81474
C         -1.20893       33.34659        2.48143
C         -1.71566       32.19764        3.14656
C         -3.11334       32.09198        3.38013
C         -3.59280       31.10287        4.28070
C         -4.76154       31.36858        5.04404
C         -5.08323       30.51977        6.13733
C         -5.74602       31.06765        7.26861
C         -5.81657       30.30658        8.46654
C         -5.81550       30.98098        9.71731
C         -5.60067       30.23444       10.90717
C         -4.93414       30.84996       12.00084
C         -4.46687       30.04130       13.07181
C         -3.28993       30.42637       13.76878
C         -2.66259       29.49358       14.63803
C         -1.25046       29.53091       14.79210
C         -0.59311       28.44120       15.42430
C          0.72362       28.09534       15.01707
C          1.27386       26.85287       15.43269
C          2.18707       26.17860       14.57791
C          2.51830       24.82347       14.84839
C          2.81485       23.95288       13.76518
C         -0.25710       35.78018        1.35783
C         -1.58182       35.34224        1.08845
C         -2.09261       34.21181        1.78161
C         -3.48023       34.15153        2.08179
C         -3.94750       33.18059        3.00817
C         -5.06949       33.48552        3.82511
C         -5.36559       32.65025        4.93592
C         -5.95594       33.22195        6.09518
C         -5.99353       32.46661        7.29821
C         -5.91140       33.14384        8.54475
C         -5.66400       32.39386        9.72609
C         -4.92686       32.99053       10.78431
C         -4.43508       32.17008       11.83515
C         -3.21461       32.51908       12.47381
C         -2.57659       31.56892       13.31606
C         -1.15825       31.56143       13.40267
C         -0.50656       30.45287       14.00735
C          0.77759       30.06400       13.53940
C          1.30716       28.80562       13.93346
C          2.15667       28.10028       13.03899
C          2.45709       26.73595       13.29896
C         -4.29608       35.26532        1.74546
C         -5.36759       35.60810        2.61357
C         -5.63688       34.78558        3.74059
C         -6.15281       35.37886        4.92427
C         -6.15708       34.62819        6.13080
C         -5.99412       35.30564        7.36924
C         -5.71473       34.55116        8.54054
C         -4.90938       35.12665        9.56008
C         -4.39447       34.29358       10.58969
C         -3.13446       34.60497       11.16818
C         -2.48762       33.63705       11.98302
C         -1.06772       33.58439       12.00214
C         -0.42360       32.45709       12.57967
C          0.82376       32.02613       12.05280
C          1.33116       30.75246       12.42638
C          2.11420       30.01800       11.49543
C          2.38306       28.64542       11.74639
C         -6.30715       36.79090        4.96366
C         -6.06388       37.46596        6.19018
C         -5.75317       36.70593        7.34994
C         -4.88223       37.25796        8.32768
C         -4.34565       36.41148        9.33505
C         -3.05022       36.68388        9.85170
C         -2.39645       35.69784       10.63882
C         -0.97965       35.59981       10.59063
C         -0.34497       34.45397       11.14150
C          0.86152       33.98195       10.55769
C          1.34532       32.69366       10.91192
C          2.05932       31.93213        9.94780
C          2.29599       30.55230       10.19131
C         -5.77964       38.85777        6.15373
C         -4.84598       39.38415        7.08669
C         -4.28923       38.52352        8.07086
C         -2.96265       38.75564        8.52423
C         -2.30385       37.75120        9.28340
C         -0.89480       37.60776        9.16831
C         -0.27140       36.44361        9.69306
C          0.89026       35.93172        9.05449
C          1.34912       34.62952        9.39058
C          1.99176       33.84306        8.39673
C          2.19569       32.45699        8.63435
C         -2.21058       39.79707        7.91673
C         -0.81390       39.60831        7.73538
C         -0.20360       38.42615        8.23465
C          0.90942       37.87572        7.54367
C          1.34207       36.56036        7.86288
C          1.91126       35.75119        6.84283
C          2.08204       34.35992        7.07614
C          1.32373       38.48651        6.32937
C          1.81762       37.65693        5.28673
C          1.95493       36.26150        5.51734
C          1.81393       38.15354        3.94574
C          1.65892       40.05372        2.38776
C          1.30738       39.16122        1.33938
C          1.09904       37.78785        1.63887
C          0.14704       37.05052        0.88436
C          1.49045       41.95389        0.83115
C          1.06111       41.07041       -0.19568
C          0.82365       39.70518        0.11899
C         -0.18622       38.99677       -0.58639
C         -0.62151       37.73680       -0.09421
C         -1.97229       37.34358       -0.29421
C         -2.48529       36.23309        0.42891
C         -3.85712       36.22099        0.79926
C          1.30833       45.25570       -0.95967
C          1.30861       43.85447       -0.72344
C          0.80292       42.98256       -1.72507
C          0.53735       41.62644       -1.39390
C         -0.52702       40.94891       -2.04757
C         -0.97827       39.70478       -1.53012
C         -2.34888       39.35448       -1.66406
C         -2.86195       38.26284       -0.91285
C         -4.21427       38.29560       -0.47765
C         -4.65073       37.36105        0.49978
C         -5.66453       37.74251        1.41953
C         -5.90400       36.93268        2.56237
C         -6.33874       37.54638        3.76803
C          1.11352       45.75591       -2.27538
C          0.53317       44.89806       -3.24827
C          0.24063       43.55200       -2.89931
C         -0.87471       42.90720       -3.49887
C         -1.34018       41.67948       -2.95547
C         -2.72609       41.37288       -3.02267
C         -3.23728       40.30015       -2.24346
C         -4.56560       40.37729       -1.74461
C         -4.98454       39.45970       -0.74372
C         -5.94070       39.87576        0.22162
C         -6.15111       39.07695        1.37785
C         -6.50815       39.70734        2.60029
C         -6.44288       38.96297        3.80897
C         -6.11487       39.63262        5.01860
C         -0.06601       45.48219       -4.39676
C         -1.22862       44.87188       -4.93998
C         -1.70653       43.66109       -4.37006
C         -3.10312       43.39883       -4.37005
C         -3.61051       42.34501       -3.56304
C         -4.91043       42.46590       -3.00192
C         -5.31021       41.56476       -1.97851
C         -6.20555       42.01369       -0.97051
C         -6.38597       41.22498        0.19766
C         -6.66410       41.86961        1.43312
C         -6.56506       41.12663        2.64035
C         -6.15863       41.78855        3.83028
C         -5.78580       41.01382        4.96167
C         -4.78864       41.51054        5.84381
C         -4.21216       40.63406        6.80230
C         -2.85716       40.82201        7.18685
C         -3.98088       44.39738       -4.87172
C         -5.24807       44.56125       -4.24994
C         -5.62713       43.67599       -3.20501
C         -6.45869       44.15593       -2.15743
C         -6.60827       43.37640       -0.97879
C         -6.80655       44.03276        0.26585
C         -6.67381       43.29010        1.47003
C         -6.19028       43.94171        2.63658
C         -5.78882       43.15835        3.75212
C         -4.73546       43.62517        4.58383
C         -4.14217       42.73315        5.51740
C         -2.76509       42.87862        5.83633
C         -2.10201       41.83555        6.53746
C         -0.72355       41.59877        6.28642
C         -0.12915       40.39783        6.75933
C          0.92803       39.80790        6.01529
C         -6.81774       45.53081       -2.15212
C         -6.93549       46.19637       -0.90216
C         -6.76924       45.45292        0.29738
C         -6.21018       46.09172        1.43695
C         -5.78118       45.29878        2.53533
C         -4.67505       45.73378        3.31411
C         -4.06666       44.82562        4.22206
C         -2.67202       44.92776        4.47457
C         -2.00984       43.86581        5.14763
C         -0.65315       43.58439        4.83232
C         -0.07544       42.36625        5.28135
C          0.92577       41.74089        4.49031
C          1.30064       40.40095        4.77889
C          1.71252       39.55221        3.71624
C         -6.21873       48.23818        0.23085
C         -5.76336       47.43474        1.31083
C         -4.60809       47.83611        2.03435
C         -3.98636       46.91128        2.91605
C         -2.57872       46.96938        3.10156
C         -1.91939       45.88850        3.74672
C         -0.58891       45.56301        3.36842
C         -0.02954       44.32816        3.79444
C          0.91241       43.66904        2.95926
C          1.25775       42.31854        3.23518
C          1.59128       41.45433        2.15762
C         -3.90200       48.98994        1.59920
C         -2.48599       49.00343        1.71734
C         -1.83142       47.90367        2.33484
C         -0.53151       47.53479        1.89504
C          0.00790       46.28377        2.29904
C          0.88753       45.59270        1.42273
C          1.20244       44.23255        1.68742
C          1.45656       43.35535        0.59877
C          0.03632       48.23333        0.79557
C          0.85074       47.51223       -0.11874
C          1.13443       46.14338        0.13624
