# Supplementary material for: Data on generation of Kekulé structures for graphenes, graphynes, nanotubes and fullerenes and their aza-analogs
Source: Data Brief. 2018 Nov 1;21:1166–77. doi: 10.1016/j.dib.2018.10.128 (PMC6258249; doi:10.1016/j.dib.2018.10.128)
Supplement: Supplementary file 3 — Supplementary material [file mmc3.zip › Attachment2/Examples/Pictures/fine1.mol]

 
  -ISIS-    -- KekuleTest.exe
 
354407  0  0  0  0  0  0  0  0999 V2000
   29.1242  -27.3335    0.0000 C   0  0        0  0  0  0  0  0
   29.9870  -27.8315    0.0000 C   0  0        0  0  0  0  0  0
   28.2614  -27.8315    0.0000 C   0  0        0  0  0  0  0  0
   29.9870  -28.8278    0.0000 C   0  0        0  0  0  0  0  0
   28.2614  -28.8278    0.0000 C   0  0        0  0  0  0  0  0
   29.1242  -29.3260    0.0000 C   0  0        0  0  0  0  0  0
   29.1242  -26.3372    0.0000 C   0  0        0  0  0  0  0  0
   29.1242  -25.3408    0.0000 C   0  0        0  0  0  0  0  0
   29.1242  -24.3447    0.0000 C   0  0        0  0  0  0  0  0
   28.2614  -23.8465    0.0000 C   0  0        0  0  0  0  0  0
   29.9870  -23.8465    0.0000 C   0  0        0  0  0  0  0  0
   28.2614  -22.8502    0.0000 C   0  0        0  0  0  0  0  0
   29.9870  -22.8502    0.0000 C   0  0        0  0  0  0  0  0
   29.1242  -22.3521    0.0000 C   0  0        0  0  0  0  0  0
   30.8498  -24.3447    0.0000 C   0  0        0  0  0  0  0  0
   31.7127  -24.8428    0.0000 C   0  0        0  0  0  0  0  0
   30.8498  -27.3334    0.0000 C   0  0        0  0  0  0  0  0
   31.7127  -26.8354    0.0000 C   0  0        0  0  0  0  0  0
   32.5753  -26.3372    0.0000 C   0  0        0  0  0  0  0  0
   32.5753  -25.3408    0.0000 C   0  0        0  0  0  0  0  0
   27.3986  -24.3447    0.0000 C   0  0        0  0  0  0  0  0
   26.5357  -24.8428    0.0000 C   0  0        0  0  0  0  0  0
   26.5357  -26.8354    0.0000 C   0  0        0  0  0  0  0  0
   27.3986  -27.3335    0.0000 C   0  0        0  0  0  0  0  0
   30.8498  -22.3521    0.0000 C   0  0        0  0  0  0  0  0
   31.7127  -21.8540    0.0000 C   0  0        0  0  0  0  0  0
   32.5753  -21.3559    0.0000 C   0  0        0  0  0  0  0  0
   33.4382  -24.8427    0.0000 C   0  0        0  0  0  0  0  0
   34.3011  -25.3408    0.0000 C   0  0        0  0  0  0  0  0
   33.4382  -26.8354    0.0000 C   0  0        0  0  0  0  0  0
   34.3011  -26.3372    0.0000 C   0  0        0  0  0  0  0  0
   29.1242  -21.3559    0.0000 C   0  0        0  0  0  0  0  0
   27.3986  -22.3521    0.0000 C   0  0        0  0  0  0  0  0
   26.5357  -21.8540    0.0000 C   0  0        0  0  0  0  0  0
   27.3986  -29.3260    0.0000 C   0  0        0  0  0  0  0  0
   26.5357  -29.8240    0.0000 C   0  0        0  0  0  0  0  0
   29.1242  -30.3222    0.0000 C   0  0        0  0  0  0  0  0
   29.1242  -31.3185    0.0000 C   0  0        0  0  0  0  0  0
   33.4382  -23.8465    0.0000 C   0  0        0  0  0  0  0  0
   33.4382  -22.8501    0.0000 C   0  0        0  0  0  0  0  0
   33.4382  -21.8539    0.0000 N   0  0        0  0  0  0  0  0
   32.5753  -20.3596    0.0000 C   0  0        0  0  0  0  0  0
   33.4382  -19.8615    0.0000 C   0  0        0  0  0  0  0  0
   34.3011  -20.3596    0.0000 C   0  0        0  0  0  0  0  0
   34.3011  -21.3558    0.0000 C   0  0        0  0  0  0  0  0
   33.4382  -27.8315    0.0000 C   0  0        0  0  0  0  0  0
   33.4382  -28.8279    0.0000 C   0  0        0  0  0  0  0  0
   33.4382  -29.8240    0.0000 C   0  0        0  0  0  0  0  0
   30.8498  -29.3260    0.0000 C   0  0        0  0  0  0  0  0
   31.7127  -29.8240    0.0000 C   0  0        0  0  0  0  0  0
   32.5753  -30.3222    0.0000 C   0  0        0  0  0  0  0  0
   32.5753  -31.3185    0.0000 C   0  0        0  0  0  0  0  0
   33.4382  -31.8166    0.0000 C   0  0        0  0  0  0  0  0
   34.3011  -30.3222    0.0000 C   0  0        0  0  0  0  0  0
   34.3011  -31.3185    0.0000 C   0  0        0  0  0  0  0  0
   29.1242  -32.3147    0.0000 C   0  0        0  0  0  0  0  0
   29.9870  -32.8129    0.0000 C   0  0        0  0  0  0  0  0
   29.9870  -33.8092    0.0000 C   0  0        0  0  0  0  0  0
   29.1242  -34.3073    0.0000 C   0  0        0  0  0  0  0  0
   28.2614  -33.8092    0.0000 C   0  0        0  0  0  0  0  0
   28.2614  -32.8129    0.0000 C   0  0        0  0  0  0  0  0
   30.8498  -32.3147    0.0000 C   0  0        0  0  0  0  0  0
   31.7127  -31.8166    0.0000 C   0  0        0  0  0  0  0  0
   29.1242  -35.3036    0.0000 H   0  0        0  0  0  0  0  0
   33.4382  -32.8129    0.0000 H   0  0        0  0  0  0  0  0
   33.4382  -18.8651    0.0000 C   0  0        0  0  0  0  0  0
   27.3986  -32.3147    0.0000 C   0  0        0  0  0  0  0  0
   26.5358  -31.8166    0.0000 C   0  0        0  0  0  0  0  0
   31.7127  -19.8615    0.0000 C   0  0        0  0  0  0  0  0
   27.3986  -34.3073    0.0000 H   0  0        0  0  0  0  0  0
   30.8498  -34.3073    0.0000 H   0  0        0  0  0  0  0  0
   29.1242  -20.3596    0.0000 C   0  0        0  0  0  0  0  0
   29.1242  -19.3635    0.0000 C   0  0        0  0  0  0  0  0
   29.9869  -18.8653    0.0000 C   0  0        0  0  0  0  0  0
   28.2615  -18.8653    0.0000 C   0  0        0  0  0  0  0  0
   29.9869  -17.8692    0.0000 C   0  0        0  0  0  0  0  0
   30.8497  -19.3635    0.0000 C   0  0        0  0  0  0  0  0
   28.2615  -17.8692    0.0000 C   0  0        0  0  0  0  0  0
   27.3987  -19.3635    0.0000 C   0  0        0  0  0  0  0  0
   29.1242  -17.3711    0.0000 C   0  0        0  0  0  0  0  0
   30.8497  -17.3711    0.0000 C   0  0        0  0  0  0  0  0
   27.3987  -17.3711    0.0000 C   0  0        0  0  0  0  0  0
   29.1242  -16.3748    0.0000 C   0  0        0  0  0  0  0  0
   31.7125  -16.8730    0.0000 C   0  0        0  0  0  0  0  0
   26.5360  -16.8730    0.0000 C   0  0        0  0  0  0  0  0
   29.1242  -15.3787    0.0000 C   0  0        0  0  0  0  0  0
   32.5751  -16.3748    0.0000 C   0  0        0  0  0  0  0  0
   29.1242  -14.3825    0.0000 C   0  0        0  0  0  0  0  0
   32.5751  -15.3787    0.0000 C   0  0        0  0  0  0  0  0
   33.4379  -16.8730    0.0000 C   0  0        0  0  0  0  0  0
   28.2615  -13.8843    0.0000 C   0  0        0  0  0  0  0  0
   29.9869  -13.8843    0.0000 C   0  0        0  0  0  0  0  0
   31.7125  -14.8806    0.0000 C   0  0        0  0  0  0  0  0
   33.4379  -14.8806    0.0000 C   0  0        0  0  0  0  0  0
   34.3007  -16.3748    0.0000 C   0  0        0  0  0  0  0  0
   33.4379  -17.8692    0.0000 C   0  0        0  0  0  0  0  0
   28.2615  -12.8882    0.0000 C   0  0        0  0  0  0  0  0
   27.3987  -14.3825    0.0000 C   0  0        0  0  0  0  0  0
   29.9869  -12.8882    0.0000 C   0  0        0  0  0  0  0  0
   30.8497  -14.3825    0.0000 C   0  0        0  0  0  0  0  0
   33.4379  -13.8844    0.0000 C   0  0        0  0  0  0  0  0
   34.3007  -15.3787    0.0000 C   0  0        0  0  0  0  0  0
   29.1242  -12.3902    0.0000 C   0  0        0  0  0  0  0  0
   27.3987  -12.3902    0.0000 C   0  0        0  0  0  0  0  0
   26.5359  -14.8806    0.0000 C   0  0        0  0  0  0  0  0
   30.8497  -12.3901    0.0000 C   0  0        0  0  0  0  0  0
   33.4379  -12.8882    0.0000 C   0  0        0  0  0  0  0  0
   29.1242  -11.3940    0.0000 C   0  0        0  0  0  0  0  0
   26.5359  -11.8921    0.0000 C   0  0        0  0  0  0  0  0
   31.7125  -11.8921    0.0000 C   0  0        0  0  0  0  0  0
   33.4379  -11.8921    0.0000 C   0  0        0  0  0  0  0  0
   29.1242  -10.3977    0.0000 C   0  0        0  0  0  0  0  0
   32.5751  -11.3940    0.0000 C   0  0        0  0  0  0  0  0
   34.3007  -11.3940    0.0000 C   0  0        0  0  0  0  0  0
   29.1242   -9.4016    0.0000 C   0  0        0  0  0  0  0  0
   32.5751  -10.3977    0.0000 C   0  0        0  0  0  0  0  0
   34.3007  -10.3977    0.0000 C   0  0        0  0  0  0  0  0
   28.2615   -8.9035    0.0000 C   0  0        0  0  0  0  0  0
   29.9869   -8.9035    0.0000 C   0  0        0  0  0  0  0  0
   31.7125   -9.8997    0.0000 C   0  0        0  0  0  0  0  0
   33.4379   -9.8996    0.0000 C   0  0        0  0  0  0  0  0
   28.2615   -7.9074    0.0000 C   0  0        0  0  0  0  0  0
   27.3987   -9.4016    0.0000 C   0  0        0  0  0  0  0  0
   29.9869   -7.9074    0.0000 C   0  0        0  0  0  0  0  0
   30.8497   -9.4016    0.0000 C   0  0        0  0  0  0  0  0
   33.4379   -8.9035    0.0000 C   0  0        0  0  0  0  0  0
   29.1242   -7.4092    0.0000 C   0  0        0  0  0  0  0  0
   27.3987   -7.4092    0.0000 C   0  0        0  0  0  0  0  0
   26.5359   -9.8997    0.0000 C   0  0        0  0  0  0  0  0
   30.8497   -7.4092    0.0000 C   0  0        0  0  0  0  0  0
   33.4379   -7.9073    0.0000 C   0  0        0  0  0  0  0  0
   29.1242   -6.4131    0.0000 H   0  0        0  0  0  0  0  0
   26.5359   -6.9111    0.0000 C   0  0        0  0  0  0  0  0
   31.7125   -6.9111    0.0000 C   0  0        0  0  0  0  0  0
   33.4379   -6.9110    0.0000 C   0  0        0  0  0  0  0  0
   32.5751   -6.4131    0.0000 C   0  0        0  0  0  0  0  0
   34.3007   -6.4130    0.0000 C   0  0        0  0  0  0  0  0
   32.5751   -5.4169    0.0000 C   0  0        0  0  0  0  0  0
   34.3007   -5.4169    0.0000 C   0  0        0  0  0  0  0  0
   33.4379   -4.9187    0.0000 C   0  0        0  0  0  0  0  0
   31.7125   -4.9187    0.0000 H   0  0        0  0  0  0  0  0
   34.3281   -4.4339    0.0000 H   0  0        0  0  0  0  0  0
   33.4379   -3.9226    0.0000 H   0  0        0  0  0  0  0  0
   26.5359  -19.8616    0.0000 C   0  0        0  0  0  0  0  0
   37.9127  -27.3335    0.0000 C   0  0        0  0  0  0  0  0
   38.7755  -27.8315    0.0000 C   0  0        0  0  0  0  0  0
   37.0499  -27.8315    0.0000 C   0  0        0  0  0  0  0  0
   38.7755  -28.8278    0.0000 C   0  0        0  0  0  0  0  0
   37.0499  -28.8278    0.0000 C   0  0        0  0  0  0  0  0
   37.9127  -29.3260    0.0000 C   0  0        0  0  0  0  0  0
   37.9127  -26.3372    0.0000 C   0  0        0  0  0  0  0  0
   37.9127  -25.3408    0.0000 C   0  0        0  0  0  0  0  0
   37.9127  -24.3447    0.0000 C   0  0        0  0  0  0  0  0
   37.0499  -23.8465    0.0000 C   0  0        0  0  0  0  0  0
   38.7755  -23.8465    0.0000 C   0  0        0  0  0  0  0  0
   37.0499  -22.8502    0.0000 C   0  0        0  0  0  0  0  0
   38.7755  -22.8502    0.0000 C   0  0        0  0  0  0  0  0
   37.9127  -22.3521    0.0000 C   0  0        0  0  0  0  0  0
   39.6383  -24.3447    0.0000 C   0  0        0  0  0  0  0  0
   40.5012  -24.8428    0.0000 C   0  0        0  0  0  0  0  0
   39.6383  -27.3334    0.0000 C   0  0        0  0  0  0  0  0
   40.5012  -26.8354    0.0000 C   0  0        0  0  0  0  0  0
   41.3638  -26.3372    0.0000 C   0  0        0  0  0  0  0  0
   41.3638  -25.3408    0.0000 C   0  0        0  0  0  0  0  0
   36.1871  -24.3447    0.0000 C   0  0        0  0  0  0  0  0
   35.3242  -24.8428    0.0000 C   0  0        0  0  0  0  0  0
   35.3242  -26.8354    0.0000 C   0  0        0  0  0  0  0  0
   36.1871  -27.3335    0.0000 C   0  0        0  0  0  0  0  0
   39.6383  -22.3521    0.0000 C   0  0        0  0  0  0  0  0
   40.5012  -21.8540    0.0000 C   0  0        0  0  0  0  0  0
   41.3638  -21.3559    0.0000 C   0  0        0  0  0  0  0  0
   42.2267  -24.8427    0.0000 C   0  0        0  0  0  0  0  0
   43.0896  -25.3408    0.0000 C   0  0        0  0  0  0  0  0
   42.2267  -26.8354    0.0000 C   0  0        0  0  0  0  0  0
   43.0896  -26.3372    0.0000 C   0  0        0  0  0  0  0  0
   37.9127  -21.3559    0.0000 C   0  0        0  0  0  0  0  0
   36.1871  -22.3521    0.0000 C   0  0        0  0  0  0  0  0
   35.3242  -21.8540    0.0000 C   0  0        0  0  0  0  0  0
   36.1871  -29.3260    0.0000 C   0  0        0  0  0  0  0  0
   35.3242  -29.8240    0.0000 C   0  0        0  0  0  0  0  0
   37.9127  -30.3222    0.0000 C   0  0        0  0  0  0  0  0
   37.9127  -31.3185    0.0000 C   0  0        0  0  0  0  0  0
   42.2267  -23.8465    0.0000 C   0  0        0  0  0  0  0  0
   42.2267  -22.8501    0.0000 C   0  0        0  0  0  0  0  0
   42.2267  -21.8539    0.0000 C   0  0        0  0  0  0  0  0
   41.3638  -20.3596    0.0000 C   0  0        0  0  0  0  0  0
   42.2267  -19.8615    0.0000 C   0  0        0  0  0  0  0  0
   43.0896  -20.3596    0.0000 C   0  0        0  0  0  0  0  0
   43.0896  -21.3558    0.0000 C   0  0        0  0  0  0  0  0
   42.2267  -27.8315    0.0000 C   0  0        0  0  0  0  0  0
   42.2267  -28.8279    0.0000 C   0  0        0  0  0  0  0  0
   42.2267  -29.8240    0.0000 C   0  0        0  0  0  0  0  0
   39.6383  -29.3260    0.0000 C   0  0        0  0  0  0  0  0
   40.5012  -29.8240    0.0000 C   0  0        0  0  0  0  0  0
   41.3638  -30.3222    0.0000 C   0  0        0  0  0  0  0  0
   41.3638  -31.3185    0.0000 C   0  0        0  0  0  0  0  0
   42.2267  -31.8166    0.0000 C   0  0        0  0  0  0  0  0
   43.0896  -30.3222    0.0000 C   0  0        0  0  0  0  0  0
   43.0896  -31.3185    0.0000 C   0  0        0  0  0  0  0  0
   37.9127  -32.3147    0.0000 C   0  0        0  0  0  0  0  0
   38.7755  -32.8129    0.0000 C   0  0        0  0  0  0  0  0
   38.7755  -33.8092    0.0000 C   0  0        0  0  0  0  0  0
   37.9127  -34.3073    0.0000 C   0  0        0  0  0  0  0  0
   37.0499  -33.8092    0.0000 C   0  0        0  0  0  0  0  0
   37.0499  -32.8129    0.0000 C   0  0        0  0  0  0  0  0
   39.6383  -32.3147    0.0000 C   0  0        0  0  0  0  0  0
   40.5012  -31.8166    0.0000 C   0  0        0  0  0  0  0  0
   37.9127  -35.3036    0.0000 H   0  0        0  0  0  0  0  0
   42.2267  -32.8129    0.0000 H   0  0        0  0  0  0  0  0
   42.2267  -18.8651    0.0000 C   0  0        0  0  0  0  0  0
   36.1871  -32.3147    0.0000 C   0  0        0  0  0  0  0  0
   35.3243  -31.8166    0.0000 C   0  0        0  0  0  0  0  0
   40.5012  -19.8615    0.0000 C   0  0        0  0  0  0  0  0
   36.1871  -34.3073    0.0000 H   0  0        0  0  0  0  0  0
   39.6383  -34.3073    0.0000 H   0  0        0  0  0  0  0  0
   37.9127  -20.3596    0.0000 C   0  0        0  0  0  0  0  0
   37.9127  -19.3635    0.0000 C   0  0        0  0  0  0  0  0
   38.7754  -18.8653    0.0000 C   0  0        0  0  0  0  0  0
   37.0500  -18.8653    0.0000 C   0  0        0  0  0  0  0  0
   38.7754  -17.8692    0.0000 C   0  0        0  0  0  0  0  0
   39.6382  -19.3635    0.0000 C   0  0        0  0  0  0  0  0
   37.0500  -17.8692    0.0000 C   0  0        0  0  0  0  0  0
   36.1872  -19.3635    0.0000 C   0  0        0  0  0  0  0  0
   37.9127  -17.3711    0.0000 C   0  0        0  0  0  0  0  0
   39.6382  -17.3711    0.0000 C   0  0        0  0  0  0  0  0
   36.1872  -17.3711    0.0000 C   0  0        0  0  0  0  0  0
   37.9127  -16.3748    0.0000 C   0  0        0  0  0  0  0  0
   40.5010  -16.8730    0.0000 C   0  0        0  0  0  0  0  0
   35.3245  -16.8730    0.0000 C   0  0        0  0  0  0  0  0
   37.9127  -15.3787    0.0000 C   0  0        0  0  0  0  0  0
   41.3636  -16.3748    0.0000 C   0  0        0  0  0  0  0  0
   37.9127  -14.3825    0.0000 C   0  0        0  0  0  0  0  0
   41.3636  -15.3787    0.0000 C   0  0        0  0  0  0  0  0
   42.2264  -16.8730    0.0000 C   0  0        0  0  0  0  0  0
   37.0500  -13.8843    0.0000 C   0  0        0  0  0  0  0  0
   38.7754  -13.8843    0.0000 C   0  0        0  0  0  0  0  0
   40.5010  -14.8806    0.0000 C   0  0        0  0  0  0  0  0
   42.2264  -14.8806    0.0000 C   0  0        0  0  0  0  0  0
   43.0892  -16.3748    0.0000 C   0  0        0  0  0  0  0  0
   42.2264  -17.8692    0.0000 N   0  0        0  0  0  0  0  0
   37.0500  -12.8882    0.0000 C   0  0        0  0  0  0  0  0
   36.1872  -14.3825    0.0000 C   0  0        0  0  0  0  0  0
   38.7754  -12.8882    0.0000 C   0  0        0  0  0  0  0  0
   39.6382  -14.3825    0.0000 C   0  0        0  0  0  0  0  0
   42.2264  -13.8844    0.0000 C   0  0        0  0  0  0  0  0
   43.0892  -15.3787    0.0000 C   0  0        0  0  0  0  0  0
   37.9127  -12.3902    0.0000 C   0  0        0  0  0  0  0  0
   36.1872  -12.3902    0.0000 C   0  0        0  0  0  0  0  0
   35.3244  -14.8806    0.0000 C   0  0        0  0  0  0  0  0
   39.6382  -12.3901    0.0000 C   0  0        0  0  0  0  0  0
   42.2264  -12.8882    0.0000 C   0  0        0  0  0  0  0  0
   37.9127  -11.3940    0.0000 C   0  0        0  0  0  0  0  0
   35.3244  -11.8921    0.0000 C   0  0        0  0  0  0  0  0
   40.5010  -11.8921    0.0000 C   0  0        0  0  0  0  0  0
   42.2264  -11.8921    0.0000 C   0  0        0  0  0  0  0  0
   37.9127  -10.3977    0.0000 C   0  0        0  0  0  0  0  0
   41.3636  -11.3940    0.0000 C   0  0        0  0  0  0  0  0
   43.0892  -11.3940    0.0000 C   0  0        0  0  0  0  0  0
   37.9127   -9.4016    0.0000 C   0  0        0  0  0  0  0  0
   41.3636  -10.3977    0.0000 C   0  0        0  0  0  0  0  0
   43.0892  -10.3977    0.0000 C   0  0        0  0  0  0  0  0
   37.0500   -8.9035    0.0000 C   0  0        0  0  0  0  0  0
   38.7754   -8.9035    0.0000 C   0  0        0  0  0  0  0  0
   40.5010   -9.8997    0.0000 C   0  0        0  0  0  0  0  0
   42.2264   -9.8996    0.0000 C   0  0        0  0  0  0  0  0
   37.0500   -7.9074    0.0000 C   0  0        0  0  0  0  0  0
   36.1872   -9.4016    0.0000 C   0  0        0  0  0  0  0  0
   38.7754   -7.9074    0.0000 C   0  0        0  0  0  0  0  0
   39.6382   -9.4016    0.0000 C   0  0        0  0  0  0  0  0
   42.2264   -8.9035    0.0000 C   0  0        0  0  0  0  0  0
   37.9127   -7.4092    0.0000 C   0  0        0  0  0  0  0  0
   36.1872   -7.4092    0.0000 C   0  0        0  0  0  0  0  0
   35.3244   -9.8997    0.0000 C   0  0        0  0  0  0  0  0
   39.6382   -7.4092    0.0000 C   0  0        0  0  0  0  0  0
   42.2264   -7.9073    0.0000 C   0  0        0  0  0  0  0  0
   37.9127   -6.4131    0.0000 H   0  0        0  0  0  0  0  0
   35.3244   -6.9111    0.0000 C   0  0        0  0  0  0  0  0
   40.5010   -6.9111    0.0000 C   0  0        0  0  0  0  0  0
   42.2264   -6.9110    0.0000 C   0  0        0  0  0  0  0  0
   41.3636   -6.4131    0.0000 C   0  0        0  0  0  0  0  0
   43.0892   -6.4130    0.0000 C   0  0        0  0  0  0  0  0
   41.3636   -5.4169    0.0000 C   0  0        0  0  0  0  0  0
   43.0892   -5.4169    0.0000 C   0  0        0  0  0  0  0  0
   42.2264   -4.9187    0.0000 C   0  0        0  0  0  0  0  0
   40.5010   -4.9187    0.0000 H   0  0        0  0  0  0  0  0
   43.1166   -4.4339    0.0000 H   0  0        0  0  0  0  0  0
   42.2264   -3.9226    0.0000 H   0  0        0  0  0  0  0  0
   35.3244  -19.8616    0.0000 C   0  0        0  0  0  0  0  0
   44.0853   -6.4130    0.0000 H   0  0        0  0  0  0  0  0
   44.0853  -10.3977    0.0000 H   0  0        0  0  0  0  0  0
   44.0853  -11.3940    0.0000 H   0  0        0  0  0  0  0  0
   44.0853  -15.3787    0.0000 H   0  0        0  0  0  0  0  0
   44.0853  -16.3748    0.0000 H   0  0        0  0  0  0  0  0
   44.0857  -31.3185    0.0000 H   0  0        0  0  0  0  0  0
   44.0857  -30.3222    0.0000 H   0  0        0  0  0  0  0  0
   44.0857  -21.3558    0.0000 H   0  0        0  0  0  0  0  0
   44.0857  -20.3596    0.0000 H   0  0        0  0  0  0  0  0
   44.0857  -26.3372    0.0000 H   0  0        0  0  0  0  0  0
   44.0857  -25.3408    0.0000 H   0  0        0  0  0  0  0  0
   25.5398  -19.8616    0.0000 H   0  0        0  0  0  0  0  0
   27.5321  -19.8616    0.0000 H   0  0        0  0  0  0  0  0
   26.5359  -18.8654    0.0000 H   0  0        0  0  0  0  0  0
   26.4025  -19.3635    0.0000 H   0  0        0  0  0  0  0  0
   28.3949  -19.3635    0.0000 H   0  0        0  0  0  0  0  0
   25.5398   -6.9111    0.0000 H   0  0        0  0  0  0  0  0
   27.5321   -6.9111    0.0000 H   0  0        0  0  0  0  0  0
   26.5359   -5.9149    0.0000 H   0  0        0  0  0  0  0  0
   26.4025   -7.4092    0.0000 H   0  0        0  0  0  0  0  0
   28.3949   -7.4092    0.0000 H   0  0        0  0  0  0  0  0
   25.5398   -9.8997    0.0000 H   0  0        0  0  0  0  0  0
   27.5321   -9.8997    0.0000 H   0  0        0  0  0  0  0  0
   26.5359   -8.9035    0.0000 H   0  0        0  0  0  0  0  0
   26.4025   -9.4016    0.0000 H   0  0        0  0  0  0  0  0
   28.3949   -9.4016    0.0000 H   0  0        0  0  0  0  0  0
   25.5398  -11.8921    0.0000 H   0  0        0  0  0  0  0  0
   27.5321  -11.8921    0.0000 H   0  0        0  0  0  0  0  0
   26.5359  -10.8959    0.0000 H   0  0        0  0  0  0  0  0
   26.4025  -12.3902    0.0000 H   0  0        0  0  0  0  0  0
   28.3949  -12.3902    0.0000 H   0  0        0  0  0  0  0  0
   25.5398  -14.8806    0.0000 H   0  0        0  0  0  0  0  0
   27.5321  -14.8806    0.0000 H   0  0        0  0  0  0  0  0
   26.5359  -13.8844    0.0000 H   0  0        0  0  0  0  0  0
   26.4025  -14.3825    0.0000 H   0  0        0  0  0  0  0  0
   28.3949  -14.3825    0.0000 H   0  0        0  0  0  0  0  0
   25.5399  -16.8730    0.0000 H   0  0        0  0  0  0  0  0
   27.5322  -16.8730    0.0000 H   0  0        0  0  0  0  0  0
   26.5360  -15.8768    0.0000 H   0  0        0  0  0  0  0  0
   26.4025  -17.3711    0.0000 H   0  0        0  0  0  0  0  0
   28.3949  -17.3711    0.0000 H   0  0        0  0  0  0  0  0
   25.5397  -31.8166    0.0000 H   0  0        0  0  0  0  0  0
   27.5320  -31.8166    0.0000 H   0  0        0  0  0  0  0  0
   26.5358  -30.8205    0.0000 H   0  0        0  0  0  0  0  0
   26.4024  -32.3147    0.0000 H   0  0        0  0  0  0  0  0
   28.3948  -32.3147    0.0000 H   0  0        0  0  0  0  0  0
   25.5396  -29.8240    0.0000 H   0  0        0  0  0  0  0  0
   27.5319  -29.8240    0.0000 H   0  0        0  0  0  0  0  0
   26.5357  -28.8279    0.0000 H   0  0        0  0  0  0  0  0
   26.4024  -29.3260    0.0000 H   0  0        0  0  0  0  0  0
   28.3948  -29.3260    0.0000 H   0  0        0  0  0  0  0  0
   25.5396  -21.8540    0.0000 H   0  0        0  0  0  0  0  0
   27.5319  -21.8540    0.0000 H   0  0        0  0  0  0  0  0
   26.5357  -20.8578    0.0000 H   0  0        0  0  0  0  0  0
   26.4024  -22.3521    0.0000 H   0  0        0  0  0  0  0  0
   28.3948  -22.3521    0.0000 H   0  0        0  0  0  0  0  0
   25.5396  -26.8354    0.0000 H   0  0        0  0  0  0  0  0
   27.5319  -26.8354    0.0000 H   0  0        0  0  0  0  0  0
   26.5357  -25.8392    0.0000 H   0  0        0  0  0  0  0  0
   26.4024  -27.3335    0.0000 H   0  0        0  0  0  0  0  0
   28.3948  -27.3335    0.0000 H   0  0        0  0  0  0  0  0
   25.5396  -24.8428    0.0000 H   0  0        0  0  0  0  0  0
   27.5319  -24.8428    0.0000 H   0  0        0  0  0  0  0  0
   26.5357  -23.8467    0.0000 H   0  0        0  0  0  0  0  0
   26.4024  -24.3447    0.0000 H   0  0        0  0  0  0  0  0
   28.3948  -24.3447    0.0000 H   0  0        0  0  0  0  0  0
 53 65  1  0  0  0  0
 19 20  2  0  0  0  0
104318  1  0  0  0  0
 35339  1  0  0  0  0
 92100  1  0  0  0  0
262266  2  0  0  0  0
 22350  1  0  0  0  0
 82328  1  0  0  0  0
281289  1  0  0  0  0
 67334  1  0  0  0  0
121126  1  0  0  0  0
186187  1  0  0  0  0
109317  1  0  0  0  0
 27 42  2  0  0  0  0
 76 81  1  0  0  0  0
 98324  1  0  0  0  0
 73 75  2  0  0  0  0
 84 87  1  0  0  0  0
111114  2  0  0  0  0
 60 61  2  0  0  0  0
117273  1  0  0  0  0
228231  1  0  0  0  0
284287  1  0  0  0  0
 21 22  1  0  0  0  0
220218  1  0  0  0  0
106110  3  0  0  0  0
 58 71  1  0  0  0  0
188297  1  0  0  0  0
126131  3  0  0  0  0
138141  1  0  0  0  0
 14 13  2  0  0  0  0
 41 45  1  0  0  0  0
 79304  1  0  0  0  0
 23347  1  0  0  0  0
233238  1  0  0  0  0
257260  1  0  0  0  0
 34340  1  0  0  0  0
283281  2  0  0  0  0
255251  1  0  0  0  0
253248  3  0  0  0  0
235232  2  0  0  0  0
128308  1  0  0  0  0
 10 21  1  0  0  0  0
108112  3  0  0  0  0
  4 49  1  0  0  0  0
259263  2  0  0  0  0
234240  1  0  0  0  0
225228  3  0  0  0  0
 68331  1  0  0  0  0
247243  1  0  0  0  0
 79144  1  0  0  0  0
252256  3  0  0  0  0
232236  1  0  0  0  0
 92 99  2  0  0  0  0
176216  3  0  0  0  0
 20 16  1  0  0  0  0
279280  2  0  0  0  0
 34341  1  0  0  0  0
 42 43  1  0  0  0  0
242249  3  0  0  0  0
139137  2  0  0  0  0
  4  2  2  0  0  0  0
202215  1  0  0  0  0
171186  1  0  0  0  0
 46 47  3  0  0  0  0
 63 52  1  0  0  0  0
158157  2  0  0  0  0
195192  2  0  0  0  0
 12 33  1  0  0  0  0
129310  1  0  0  0  0
105321  1  0  0  0  0
263269  1  0  0  0  0
104319  1  0  0  0  0
150181  1  0  0  0  0
246239  1  0  0  0  0
147145  2  0  0  0  0
 14 32  1  0  0  0  0
203204  1  0  0  0  0
139142  1  0  0  0  0
  5  6  2  0  0  0  0
 79303  1  0  0  0  0
115119  2  0  0  0  0
 51 48  2  0  0  0  0
 49 50  3  0  0  0  0
 25 26  3  0  0  0  0
 68330  1  0  0  0  0
267273  3  0  0  0  0
 48 54  1  0  0  0  0
 86 83  3  0  0  0  0
164160  1  0  0  0  0
 75 78  1  0  0  0  0
271276  1  0  0  0  0
258291  1  0  0  0  0
133307  1  0  0  0  0
193194  3  0  0  0  0
274278  3  0  0  0  0
 24348  1  0  0  0  0
121117  2  0  0  0  0
154156  2  0  0  0  0
239293  1  0  0  0  0
125120  3  0  0  0  0
 74 77  1  0  0  0  0
240210  2  0  0  0  0
 95229  2  0  0  0  0
 21354  1  0  0  0  0
 81 84  3  0  0  0  0
185189  1  0  0  0  0
 54180  1  0  0  0  0
233231  2  0  0  0  0
 88 86  1  0  0  0  0
187210  2  0  0  0  0
174175  2  0  0  0  0
 37 38  3  0  0  0  0
 20 28  1  0  0  0  0
173299  1  0  0  0  0
103108  1  0  0  0  0
 56 57  2  0  0  0  0
 10 12  2  0  0  0  0
163164  2  0  0  0  0
134136  1  0  0  0  0
272277  3  0  0  0  0
 42 69  1  0  0  0  0
  7  8  3  0  0  0  0
 58 59  2  0  0  0  0
145151  1  0  0  0  0
128309  1  0  0  0  0
232230  1  0  0  0  0
182200  1  0  0  0  0
119124  1  0  0  0  0
161162  3  0  0  0  0
 19 30  1  0  0  0  0
271268  2  0  0  0  0
237233  1  0  0  0  0
 36337  1  0  0  0  0
 17 18  3  0  0  0  0
282284  2  0  0  0  0
137277  1  0  0  0  0
 57 62  1  0  0  0  0
243250  1  0  0  0  0
 90 95  1  0  0  0  0
230227  3  0  0  0  0
150148  1  0  0  0  0
 22352  1  0  0  0  0
 47 48  1  0  0  0  0
113116  2  0  0  0  0
 62 63  3  0  0  0  0
129311  1  0  0  0  0
144300  1  0  0  0  0
 23346  1  0  0  0  0
222226  2  0  0  0  0
114117  1  0  0  0  0
262267  1  0  0  0  0
231234  1  0  0  0  0
 34342  1  0  0  0  0
164172  1  0  0  0  0
204205  2  0  0  0  0
 76 74  2  0  0  0  0
135137  1  0  0  0  0
116121  1  0  0  0  0
203208  1  0  0  0  0
127132  1  0  0  0  0
 83 80  1  0  0  0  0
136138  1  0  0  0  0
 85325  1  0  0  0  0
207196  1  0  0  0  0
140143  1  0  0  0  0
  9 11  2  0  0  0  0
197199  1  0  0  0  0
270275  3  0  0  0  0
282285  1  0  0  0  0
 91 88  2  0  0  0  0
261290  1  0  0  0  0
197209  1  0  0  0  0
268274  1  0  0  0  0
145146  1  0  0  0  0
 53 55  1  0  0  0  0
 38 56  1  0  0  0  0
119125  1  0  0  0  0
 35 36  1  0  0  0  0
  2 17  1  0  0  0  0
146161  1  0  0  0  0
105322  1  0  0  0  0
124130  1  0  0  0  0
170171  1  0  0  0  0
 98323  1  0  0  0  0
110113  1  0  0  0  0
 94102  2  0  0  0  0
227224  1  0  0  0  0
218221  2  0  0  0  0
135136  2  0  0  0  0
195196  1  0  0  0  0
 85326  1  0  0  0  0
 31167  1  0  0  0  0
238246  2  0  0  0  0
259256  1  0  0  0  0
 33343  1  0  0  0  0
185171  2  0  0  0  0
198295  1  0  0  0  0
 22351  1  0  0  0  0
246292  1  0  0  0  0
  9  8  1  0  0  0  0
 54 55  2  0  0  0  0
169170  3  0  0  0  0
109316  1  0  0  0  0
127124  2  0  0  0  0
 50 51  1  0  0  0  0
221213  2  0  0  0  0
 85327  1  0  0  0  0
266272  1  0  0  0  0
144301  1  0  0  0  0
 61 67  1  0  0  0  0
202203  2  0  0  0  0
223288  3  0  0  0  0
 24  3  1  0  0  0  0
123129  1  0  0  0  0
177178  3  0  0  0  0
 32 72  3  0  0  0  0
 52 53  2  0  0  0  0
189296  1  0  0  0  0
151152  3  0  0  0  0
 93 89  1  0  0  0  0
217216  1  0  0  0  0
109104  1  0  0  0  0
236243  2  0  0  0  0
163174  1  0  0  0  0
  1  2  1  0  0  0  0
199294  1  0  0  0  0
251245  3  0  0  0  0
275279  1  0  0  0  0
 33 34  1  0  0  0  0
 43 44  1  0  0  0  0
118122  2  0  0  0  0
260264  1  0  0  0  0
205211  1  0  0  0  0
172173  2  0  0  0  0
241247  2  0  0  0  0
234239  2  0  0  0  0
102 95  1  0  0  0  0
186213  2  0  0  0  0
 28 39  1  0  0  0  0
165166  3  0  0  0  0
 11 15  1  0  0  0  0
224220  2  0  0  0  0
244237  3  0  0  0  0
235241  1  0  0  0  0
219222  1  0  0  0  0
 15 16  3  0  0  0  0
280282  1  0  0  0  0
188189  2  0  0  0  0
 43 66  2  0  0  0  0
 30 46  1  0  0  0  0
154153  1  0  0  0  0
 36335  1  0  0  0  0
174190  1  0  0  0  0
283286  1  0  0  0  0
266271  1  0  0  0  0
118115  1  0  0  0  0
155159  1  0  0  0  0
 24349  1  0  0  0  0
153152  1  0  0  0  0
158176  1  0  0  0  0
 41 27  1  0  0  0  0
 78 82  1  0  0  0  0
109315  1  0  0  0  0
260265  2  0  0  0  0
187188  1  0  0  0  0
 55212  1  0  0  0  0
149150  2  0  0  0  0
101 94  1  0  0  0  0
103 99  1  0  0  0  0
 60 70  1  0  0  0  0
  5 35  1  0  0  0  0
 75 79  1  0  0  0  0
 73 72  1  0  0  0  0
122128  1  0  0  0  0
149179  1  0  0  0  0
226229  2  0  0  0  0
191192  1  0  0  0  0
 61 56  1  0  0  0  0
 88 92  1  0  0  0  0
172183  1  0  0  0  0
115112  1  0  0  0  0
 35338  1  0  0  0  0
 80 76  1  0  0  0  0
 21353  1  0  0  0  0
184185  1  0  0  0  0
 23 24  1  0  0  0  0
265270  1  0  0  0  0
 31 29  1  0  0  0  0
248241  1  0  0  0  0
113111  1  0  0  0  0
235242  1  0  0  0  0
168147  1  0  0  0  0
102249  1  0  0  0  0
114253  1  0  0  0  0
 44 45  2  0  0  0  0
  6 37  1  0  0  0  0
148146  2  0  0  0  0
198199  2  0  0  0  0
250254  3  0  0  0  0
111107  1  0  0  0  0
 29166  1  0  0  0  0
183184  3  0  0  0  0
104 97  1  0  0  0  0
 59 64  1  0  0  0  0
 96 66  2  0  0  0  0
 67 68  1  0  0  0  0
116120  1  0  0  0  0
194195  1  0  0  0  0
138140  2  0  0  0  0
131135  1  0  0  0  0
 67333  1  0  0  0  0
 90 96  2  0  0  0  0
 97103  2  0  0  0  0
  1  7  1  0  0  0  0
118123  1  0  0  0  0
175298  1  0  0  0  0
 28 29  2  0  0  0  0
  3  1  2  0  0  0  0
 44288  1  0  0  0  0
219223  1  0  0  0  0
140139  1  0  0  0  0
217219  2  0  0  0  0
278280  1  0  0  0  0
 26 27  1  0  0  0  0
 23345  1  0  0  0  0
 13 25  1  0  0  0  0
254257  1  0  0  0  0
257255  2  0  0  0  0
 98105  1  0  0  0  0
107101  3  0  0  0  0
167168  3  0  0  0  0
155157  1  0  0  0  0
236244  1  0  0  0  0
 82 85  1  0  0  0  0
 10  9  1  0  0  0  0
175173  1  0  0  0  0
105320  1  0  0  0  0
 12 14  1  0  0  0  0
204214  1  0  0  0  0
148193  1  0  0  0  0
222224  1  0  0  0  0
129312  1  0  0  0  0
220225  1  0  0  0  0
201206  1  0  0  0  0
263268  1  0  0  0  0
192198  1  0  0  0  0
258261  2  0  0  0  0
211212  3  0  0  0  0
 36336  1  0  0  0  0
154165  1  0  0  0  0
130134  3  0  0  0  0
 57 58  1  0  0  0  0
 74 73  1  0  0  0  0
 45178  1  0  0  0  0
122127  1  0  0  0  0
 99106  1  0  0  0  0
269264  3  0  0  0  0
 51 52  1  0  0  0  0
123314  1  0  0  0  0
 33344  1  0  0  0  0
156177  1  0  0  0  0
 18 19  1  0  0  0  0
133305  1  0  0  0  0
123313  1  0  0  0  0
179180  3  0  0  0  0
159160  3  0  0  0  0
100 93  3  0  0  0  0
  5  3  1  0  0  0  0
 82329  1  0  0  0  0
262259  1  0  0  0  0
162163  1  0  0  0  0
284283  1  0  0  0  0
200201  2  0  0  0  0
245238  1  0  0  0  0
 91 98  1  0  0  0  0
181182  3  0  0  0  0
149147  1  0  0  0  0
218217  1  0  0  0  0
  6  4  1  0  0  0  0
 87 90  1  0  0  0  0
 68332  1  0  0  0  0
265261  1  0  0  0  0
 39 40  3  0  0  0  0
 91 97  1  0  0  0  0
255258  1  0  0  0  0
 30 31  2  0  0  0  0
 89 87  2  0  0  0  0
157169  1  0  0  0  0
128133  1  0  0  0  0
205200  1  0  0  0  0
190191  3  0  0  0  0
 11 13  1  0  0  0  0
 78 80  2  0  0  0  0
 59 60  1  0  0  0  0
201202  1  0  0  0  0
 89 94  1  0  0  0  0
196197  2  0  0  0  0
279281  1  0  0  0  0
156158  1  0  0  0  0
247252  1  0  0  0  0
 77 69  3  0  0  0  0
133306  1  0  0  0  0
153155  2  0  0  0  0
144302  1  0  0  0  0
206207  3  0  0  0  0
 40 41  1  0  0  0  0
M  END
