# Supplementary material for: Data on generation of Kekulé structures for graphenes, graphynes, nanotubes and fullerenes and their aza-analogs
Source: Data Brief. 2018 Nov 1;21:1166–77. doi: 10.1016/j.dib.2018.10.128 (PMC6258249; doi:10.1016/j.dib.2018.10.128)
Supplement: Supplementary file 3 — Supplementary material [file mmc3.zip › Attachment2/Examples/Yoshida-Fullerenes/readme.txt]

Link to Yoshido fullerene library:
http://www.jcrystal.com/steffenweber/gallery/Fullerenes/Fullerenes.html

Unpack file FullereneLib.zip to this folder (Yoshida-Fullerenes) prior calculations run
